# Supplementary material for: The critical role of BMP signaling in gastric epithelial cell differentiation revealed by organoids
Source: Cell Regen. 2025 May 16;14:18. doi: 10.1186/s13619-025-00237-x (PMC12084451; doi:10.1186/s13619-025-00237-x)
Supplement: Supplementary file 2 — Supplementary Material 2: Supplementary tables 1-11 [file 13619_2025_237_MOESM2_ESM.zip]

Archive with 11 entries (11 files):
- Supplementary Table 1 Media components.xlsx
- Supplementary Table 2 Human stomach samples information.xlsx
- Supplementary Table 3 Primers for gastric epithelial cells in both human and mice.xlsx
- Supplementary Table 4 Cluster gene lists for scRNA-seq.xlsx
- Supplementary Table 5 Cell number of scRNA-seq.xlsx
- Supplementary Table 6 Common or specific genes of lineage in mouse tissue and organoids.xlsx
- Supplementary Table 7 Signature genes of BMP, WNT, EGF and TGF-β signaling pathway.xlsx
- Supplementary Table 8 Signaling pathway response genes in mouse scRNA-seq.xlsx
- Supplementary Table 9 Lineage specific transcriptional factors.xls
- Supplementary Table 10 Signaling pathway response genes in human scRNA-seq.xlsx
- Supplementary Table 11 Signaling-related genes in human and mouse gastric tissues.xlsx
