# Supplementary material for: The critical role of BMP signaling in gastric epithelial cell differentiation revealed by organoids
Source: Cell Regen. 2025 May 16;14:18. doi: 10.1186/s13619-025-00237-x (PMC12084451; doi:10.1186/s13619-025-00237-x)
Supplement: Supplementary file 2 — Supplementary Material 2: Supplementary tables 1-11 [file 13619_2025_237_MOESM2_ESM.zip › Supplementary Table 1 Media components.xlsx]

## Sheet: Sheet1
	Cytokines/Molecules	Concentration
	EGF	50 ng/ml
	Noggin	100 ng/ml
	Rspondin1	500 ng/ml
	CHIR-99021	5 μM
	FGF10	100 ng/ml
	Gastrin	10 nM
	SB431542	10 μM
	Y-27632	10 μM
	A83-01	2 μM
	BMP4	20 ng/ml
	Metformin	100 μM
	Amphiregulin	100 ng/ml
	Neuregulin-1	100 ng/ml
	Isx-9	20 μM
	IWP2	2 μM
	LDN-193198	1 μM
	DY131	5 μM
	PD0325901	2 μM
	IXA4	10 μM
	Wnt3a	100 ng/ml
	Basal medium: advanced DMEM/F12 supplemented with N2, B27, penicillin/streptomycin, Glutamax (2 mM) and N-acetyl-cysteine.
	Complete medium (CM): Basal medium supplemented with EGF, Noggin, Rspondin1, CHIR-99021, FGF10, gastrin, SB431542 and Y-27632 at the indicated concentrations.
