# Supplementary material for: The critical role of BMP signaling in gastric epithelial cell differentiation revealed by organoids
Source: Cell Regen. 2025 May 16;14:18. doi: 10.1186/s13619-025-00237-x (PMC12084451; doi:10.1186/s13619-025-00237-x)
Supplement: Supplementary file 2 — Supplementary Material 2: Supplementary tables 1-11 [file 13619_2025_237_MOESM2_ESM.zip › Supplementary Table 2 Human stomach samples information.xlsx]

## Sheet: Sheet1
	Code	Sex	Age	BMI	Gastroscopy	Tissue regions
	1	Male	24	42.12	Wild superficial gastritis	Antrum
	2	Female	19	39.79	Wild superficial gastritis	Corpus and antrum
	3	Female	33	33.9	Wild superficial gastritis	Corpus
	4	Male	35	31.9	Wild superficial gastritis	Antrum
	5	Female	34	39.03	Wild superficial gastritis	Antrum
	6	Female	23	39	Wild superficial gastritis	Corpus
