# Supplementary material for: The critical role of BMP signaling in gastric epithelial cell differentiation revealed by organoids
Source: Cell Regen. 2025 May 16;14:18. doi: 10.1186/s13619-025-00237-x (PMC12084451; doi:10.1186/s13619-025-00237-x)
Supplement: Supplementary file 2 — Supplementary Material 2: Supplementary tables 1-11 [file 13619_2025_237_MOESM2_ESM.zip › Supplementary Table 3 Primers for gastric epithelial cells in both human and mice.xlsx]

## Sheet: Sheet1
	Gene Symbol	Species	Forward Primer 5' to 3'	Reverse Primer 5' to 3'
	GAPDH	Human	GGAGCGAGATCCCTCCAAAAT	GGCTGTTGTCATACTTCTCATGG
	MUC5AC	Human	TATGTGCTGACCAAGCCCTG	TTGATCACCACCACCGTCTG
	GKN2	Human	CCTTCCTCTCCCAGGCAAAAT	ACTGTCTCCTGAACATTGCCA
	ATP4B	Human	AGGAGTTCCAGCGTTACTGC	GTGTACGGGTCCACTGTCTG
	PGC	Human	GCCTGGTACCAACTTCGTCT	AGCAGTGGACCTAGACCAGA
	MIST1	Human	CGGATCCCCAGCTCCAAG	GTTCTTGGTCTTCATGGCCC
	MKI67	Human	CTGACCCTGATGAGAGTGAGGGA	GGACAGGTGGAGTGTGCATTA
	LGR5	Human	TGGAGGAGTTACGTCTTGCG	AAACAGCTTGGGGGCACATA
	MUC6	Human	GACGTGAGCTTCGTGACAGA	CACAGACACTCACAGTCCCC
	Gapdh	Mouse	TGAGGCCGGTGCTGAGTATGT	CAGTCTTCTGGGTGGCAGTGAT
	Muc5ac	Mouse	ATCAGATGGGCTGTGTTCCTG	CATGTGTTGGTGCAGTCAGTA
	Pgc	Mouse	TCCAGGTCCCTAACCAGGAG	ATCCCGTCAAATTGGGCGTA
	Cblif	Mouse	GCTGAGAGGGGTTGATCTGC	ATGGAGTTTTTGCGCTGTGC
	Chga	Mouse	CGGGCAAGTTTTTGCCCTTC	TGACTTCCAGGACGCACTTC
	Chgb	Mouse	ATGATGGAGTGGCCGAGTTG	ATCGTTTGCCTCCTGGTGAG
	Atp4b	Mouse	TACTGTTGGAACCCGGACAC	GATGCACAAGGCAAAGAGCC
	Muc6	Mouse	CCTCAGCATCCTACACGACG	AAGTGCTGCGGTCCGTTG
	Gast	Mouse	AGATGCCTCGACTGTGTGTG	GGCTTCCAAGAAGCTTCCGA
	Cckbr	Mouse	GTCACCTGGTGGGACAAAAGC	TGGCCCCTACTCCTCCACTC
	Mist1	Mouse	CTCTGCCCAGAACTGACCTG	ACCAGGGTTCTCCCCCTATC
	Hdc	Mouse	CGTGAATACTACCGAGCTAGAGG	ACTCGTTCAATGTCCCCAAAG
	Mki67	Mouse	GAGCTAACTTGCGCTGACTG	CGGAGAAGCCTCTCGGTGAA
	Lgr5	Mouse	CGTAGGCAACCCTTCTCTTATC	GCACCATTCAAAGTCAGTGTTC
	Zbtb7b(qPCR)	Mouse	ACAGCAGCGAGCTCCTGAG	CCCTGTTCCCATCACGGTTC
	Zbtb7b(ChIP-PCR)	Mouse	CCCCACCCCTCTGAATGGC	CCGCTCCGCAATCACATTCCG
	Negative regional (ChIP-PCR)	Mouse	GCACCATGAAGCTGGAAGAATCT	TACCCAAAGGAGCATAGCGTT
	Smad7 (ChIP-PCR)	Mouse	TGGTCTAAATCGGGCCACTAAC	AGCAGGGGGAAATCGGAAGAG
