# Supplementary material for: The critical role of BMP signaling in gastric epithelial cell differentiation revealed by organoids
Source: Cell Regen. 2025 May 16;14:18. doi: 10.1186/s13619-025-00237-x (PMC12084451; doi:10.1186/s13619-025-00237-x)
Supplement: Supplementary file 2 — Supplementary Material 2: Supplementary tables 1-11 [file 13619_2025_237_MOESM2_ESM.zip › Supplementary Table 4 Cluster gene lists for scRNA-seq.xlsx]

## Sheet: Mouse stomach tissue (Fig.1d)
p_val	avg_log2FC	pct.1	pct.2	p_val_adj	cluster	gene
0	1.84983	0.93	0.325	0	Pit cells	Sult1b1
0	2.3426	0.858	0.263	0	Pit cells	Anxa3
0	2.72147	0.872	0.28	0	Pit cells	Gsta1
0	2.9588	0.885	0.296	0	Pit cells	Sptssb
0	2.23013	0.955	0.373	0	Pit cells	Nqo1
0	2.99956	0.91	0.332	0	Pit cells	Gsdma2
0	2.08445	0.874	0.298	0	Pit cells	Mogat1
0	2.01203	0.843	0.271	0	Pit cells	Fam3b
0	2.46468	0.76	0.19	0	Pit cells	Syt8
0	2.60129	0.922	0.353	0	Pit cells	Mucl3
0	2.13149	0.775	0.208	0	Pit cells	Adh7
0	1.87773	0.912	0.348	0	Pit cells	2200002D01Rik
0	1.68748	0.914	0.351	0	Pit cells	Teddm3
0	3.0914	0.743	0.183	0	Pit cells	Aldh3a1
0	2.27245	0.802	0.243	0	Pit cells	Sytl2
0	2.01705	0.891	0.334	0	Pit cells	Me1
0	1.68894	0.825	0.271	0	Pit cells	Gsta3
0	1.91997	0.905	0.352	0	Pit cells	Sdcbp2
0	1.75593	0.971	0.418	0	Pit cells	Pla2g10
0	3.01888	0.727	0.176	0	Pit cells	Gm3776
0	1.54429	0.977	0.428	0	Pit cells	Plac8
0	1.539	0.89	0.343	0	Pit cells	Sult1d1
0	1.90569	0.847	0.302	0	Pit cells	Ahnak
0	1.70335	0.959	0.415	0	Pit cells	Klf4
0	2.10836	0.913	0.37	0	Pit cells	Il18
0	2.2416	0.772	0.232	0	Pit cells	Gm3336
0	1.88366	0.938	0.401	0	Pit cells	Ugdh
0	1.537	0.946	0.409	0	Pit cells	Cotl1
0	2.59253	0.823	0.287	0	Pit cells	Mal
0	1.91412	0.789	0.258	0	Pit cells	Abcc3
0	2.17529	0.973	0.445	0	Pit cells	Ptgr1
0	2.02239	0.856	0.331	0	Pit cells	Sprr2a3
0	3.89413	0.752	0.23	0	Pit cells	Lypd8
0	2.66719	0.852	0.335	0	Pit cells	Muc5ac
0	1.48383	0.832	0.32	0	Pit cells	Cyp2c65
0	3.37798	0.641	0.13	0	Pit cells	Rep15
0	1.85709	0.724	0.217	0	Pit cells	Syt16
0	1.88634	0.832	0.325	0	Pit cells	Papss2
0	2.43541	0.924	0.419	0	Pit cells	S100a6
0	2.90704	0.632	0.137	0	Pit cells	Slc5a5
0	3.77186	0.632	0.138	0	Pit cells	Ces2c
0	1.93175	0.722	0.229	0	Pit cells	Pparg
0	1.93539	0.82	0.331	0	Pit cells	Lgals4
0	1.78379	0.964	0.477	0	Pit cells	Mgst2
0	1.73095	0.831	0.344	0	Pit cells	Vill
0	3.12531	0.87	0.383	0	Pit cells	2210407C18Rik
0	1.41778	0.905	0.421	0	Pit cells	Sptlc2
0	2.51541	0.635	0.152	0	Pit cells	Vstm2b
0	1.49751	0.97	0.494	0	Pit cells	Tesc
0	2.66104	0.592	0.12	0	Pit cells	Gsta2
0	2.14215	0.642	0.173	0	Pit cells	Gldc
0	1.67609	0.788	0.32	0	Pit cells	Fads3
0	1.67938	0.86	0.393	0	Pit cells	Ethe1
0	2.01653	0.663	0.199	0	Pit cells	Fer1l4
0	2.09135	0.698	0.235	0	Pit cells	Phgr1
0	1.51086	0.832	0.369	0	Pit cells	Paqr5
0	2.39311	0.598	0.137	0	Pit cells	Igsf9
0	1.43103	0.984	0.523	0	Pit cells	Foxq1
0	1.59484	0.921	0.468	0	Pit cells	Far1
0	1.55867	0.796	0.344	0	Pit cells	Spink4
0	1.57787	0.858	0.41	0	Pit cells	Rbp2
0	1.54871	0.996	0.55	0	Pit cells	Ctse
0	1.95431	0.685	0.241	0	Pit cells	Bcas1
0	1.79898	0.8	0.358	0	Pit cells	Cyp2s1
0	1.64161	0.762	0.321	0	Pit cells	Mlph
0	2.6681	0.574	0.136	0	Pit cells	Oasl1
0	1.72013	0.732	0.297	0	Pit cells	Hsd17b11
0	1.83894	0.827	0.393	0	Pit cells	Gal3st1
0	2.65732	0.588	0.156	0	Pit cells	Fhl1
0	1.4221	0.82	0.389	0	Pit cells	Prkcd
0	1.68357	0.78	0.355	0	Pit cells	Arl14
0	1.57157	0.757	0.332	0	Pit cells	Htatip2
0	1.73867	0.971	0.547	0	Pit cells	Tst
0	1.63334	0.687	0.264	0	Pit cells	Sfn
0	2.43459	0.998	0.576	0	Pit cells	Krt19
0	1.5584	0.906	0.485	0	Pit cells	Sqor
0	2.49839	0.538	0.119	0	Pit cells	Gm10639
0	1.42288	0.685	0.27	0	Pit cells	Lypd6b
0	1.56454	0.869	0.457	0	Pit cells	Chpt1
0	1.48457	0.682	0.274	0	Pit cells	Parm1
0	1.50613	0.642	0.236	0	Pit cells	Agpat4
0	1.46365	0.704	0.298	0	Pit cells	Dsc2
0	1.60981	0.827	0.422	0	Pit cells	Mllt3
0	1.89022	0.577	0.174	0	Pit cells	Sprr2a2
0	1.59563	0.615	0.215	0	Pit cells	Hs3st3b1
0	1.43155	0.992	0.593	0	Pit cells	Ckmt1
0	1.74404	0.946	0.549	0	Pit cells	Lgals9
0	1.46264	0.656	0.26	0	Pit cells	Pof1b
0	1.74983	0.553	0.163	0	Pit cells	Zbtb7c
0	2.94236	0.46	0.072	0	Pit cells	Cdc42ep2
0	1.91482	0.536	0.151	0	Pit cells	Basp1
0	1.55543	0.899	0.518	0	Pit cells	Rfk
0	2.27638	0.53	0.15	0	Pit cells	AA467197
0	1.868	0.585	0.207	0	Pit cells	Capg
0	3.56747	0.433	0.058	0	Pit cells	Capn9
0	2.07416	0.677	0.303	0	Pit cells	Tmem189
0	1.48817	0.791	0.417	0	Pit cells	Gjb1
0	1.94051	0.547	0.175	0	Pit cells	Misp
0	1.46799	0.576	0.204	0	Pit cells	Itpripl2
0	1.75507	0.542	0.172	0	Pit cells	Pla2g10os
0	1.41922	0.842	0.473	0	Pit cells	Gstp2
0	1.57357	0.6	0.234	0	Pit cells	Ero1l
0	2.24416	0.484	0.119	0	Pit cells	Slc45a3
0	1.69867	0.976	0.615	0	Pit cells	Cbr3
0	2.33398	0.612	0.253	0	Pit cells	Smim24
0	1.69061	0.522	0.163	0	Pit cells	Kcnk10
0	3.04896	0.489	0.132	0	Pit cells	Lgals3
0	3.07611	0.417	0.063	0	Pit cells	Fer1l6
0	1.82112	0.674	0.327	0	Pit cells	Ifi27l2b
0	1.58947	0.708	0.361	0	Pit cells	Lrrc26
0	1.95596	0.994	0.647	0	Pit cells	Lgals2
0	2.41015	0.449	0.108	0	Pit cells	Capn13
0	1.48947	0.665	0.325	0	Pit cells	Flnb
0	2.44839	0.474	0.135	0	Pit cells	S100a14
0	1.80274	0.871	0.533	0	Pit cells	Gsn
0	1.98809	0.484	0.147	0	Pit cells	Akr1b8
0	2.3017	0.431	0.096	0	Pit cells	Vstm5
0	2.01138	0.462	0.128	0	Pit cells	Gk
0	2.35512	0.459	0.127	0	Pit cells	Sctr
0	1.4635	0.59	0.26	0	Pit cells	Suox
0	1.89736	1	0.673	0	Pit cells	Gsta4
0	1.69207	0.507	0.182	0	Pit cells	Tinagl1
0	1.42102	0.493	0.172	0	Pit cells	Pheta1
0	1.47993	0.504	0.184	0	Pit cells	Pcgf3
0	1.9021	0.429	0.113	0	Pit cells	Sprr2a1
0	1.79319	0.453	0.137	0	Pit cells	Coro2a
0	3.7393	0.359	0.043	0	Pit cells	Sectm1b
0	1.76494	0.474	0.158	0	Pit cells	Vars2
0	1.51222	0.499	0.184	0	Pit cells	Prelid2
0	2.34337	0.396	0.082	0	Pit cells	2210011C24Rik
0	2.62079	0.394	0.081	0	Pit cells	9530036O11Rik
0	1.41262	0.499	0.186	0	Pit cells	Macc1
0	1.76563	0.437	0.125	0	Pit cells	Aadac
0	1.51075	0.475	0.177	0	Pit cells	Metrnl
0	1.82206	0.427	0.131	0	Pit cells	Tmem139
0	1.79647	0.409	0.113	0	Pit cells	Myo1a
0	2.39347	0.379	0.084	0	Pit cells	Clic3
0	1.81772	0.424	0.132	0	Pit cells	Areg
0	4.35124	0.328	0.037	0	Pit cells	Aqp3
0	1.83634	0.471	0.183	0	Pit cells	Sgk1
0	1.68976	0.416	0.129	0	Pit cells	Rasgef1b
0	1.56014	0.428	0.145	0	Pit cells	Itpk1
0	2.03209	0.374	0.091	0	Pit cells	Sfta2
0	1.43181	0.443	0.169	0	Pit cells	Ces1f
0	1.49869	0.98	0.706	0	Pit cells	Prr13
0	1.75392	0.384	0.111	0	Pit cells	D1Ertd622e
0	3.10623	0.328	0.055	0	Pit cells	Cysrt1
0	1.51467	0.411	0.141	0	Pit cells	Slc35d1
0	1.60105	0.376	0.106	0	Pit cells	Srgap1
0	1.62569	0.394	0.124	0	Pit cells	Myof
0	1.50328	0.373	0.104	0	Pit cells	Ano7
0	1.89964	0.359	0.09	0	Pit cells	Stc2
0	2.32202	0.332	0.065	0	Pit cells	Paqr7
0	1.47102	0.426	0.16	0	Pit cells	Dgat2
0	2.24013	0.38	0.118	0	Pit cells	Fabp2
0	2.30701	0.322	0.061	0	Pit cells	Pla2g12b
0	2.70603	0.301	0.049	0	Pit cells	Shh
0	1.58802	0.386	0.135	0	Pit cells	Rnf186
0	3.6817	0.281	0.031	0	Pit cells	Capn8
0	1.99822	0.339	0.091	0	Pit cells	Rpp25
0	2.35317	0.302	0.056	0	Pit cells	Slco2a1
0	1.65418	0.363	0.118	0	Pit cells	Fut4
0	2.21319	0.331	0.088	0	Pit cells	Egln3
0	1.67732	0.365	0.122	0	Pit cells	Rhod
0	2.69716	0.288	0.047	0	Pit cells	Acer1
0	2.34707	0.332	0.094	0	Pit cells	Ly6g6e
0	1.74653	0.964	0.726	0	Pit cells	Fabp5
0	1.50626	0.358	0.123	0	Pit cells	Eps8l1
0	1.89901	1	0.765	0	Pit cells	Gsto1
0	1.5054	0.336	0.105	0	Pit cells	Tlr4
0	1.63771	0.333	0.103	0	Pit cells	Serpinb5
0	2.3674	0.296	0.066	0	Pit cells	Arhgap27
0	1.97939	0.999	0.774	0	Pit cells	Mgst3
0	2.87258	0.981	0.761	0	Pit cells	Gkn2
0	1.77454	0.351	0.136	0	Pit cells	Oas1a
0	1.68438	0.315	0.101	0	Pit cells	Plaur
0	1.55499	0.317	0.105	0	Pit cells	4930415O20Rik
0	1.77869	0.285	0.078	0	Pit cells	Ptprh
0	1.49835	0.313	0.107	0	Pit cells	Ugt1a6a
0	1.51036	0.333	0.127	0	Pit cells	Rnase4
0	1.44572	0.305	0.102	0	Pit cells	Elf4
0	1.67325	0.282	0.079	0	Pit cells	Slc2a10
0	2.54754	0.992	0.79	0	Pit cells	Tff1
0	2.14705	0.251	0.054	0	Pit cells	Lamc2
0	1.59998	0.289	0.094	0	Pit cells	Ang
0	1.61935	0.281	0.09	0	Pit cells	Capn5
0	2.09342	0.251	0.06	0	Pit cells	Ankdd1b
0	2.98572	0.99	0.799	0	Pit cells	Gkn1
0	1.54119	0.994	0.817	0	Pit cells	Esd
0	1.66512	0.992	0.846	0	Pit cells	Cbr1
0	1.74859	0.999	0.912	0	Pit cells	Krt8
0	1.49685	1	0.972	0	Pit cells	Tmsb4x
1.2386e-307	1.59632	0.257	0.075	4.13929e-303	Pit cells	Rhbdl2
1.266e-307	1.71709	0.256	0.075	4.23085e-303	Pit cells	Gm13056
6.30959e-289	1.49227	0.306	0.115	2.1086e-284	Pit cells	Gm45767
1.78928e-275	1.46482	0.273	0.093	5.97959e-271	Pit cells	Noxa1
7.70667e-270	1.90475	0.258	0.087	2.57549e-265	Pit cells	Mxd1
1.27048e-256	1.42671	0.261	0.091	4.24581e-252	Pit cells	Osgin1
1.12241e-204	1.46813	0.317	0.151	3.75098e-200	Pit cells	Rnf213
1.25137e-162	1.86729	0.372	0.223	4.18195e-158	Pit cells	Bst2
0	6.216	0.939	0.021	0	Chief cells	Try10
0	2.80132	0.954	0.062	0	Chief cells	Fxyd6
0	5.33677	0.984	0.111	0	Chief cells	Try4
0	4.95386	0.908	0.048	0	Chief cells	Gm35572
0	4.00084	0.962	0.11	0	Chief cells	Cblif
0	2.00531	0.929	0.104	0	Chief cells	Cckar
0	3.78432	0.983	0.181	0	Chief cells	Pnliprp2
0	3.6129	0.997	0.201	0	Chief cells	Nupr1
0	3.11799	0.99	0.203	0	Chief cells	Furin
0	1.93171	0.942	0.185	0	Chief cells	Tent5c
0	1.3465	0.915	0.2	0	Chief cells	Copz2
0	2.20379	0.812	0.102	0	Chief cells	Tmem64
0	1.34242	0.801	0.128	0	Chief cells	Ero1lb
0	2.07278	0.766	0.096	0	Chief cells	Pycr1
0	2.93517	0.715	0.047	0	Chief cells	Crlf1
0	3.22818	0.698	0.032	0	Chief cells	Gper1
0	2.37325	0.72	0.08	0	Chief cells	Nat8f1
0	3.90859	0.999	0.361	0	Chief cells	Pdia2
0	2.16221	0.667	0.031	0	Chief cells	Cryab
0	1.34684	0.815	0.18	0	Chief cells	Nucb2
0	6.37346	0.887	0.255	0	Chief cells	Chia1
0	2.69077	0.739	0.141	0	Chief cells	Cdkn1c
0	5.11012	0.592	0.009	0	Chief cells	Necab1
0	3.64285	0.998	0.417	0	Chief cells	Tmed6
0	2.83568	0.609	0.039	0	Chief cells	Derl3
0	5.91188	0.561	0.012	0	Chief cells	Gm12888
0	0.683485	0.74	0.204	0	Chief cells	Phgdh
0	0.716538	0.92	0.394	0	Chief cells	Fkbp11
0	0.734646	0.765	0.245	0	Chief cells	Aldh7a1
0	-0.434922	0.787	0.27	0	Chief cells	5330417C22Rik
0	0.86019	0.682	0.166	0	Chief cells	Hist1h4h
0	4.73405	0.521	0.005	0	Chief cells	Sostdc1
0	0.697149	0.669	0.156	0	Chief cells	Gpx8
0	0.852089	0.798	0.299	0	Chief cells	St3gal6
0	0.852424	0.591	0.098	0	Chief cells	Nrtn
0	3.16674	0.509	0.02	0	Chief cells	Syne4
0	0.439218	0.579	0.102	0	Chief cells	Gm11963
0	1.0931	0.938	0.462	0	Chief cells	Ell2
0	2.86955	0.485	0.028	0	Chief cells	Bhlha15
0	-0.457212	0.505	0.063	0	Chief cells	Slc38a5
0	0.68073	0.516	0.087	0	Chief cells	Lpl
0	1.18402	0.52	0.104	0	Chief cells	Hist2h2aa1
0	0.438465	0.58	0.166	0	Chief cells	Sntb1
0	1.24588	0.545	0.146	0	Chief cells	Camk2b
0	2.84993	0.396	0.022	0	Chief cells	1810041H14Rik
0	0.603505	0.407	0.037	0	Chief cells	Ptger3
0	1.21517	0.535	0.173	0	Chief cells	Gm49980
0	0.401745	0.49	0.136	0	Chief cells	Arhgef4
0	2.78565	0.399	0.047	0	Chief cells	Blm
0	4.37385	0.357	0.008	0	Chief cells	Gdf9
0	4.93264	0.333	0.004	0	Chief cells	Creg2
0	0.412107	0.402	0.073	0	Chief cells	Gnmt
0	0.514092	0.432	0.105	0	Chief cells	Slc2a5
0	1.16621	0.362	0.047	0	Chief cells	Cyp4v3
0	3.69806	0.318	0.008	0	Chief cells	Gm42962
0	1.28543	0.395	0.091	0	Chief cells	Naip6
0	0.352591	0.384	0.089	0	Chief cells	Plpp3
0	3.7453	0.3	0.009	0	Chief cells	Aldh1l2
0	2.34326	0.299	0.021	0	Chief cells	Gm12298
0	0.844518	0.329	0.057	0	Chief cells	Kcnj13
0	1.12625	0.308	0.039	0	Chief cells	2200002J24Rik
0	1.86466	0.294	0.03	0	Chief cells	Sema7a
0	1.50988	0.286	0.035	0	Chief cells	Fes
0	2.71234	0.259	0.018	0	Chief cells	Chac1
0	2.13639	0.255	0.02	0	Chief cells	Prom2
0	0.640141	0.267	0.045	0	Chief cells	Pbld1
0	5.13804	1	0.824	0	Chief cells	Pla2g1b
0	0.624258	0.997	0.856	0	Chief cells	Ly6e
0	-1.11536	0.929	0.818	0	Chief cells	Tram1
0	4.63072	1	0.918	0	Chief cells	Clps
0	-0.891965	0.986	0.923	0	Chief cells	Srp9
0	-1.04743	0.989	0.931	0	Chief cells	Rrbp1
0	1.0462	0.999	0.957	0	Chief cells	Chd9
0	-0.882428	0.995	0.962	0	Chief cells	Selenop
0	-1.1615	0.998	0.977	0	Chief cells	Ppib
0	2.53349	1	0.987	0	Chief cells	Pgc
1.99539e-286	-0.772025	0.427	0.129	6.66839e-282	Chief cells	Syt7
1.43817e-283	0.265309	0.398	0.117	4.80621e-279	Chief cells	Smox
3.75863e-283	-0.672062	0.483	0.151	1.2561e-278	Chief cells	Prss23
6.57167e-276	-1.027	0.966	0.843	2.19619e-271	Chief cells	Tomm6
1.02829e-261	0.308569	0.903	0.424	3.43645e-257	Chief cells	Retreg1
2.98393e-259	-1.20792	0.908	0.795	9.97199e-255	Chief cells	Selenos
2.93368e-239	0.443804	0.997	0.911	9.80406e-235	Chief cells	Psca
6.12876e-229	-0.725418	0.987	0.938	2.04817e-224	Chief cells	Ndufa1
2.15605e-214	-0.894987	0.472	0.184	7.20532e-210	Chief cells	Bpifb1
2.77932e-210	-1.01955	0.923	0.81	9.2882e-206	Chief cells	Tmem147
1.02084e-190	-0.458175	0.391	0.138	3.41154e-186	Chief cells	Mia
2.1233e-188	-1.05357	0.863	0.751	7.09585e-184	Chief cells	H13
9.57406e-188	0.526279	0.896	0.511	3.19955e-183	Chief cells	Rnf149
2.96597e-187	-0.303523	0.37	0.129	9.91197e-183	Chief cells	P4ha2
4.33582e-185	-0.351914	0.334	0.112	1.44899e-180	Chief cells	Ikbip
3.56682e-179	0.343215	0.949	0.605	1.192e-174	Chief cells	Edem2
2.43236e-176	-1.03561	0.873	0.742	8.12869e-172	Chief cells	Jtb
8.72855e-174	-0.362811	0.354	0.125	2.91699e-169	Chief cells	Kdelr3
4.47341e-173	-1.12748	0.864	0.737	1.49497e-168	Chief cells	Msrb1
4.09177e-161	-0.772773	0.343	0.124	1.36743e-156	Chief cells	Slc16a7
5.74783e-161	-0.254987	0.703	0.303	1.92087e-156	Chief cells	Cdc42ep1
2.29114e-156	-0.998168	0.931	0.785	7.65674e-152	Chief cells	Sec62
7.3939e-156	-0.716374	0.965	0.868	2.47097e-151	Chief cells	Dnajc3
1.25579e-146	-0.577486	0.295	0.107	4.19672e-142	Chief cells	Dbp
1.2136e-139	-1.19799	0.276	0.097	4.05573e-135	Chief cells	Cxxc5
1.19668e-122	-0.292884	0.25	0.091	3.99917e-118	Chief cells	Gm13420
5.04312e-119	-0.485721	0.636	0.294	1.68536e-114	Chief cells	Acadsb
1.77294e-117	-1.11303	0.835	0.696	5.92499e-113	Chief cells	Smim10l1
1.69191e-105	-0.995291	0.872	0.698	5.65421e-101	Chief cells	1110008P14Rik
2.38802e-101	-0.82944	0.26	0.104	7.98053e-97	Chief cells	Slc25a23
6.3255e-96	-0.298683	0.726	0.359	2.11392e-91	Chief cells	Echdc2
9.64611e-90	-1.12655	0.884	0.762	3.22363e-85	Chief cells	Zc3h7a
8.1056e-87	-0.882916	0.901	0.745	2.70881e-82	Chief cells	Sdf2l1
6.29572e-86	-0.915987	0.373	0.17	2.10397e-81	Chief cells	Anxa6
4.97095e-83	-0.982285	0.916	0.834	1.66124e-78	Chief cells	Lars2
6.25539e-81	-0.628037	0.266	0.117	2.09049e-76	Chief cells	Dixdc1
9.43889e-79	-0.262601	0.772	0.403	3.15438e-74	Chief cells	Adk
9.29522e-78	-1.08078	0.808	0.653	3.10637e-73	Chief cells	BC004004
6.07501e-77	-0.7515	0.939	0.785	2.03021e-72	Chief cells	Srpr
3.83708e-74	-0.449007	0.437	0.218	1.28231e-69	Chief cells	Akt2
4.08543e-74	-0.413965	0.435	0.215	1.36531e-69	Chief cells	Pecr
5.90731e-74	-0.827163	0.468	0.23	1.97416e-69	Chief cells	Soat1
7.25719e-71	-0.264084	0.67	0.392	2.42528e-66	Chief cells	Cep85
5.94576e-69	-1.14128	0.385	0.188	1.98701e-64	Chief cells	Gga2
7.23701e-69	-0.721286	0.389	0.193	2.41854e-64	Chief cells	Igf1r
2.52657e-67	-0.398929	0.313	0.153	8.44355e-63	Chief cells	Fcho1
1.84796e-66	-1.06725	0.402	0.199	6.17569e-62	Chief cells	Rsph9
2.03921e-65	-0.621316	1	1	6.81485e-61	Chief cells	Gm42418
7.39927e-64	-0.404475	0.332	0.165	2.47276e-59	Chief cells	Smim3
9.2583e-63	-0.87813	0.345	0.171	3.09403e-58	Chief cells	Cxxc4
7.97736e-53	-0.742169	0.3	0.153	2.66595e-48	Chief cells	Emc9
1.34625e-52	-0.563472	0.447	0.241	4.49902e-48	Chief cells	Lcmt1
3.82568e-50	-0.886699	0.285	0.149	1.2785e-45	Chief cells	Fam13a
7.95661e-47	-0.485548	0.865	0.474	2.65902e-42	Chief cells	Habp2
1.176e-45	-0.917749	0.981	0.949	3.93008e-41	Chief cells	AY036118
1.0198e-39	-0.87985	0.956	0.825	3.40808e-35	Chief cells	Gphn
5.46186e-39	-0.890184	0.338	0.189	1.8253e-34	Chief cells	Sgms2
1.1545e-36	-0.946074	0.898	0.665	3.85822e-32	Chief cells	Galk1
4.5292e-36	-0.648964	0.489	0.275	1.51361e-31	Chief cells	Gm15417
3.89893e-34	-0.613621	0.541	0.313	1.30298e-29	Chief cells	Trp53inp2
3.86996e-33	-1.11763	0.781	0.628	1.2933e-28	Chief cells	Filip1l
1.12e-30	-0.371421	0.751	0.434	3.74292e-26	Chief cells	Plpp5
1.01042e-28	-0.706137	0.48	0.28	3.37672e-24	Chief cells	Fundc1
3.10531e-27	-0.321316	0.884	0.566	1.03776e-22	Chief cells	Ggh
6.62368e-27	-0.664072	0.634	0.396	2.21357e-22	Chief cells	Cited2
1.0059e-26	-0.864126	0.287	0.169	3.36162e-22	Chief cells	E030030I06Rik
1.51521e-25	-1.05354	0.455	0.267	5.0637e-21	Chief cells	Ccpg1
1.23298e-24	-1.02477	0.647	0.505	4.12049e-20	Chief cells	Ergic2
4.87723e-24	-1.2132	0.588	0.475	1.62992e-19	Chief cells	Fam174b
3.17682e-22	-0.913847	0.705	0.554	1.06166e-17	Chief cells	Tmem181a
9.8058e-22	-0.768677	0.642	0.371	3.277e-17	Chief cells	Macrod1
4.13686e-21	-0.984554	0.259	0.158	1.3825e-16	Chief cells	Pxylp1
5.39701e-21	-0.652324	0.281	0.174	1.80363e-16	Chief cells	Setd4
1.31797e-20	-0.838693	0.37	0.225	4.40451e-16	Chief cells	Wdyhv1
1.69097e-19	-1.18619	0.607	0.474	5.65105e-15	Chief cells	Grhpr
5.40304e-19	-0.531289	0.262	0.166	1.80564e-14	Chief cells	Fam129a
8.58192e-18	-0.749023	0.588	0.352	2.86799e-13	Chief cells	Mthfd2
1.74957e-16	-0.852454	0.32	0.203	5.84689e-12	Chief cells	Sugp1
2.74734e-16	-0.869691	0.382	0.244	9.18135e-12	Chief cells	D130009I18Rik
6.52457e-16	-0.934109	0.821	0.48	2.18045e-11	Chief cells	Ppic
7.296e-16	-0.9047	0.366	0.231	2.43825e-11	Chief cells	Pcca
1.00076e-15	-1.08782	0.376	0.233	3.34443e-11	Chief cells	Fam89b
1.11478e-15	-0.731583	0.428	0.27	3.72549e-11	Chief cells	Nudt22
1.01448e-14	-1.05933	0.498	0.304	3.39029e-10	Chief cells	Bckdhb
2.7337e-14	-0.420165	0.928	0.737	9.13575e-10	Chief cells	Tmem160
9.39249e-14	-0.307663	0.975	0.799	3.13888e-09	Chief cells	Serp1
4.17692e-13	-0.633446	0.86	0.625	1.39589e-08	Chief cells	Bckdk
4.33241e-13	-1.01512	0.395	0.251	1.44785e-08	Chief cells	Lyrm9
7.61788e-13	-1.09863	0.347	0.225	2.54582e-08	Chief cells	Cgnl1
8.13337e-13	-1.07847	0.273	0.178	2.71809e-08	Chief cells	C1qtnf12
1.87971e-12	-1.07991	0.477	0.302	6.28182e-08	Chief cells	Snhg18
2.13888e-12	-0.835821	0.809	0.591	7.14791e-08	Chief cells	Serinc3
1.30969e-11	-1.08288	0.8	0.578	4.37687e-07	Chief cells	Map1lc3a
5.12614e-11	-0.796619	0.488	0.316	1.7131e-06	Chief cells	Txndc11
1.76857e-10	-1.12956	0.256	0.173	5.91037e-06	Chief cells	Jade1
1.94452e-10	-0.663751	0.722	0.568	6.49841e-06	Chief cells	Creld2
2.58814e-10	-0.397406	0.992	0.931	8.64932e-06	Chief cells	Xbp1
3.69789e-10	-0.926245	0.411	0.279	1.2358e-05	Chief cells	Peak1
4.27034e-10	-1.13894	0.492	0.397	1.42711e-05	Chief cells	Tmem248
4.53139e-10	-0.816392	0.534	0.342	1.51435e-05	Chief cells	Pcmtd1
8.32992e-10	-1.07227	0.581	0.473	2.78378e-05	Chief cells	Jarid2
8.72151e-10	-1.10395	0.364	0.24	2.91464e-05	Chief cells	B230118H07Rik
2.87688e-09	-0.717751	0.691	0.435	9.61423e-05	Chief cells	Pdgfa
3.76188e-08	-0.62691	0.622	0.392	0.00125718	Chief cells	Slc35c2
7.6259e-08	-0.328014	0.927	0.687	0.0025485	Chief cells	Gm19951
3.98611e-07	-1.07255	0.337	0.231	0.0133212	Chief cells	Ssx2ip
1.68528e-05	-1.05734	0.35	0.243	0.563204	Chief cells	Srp54a
2.13301e-05	-1.16382	0.258	0.185	0.712831	Chief cells	Tom1
3.41589e-05	-0.66702	0.97	0.778	1	Chief cells	Hist1h2bc
4.49294e-05	-0.909439	0.644	0.445	1	Chief cells	Gadd45g
4.67204e-05	-0.754974	0.757	0.538	1	Chief cells	Spcs3
5.13532e-05	-1.01836	0.435	0.294	1	Chief cells	Fam149a
6.13755e-05	-1.01288	0.329	0.234	1	Chief cells	Ccdc167
6.2496e-05	-1.18152	0.604	0.438	1	Chief cells	Smco4
6.98409e-05	-1.08606	0.562	0.419	1	Chief cells	Mcfd2
0.00018347	-1.0813	0.73	0.506	1	Chief cells	Gm8797
0.000231283	-0.971824	0.749	0.544	1	Chief cells	Usp53
0.000610435	-1.01629	0.673	0.475	1	Chief cells	Slc3a2
0.000749344	-0.932716	0.282	0.21	1	Chief cells	Cth
0.00109609	-0.557574	0.736	0.48	1	Chief cells	Pycr2
0.00245495	-0.906311	0.742	0.521	1	Chief cells	2300009A05Rik
0.00413236	-1.20537	0.256	0.192	1	Chief cells	Impdh1
0.00539122	-0.776975	0.821	0.575	1	Chief cells	Degs1
0.00699212	-1.12743	0.335	0.282	1	Chief cells	Lamb3
0	5.4934	0.954	0.247	0	Neck cells	Muc6
0	4.35685	0.809	0.152	0	Neck cells	A4gnt
0	3.07017	0.916	0.269	0	Neck cells	Creb3l4
0	4.44652	0.585	0.087	0	Neck cells	Aqp5
0	4.12719	0.774	0.296	0	Neck cells	Pga5
0	2.39964	0.888	0.441	0	Neck cells	Cpn1
0	2.65428	0.728	0.325	0	Neck cells	Spdef
0	3.1306	0.582	0.192	0	Neck cells	Chad
0	3.31765	0.691	0.304	0	Neck cells	Klk1
0	2.64782	0.95	0.579	0	Neck cells	Cfi
0	2.37864	0.858	0.488	0	Neck cells	Ppic
0	2.1053	0.569	0.201	0	Neck cells	2210404E10Rik
0	2.45046	0.574	0.21	0	Neck cells	Lrrc31
0	2.22318	0.78	0.42	0	Neck cells	Pbx1
0	1.90405	0.554	0.205	0	Neck cells	Ppp1r1b
0	2.63524	0.52	0.174	0	Neck cells	Tpd52l1
0	2.4487	0.502	0.156	0	Neck cells	Casc4
0	1.59861	0.636	0.302	0	Neck cells	Bex4
0	1.8658	0.884	0.551	0	Neck cells	Sox9
0	2.33694	0.62	0.291	0	Neck cells	Snhg18
0	2.46745	0.503	0.182	0	Neck cells	Chrm3
0	1.98062	0.641	0.327	0	Neck cells	Ghr
0	1.95465	0.915	0.603	0	Neck cells	Tstd1
0	3.25955	0.393	0.087	0	Neck cells	Myo16
0	1.58648	0.616	0.312	0	Neck cells	5330417C22Rik
0	1.83229	0.795	0.498	0	Neck cells	Habp2
0	1.79604	0.66	0.365	0	Neck cells	Sorbs2
0	1.76667	0.563	0.272	0	Neck cells	Copz2
0	2.19433	0.92	0.631	0	Neck cells	Creb3l1
0	2.69756	0.68	0.401	0	Neck cells	Cgref1
0	2.80677	0.421	0.142	0	Neck cells	Igf1
0	2.31707	0.468	0.19	0	Neck cells	Igf1r
0	4.07312	0.596	0.324	0	Neck cells	Gkn3
0	3.36544	0.33	0.065	0	Neck cells	F5
0	2.20905	0.853	0.588	0	Neck cells	Gfpt1
0	2.68785	0.404	0.147	0	Neck cells	Slc12a8
0	3.43348	0.377	0.122	0	Neck cells	Pigr
0	1.94927	0.815	0.561	0	Neck cells	Slc12a2
0	1.58655	0.702	0.45	0	Neck cells	Erlin1
0	3.58715	0.276	0.033	0	Neck cells	Shank2
0	3.09149	0.288	0.054	0	Neck cells	2010007H06Rik
0	1.41787	0.766	0.538	0	Neck cells	Ern2
0	2.55351	0.278	0.053	0	Neck cells	Ppp2r2b
0	2.07656	0.749	0.527	0	Neck cells	Spp1
0	1.71292	0.843	0.644	0	Neck cells	Prom1
0	1.2945	0.879	0.684	0	Neck cells	Klf5
0	1.95661	0.985	0.803	0	Neck cells	Agr2
0	1.14619	0.933	0.835	0	Neck cells	Glul
0	1.23592	0.939	0.853	0	Neck cells	Tmed3
0	1.46885	0.997	0.943	0	Neck cells	Cd24a
0	1.2245	0.994	0.959	0	Neck cells	Chd9
0	1.75981	1	0.988	0	Neck cells	Pgc
4.74365e-307	1.16684	0.861	0.625	1.58528e-302	Neck cells	Ifitm2
2.55958e-302	1.16756	0.858	0.732	8.55386e-298	Neck cells	Rnf130
5.68697e-299	1.82154	0.57	0.302	1.90053e-294	Neck cells	Cited4
1.81565e-298	1.82695	0.523	0.233	6.06772e-294	Neck cells	Slc9b2
1.92387e-297	1.39347	0.758	0.574	6.42938e-293	Neck cells	Pik3r1
2.04064e-295	2.21528	0.459	0.193	6.81961e-291	Neck cells	Hilpda
1.0618e-290	1.19176	0.823	0.695	3.54843e-286	Neck cells	Ergic1
3.45325e-285	3.57451	0.464	0.196	1.15404e-280	Neck cells	Bpifb1
1.02511e-281	2.34037	0.472	0.22	3.42582e-277	Neck cells	Rnf152
2.86772e-280	1.33703	0.778	0.635	9.58362e-276	Neck cells	Dnajc10
4.85403e-277	1.78339	0.541	0.268	1.62217e-272	Neck cells	Tspan33
1.22724e-275	1.82817	0.514	0.241	4.10131e-271	Neck cells	Gm2379
5.19375e-275	2.08278	0.456	0.199	1.7357e-270	Neck cells	Kansl1l
2.14505e-273	1.67514	0.615	0.385	7.16854e-269	Neck cells	Trim24
1.71542e-270	1.34123	0.778	0.59	5.73276e-266	Neck cells	Mfge8
2.36734e-266	2.73909	0.337	0.112	7.91143e-262	Neck cells	Sord
1.39162e-263	1.83304	0.459	0.199	4.65065e-259	Neck cells	Rsph9
3.91345e-263	1.567	0.664	0.446	1.30784e-258	Neck cells	Fkbp11
1.39597e-262	3.37847	0.265	0.069	4.6652e-258	Neck cells	Glp1r
3.44389e-261	1.46717	0.67	0.456	1.15091e-256	Neck cells	Fndc3b
1.10594e-255	1.71062	0.62	0.424	3.69593e-251	Neck cells	Galnt3
5.57289e-252	2.82723	0.268	0.074	1.8624e-247	Neck cells	D930020B18Rik
2.67768e-250	1.23216	0.784	0.615	8.94853e-246	Neck cells	Pde4d
9.61309e-250	1.47071	0.668	0.474	3.2126e-245	Neck cells	Liph
1.58336e-249	1.30801	0.786	0.685	5.29143e-245	Neck cells	Ppp3ca
5.23596e-244	2.58951	0.331	0.109	1.7498e-239	Neck cells	Kcne3
1.95872e-242	2.55432	0.353	0.134	6.54583e-238	Neck cells	Kdelr3
1.84608e-239	1.51933	0.451	0.198	6.16941e-235	Neck cells	Crip2
9.7077e-231	2.191	0.283	0.088	3.24422e-226	Neck cells	Dtna
1.9714e-224	2.0205	0.442	0.217	6.58821e-220	Neck cells	Cgnl1
6.95815e-223	2.23687	0.364	0.148	2.32534e-218	Neck cells	Pxylp1
7.14713e-221	2.18038	0.287	0.091	2.3885e-216	Neck cells	Ltbp4
1.02771e-210	1.67743	0.53	0.321	3.4345e-206	Neck cells	Wipi1
3.56603e-209	1.17082	0.481	0.248	1.19173e-204	Neck cells	Acsl1
1.44211e-205	1.56722	0.581	0.377	4.8194e-201	Neck cells	Naaladl2
4.07304e-204	2.23606	0.283	0.093	1.36117e-199	Neck cells	Lipt2
8.13566e-203	1.82777	0.496	0.292	2.71886e-198	Neck cells	Cers4
1.02726e-199	1.78747	0.375	0.162	3.43302e-195	Neck cells	Isl1
2.85019e-199	1.55103	0.539	0.339	9.52506e-195	Neck cells	Cdc42ep1
1.47842e-197	1.51009	0.675	0.561	4.94072e-193	Neck cells	Usp53
2.30668e-197	1.16293	0.596	0.32	7.70869e-193	Neck cells	Rbp1
5.4558e-191	1.60267	0.6	0.411	1.82327e-186	Neck cells	Cep85
8.38347e-186	1.20706	0.698	0.602	2.80167e-181	Neck cells	Ggh
3.52215e-185	1.95309	0.343	0.145	1.17707e-180	Neck cells	Atp7b
1.24544e-179	1.29205	0.638	0.498	4.16214e-175	Neck cells	Arfip2
8.33703e-179	1.59506	0.502	0.3	2.78615e-174	Neck cells	Ehf
1.99599e-176	1.92431	0.328	0.137	6.67039e-172	Neck cells	Colca2
1.14532e-175	1.98383	0.346	0.153	3.82755e-171	Neck cells	Mia
2.56657e-175	1.16923	0.651	0.505	8.57723e-171	Neck cells	Slc44a3
5.76482e-175	1.14233	0.654	0.516	1.92655e-170	Neck cells	Mxd4
7.97683e-175	1.52487	0.585	0.411	2.66578e-170	Neck cells	Cited2
7.75482e-174	1.27582	0.601	0.445	2.59158e-169	Neck cells	Smco4
2.79482e-173	2.0691	0.283	0.106	9.34001e-169	Neck cells	Fam234b
7.54415e-167	2.03623	0.396	0.21	2.52118e-162	Neck cells	Gpx8
7.13853e-166	1.73827	0.672	0.48	2.38563e-161	Neck cells	Wfdc2
6.65772e-164	1.83363	0.786	0.697	2.22494e-159	Neck cells	Pglyrp1
1.28438e-163	1.30854	0.589	0.435	4.29226e-159	Neck cells	Utrn
2.40856e-162	1.62175	0.483	0.306	8.04916e-158	Neck cells	Fam114a1
3.10629e-162	1.61491	0.314	0.128	1.03809e-157	Neck cells	Stox2
3.80353e-159	1.65282	0.383	0.189	1.2711e-154	Neck cells	Lrig1
3.13446e-158	1.64313	0.452	0.266	1.04751e-153	Neck cells	Nr4a2
2.66754e-157	1.26765	0.709	0.605	8.91465e-153	Neck cells	Fam3c
2.85372e-157	1.74471	0.353	0.168	9.53685e-153	Neck cells	Slc27a1
6.25112e-156	1.77706	0.302	0.126	2.08906e-151	Neck cells	Kcnq1
1.1169e-154	1.15417	0.649	0.533	3.73258e-150	Neck cells	Wwp1
1.45893e-154	1.18174	0.523	0.324	4.87561e-150	Neck cells	Sox4
9.41181e-153	1.45199	0.494	0.32	3.14533e-148	Neck cells	Inafm1
5.33046e-152	1.68007	0.309	0.136	1.78139e-147	Neck cells	Slc16a7
1.56287e-150	2.28744	0.25	0.092	5.22295e-146	Neck cells	Etv5
4.50464e-147	1.40499	0.488	0.306	1.50541e-142	Neck cells	Arid5b
2.52341e-145	2.19491	0.251	0.096	8.43297e-141	Neck cells	D630039A03Rik
9.463e-145	1.14002	0.623	0.482	3.16244e-140	Neck cells	Fgfr2
4.36487e-144	1.17418	0.598	0.459	1.4587e-139	Neck cells	Slc9a3r2
7.06185e-143	2.25349	0.284	0.124	2.36e-138	Neck cells	Arhgef26
6.18226e-142	2.04693	0.265	0.107	2.06605e-137	Neck cells	Bcl2
5.12247e-133	1.20452	0.589	0.469	1.71188e-128	Neck cells	Wls
1.05843e-131	1.71964	0.312	0.148	3.53717e-127	Neck cells	Cpm
3.54722e-130	2.00712	0.269	0.117	1.18545e-125	Neck cells	5033406O09Rik
1.81884e-129	1.18779	0.356	0.18	6.07838e-125	Neck cells	Prss23
6.47449e-128	1.89276	0.281	0.125	2.16371e-123	Neck cells	Id4
1.08722e-127	2.05827	0.351	0.192	3.63337e-123	Neck cells	Gne
4.23242e-126	1.18765	0.51	0.293	1.41443e-121	Neck cells	Furin
2.48397e-125	1.51458	0.348	0.18	8.30118e-121	Neck cells	Airn
5.18728e-123	1.14927	0.663	0.616	1.73354e-118	Neck cells	Clcn3
1.98766e-122	1.8759	0.269	0.119	6.64255e-118	Neck cells	Sec16b
3.29155e-121	1.52733	0.457	0.305	1.1e-116	Neck cells	Ptpn2
4.33382e-120	1.46435	0.429	0.273	1.44832e-115	Neck cells	Acy1
7.6731e-118	1.69327	0.284	0.132	2.56427e-113	Neck cells	Etfbkmt
1.08765e-115	1.17715	0.529	0.398	3.63482e-111	Neck cells	Echdc2
1.72232e-113	1.61299	0.31	0.157	5.75581e-109	Neck cells	Vgll4
1.04302e-112	1.29671	0.454	0.301	3.48567e-108	Neck cells	Cyp2c23
2.3223e-112	1.51286	0.481	0.358	7.76091e-108	Neck cells	St3gal6
2.97396e-112	1.22746	0.539	0.428	9.93869e-108	Neck cells	Tcn2
3.69774e-109	1.33968	0.36	0.204	1.23575e-104	Neck cells	Arhgap29
3.11381e-108	1.32886	0.388	0.232	1.0406e-103	Neck cells	Klhl24
1.95788e-106	1.16828	0.493	0.358	6.54305e-102	Neck cells	Man2a1
1.3231e-104	1.16452	0.52	0.409	4.42166e-100	Neck cells	Tcf12
5.26535e-104	1.68873	0.369	0.221	1.75963e-99	Neck cells	Ppp1r3a
4.99042e-103	1.25803	0.415	0.274	1.66775e-98	Neck cells	Mfsd4a
3.44654e-101	1.45513	0.362	0.214	1.1518e-96	Neck cells	Enc1
4.82772e-101	1.30896	0.517	0.406	1.61337e-96	Neck cells	Rhobtb1
1.83419e-100	1.4407	0.37	0.224	6.12968e-96	Neck cells	Zfp467
6.45308e-100	1.66491	0.258	0.122	2.15655e-95	Neck cells	Col27a1
4.26104e-99	1.13969	0.525	0.391	1.424e-94	Neck cells	Errfi1
6.59602e-98	1.99685	0.398	0.263	2.20432e-93	Neck cells	Hgfac
7.2262e-98	1.54754	0.316	0.175	2.41492e-93	Neck cells	Cryzl2
1.0448e-97	1.4826	0.327	0.184	3.4916e-93	Neck cells	Sash1
1.39741e-95	1.3712	0.309	0.165	4.67e-91	Neck cells	Ppp1r9a
2.69585e-95	1.39502	0.351	0.209	9.00926e-91	Neck cells	Slc7a4
5.18276e-95	1.22654	0.483	0.365	1.73203e-90	Neck cells	Pdzk1ip1
4.40332e-92	1.2367	0.421	0.28	1.47155e-87	Neck cells	Tent5c
7.04177e-88	1.41277	0.297	0.163	2.35329e-83	Neck cells	Klf15
2.94777e-87	1.3137	0.415	0.291	9.85114e-83	Neck cells	AU040320
1.28129e-86	1.25736	0.387	0.249	4.28193e-82	Neck cells	Soat1
4.17422e-86	1.21532	0.318	0.178	1.39498e-81	Neck cells	Pkdcc
3.1294e-84	1.2711	0.319	0.184	1.04581e-79	Neck cells	Anxa6
1.00365e-83	1.16024	0.476	0.368	3.3541e-79	Neck cells	Prdm16
3.83595e-83	1.14838	0.399	0.268	1.28194e-78	Neck cells	Gaa
2.71753e-81	1.29273	0.383	0.24	9.08173e-77	Neck cells	C2cd4b
8.72835e-81	1.13903	0.476	0.375	2.91693e-76	Neck cells	Tpk1
4.9997e-80	1.27178	0.466	0.365	1.67085e-75	Neck cells	Itgb6
6.68864e-79	1.19515	0.458	0.351	2.23527e-74	Neck cells	Hpn
3.11013e-78	1.36713	0.357	0.233	1.03937e-73	Neck cells	Prxl2c
4.07132e-78	1.39144	0.297	0.168	1.36059e-73	Neck cells	Vps37c
8.34798e-77	1.18391	0.463	0.366	2.78981e-72	Neck cells	Gnpnat1
3.48734e-73	1.21264	0.431	0.336	1.16544e-68	Neck cells	Trp53inp2
8.12881e-72	1.13896	0.378	0.258	2.71657e-67	Neck cells	Lrmda
4.3699e-71	1.44196	0.289	0.171	1.46038e-66	Neck cells	Foxp2
5.15061e-67	1.15896	0.375	0.266	1.72128e-62	Neck cells	Tmem42
2.63427e-64	1.19192	0.418	0.317	8.80346e-60	Neck cells	1010001N08Rik
7.43853e-62	1.23526	0.325	0.212	2.48588e-57	Neck cells	Cckar
8.48837e-60	1.36459	0.327	0.221	2.83673e-55	Neck cells	Ak4
7.44096e-55	1.56585	0.309	0.216	2.48669e-50	Neck cells	Sntb1
5.97061e-54	1.21822	0.304	0.205	1.99532e-49	Neck cells	Sgms1
1.49195e-53	1.20213	0.286	0.185	4.98594e-49	Neck cells	Cxxc4
9.90361e-52	1.24224	0.316	0.223	3.30969e-47	Neck cells	Pgm3
6.37262e-51	1.32789	0.323	0.235	2.12967e-46	Neck cells	Sec24a
2.47816e-49	1.21097	0.317	0.225	8.28175e-45	Neck cells	Rcbtb1
5.41323e-48	1.50211	0.273	0.183	1.80905e-43	Neck cells	Acot1
3.34123e-45	1.15618	0.396	0.327	1.11661e-40	Neck cells	Igsf23
8.34055e-44	1.31733	0.275	0.191	2.78733e-39	Neck cells	Pqlc3
2.13505e-42	1.47496	0.265	0.185	7.13511e-38	Neck cells	Pycr1
4.56761e-41	1.16086	0.34	0.265	1.52645e-36	Neck cells	Cadps2
3.42948e-38	1.33642	0.264	0.185	1.1461e-33	Neck cells	Mir99ahg
6.15884e-38	1.25712	0.272	0.194	2.05822e-33	Neck cells	Eif2ak3
1.89268e-37	1.19045	0.264	0.185	6.32513e-33	Neck cells	Map3k21
7.68836e-22	1.17874	0.28	0.235	2.56937e-17	Neck cells	4931406C07Rik
0.000938971	1.19306	0.251	0.244	1	Neck cells	Atf3
0	5.31852	0.951	0.089	0	Proliferative cells	Birc5
0	4.78569	0.924	0.116	0	Proliferative cells	Mki67
0	5.38591	0.838	0.04	0	Proliferative cells	Ccna2
0	4.29377	0.903	0.106	0	Proliferative cells	Cdca3
0	4.24283	0.85	0.087	0	Proliferative cells	Ccnb2
0	5.10019	0.925	0.167	0	Proliferative cells	Ube2c
0	4.43386	0.837	0.081	0	Proliferative cells	Pclaf
0	4.78806	0.829	0.078	0	Proliferative cells	Cenpa
0	4.89376	0.801	0.072	0	Proliferative cells	Cdca8
0	3.61409	0.873	0.145	0	Proliferative cells	Spc24
0	3.53411	0.912	0.214	0	Proliferative cells	Stmn1
0	4.84714	0.744	0.051	0	Proliferative cells	Cenpf
0	3.48918	0.777	0.103	0	Proliferative cells	Cenpw
0	3.59937	0.822	0.149	0	Proliferative cells	Tk1
0	4.8661	0.713	0.044	0	Proliferative cells	Racgap1
0	5.73136	0.679	0.018	0	Proliferative cells	Hmmr
0	5.7414	0.685	0.027	0	Proliferative cells	Ccnb1
0	5.73452	0.682	0.025	0	Proliferative cells	Tpx2
0	5.74942	0.67	0.031	0	Proliferative cells	Cdc20
0	4.28239	0.702	0.067	0	Proliferative cells	Cdkn3
0	4.94941	0.669	0.035	0	Proliferative cells	Melk
0	4.66358	0.673	0.039	0	Proliferative cells	Tacc3
0	3.95758	0.697	0.064	0	Proliferative cells	Mad2l1
0	3.34134	0.823	0.193	0	Proliferative cells	Cks1b
0	5.38912	0.66	0.032	0	Proliferative cells	Cenpe
0	4.11511	0.7	0.09	0	Proliferative cells	Smc2
0	3.13445	0.785	0.179	0	Proliferative cells	Lmnb1
0	5.02368	0.637	0.031	0	Proliferative cells	Pbk
0	3.46457	0.694	0.094	0	Proliferative cells	Cenpm
0	4.37184	0.703	0.111	0	Proliferative cells	Cdk1
0	2.67812	0.955	0.37	0	Proliferative cells	Ccdc34
0	3.94539	0.637	0.06	0	Proliferative cells	Knstrn
0	3.75424	0.864	0.288	0	Proliferative cells	Cks2
0	5.27221	0.631	0.058	0	Proliferative cells	Top2a
0	3.48825	0.767	0.2	0	Proliferative cells	Smc4
0	4.02277	0.644	0.079	0	Proliferative cells	Rrm2
0	5.06474	0.598	0.033	0	Proliferative cells	Esco2
0	2.3304	0.79	0.23	0	Proliferative cells	Dnph1
0	3.79482	0.787	0.228	0	Proliferative cells	H2afx
0	2.81674	0.735	0.179	0	Proliferative cells	Rrm1
0	5.01819	0.579	0.026	0	Proliferative cells	Ect2
0	5.06469	0.579	0.032	0	Proliferative cells	Plk1
0	2.96509	0.634	0.099	0	Proliferative cells	Nrm
0	5.17965	0.556	0.022	0	Proliferative cells	Kif22
0	5.21038	0.554	0.023	0	Proliferative cells	Kif11
0	5.81104	0.54	0.014	0	Proliferative cells	Ckap2l
0	5.7091	0.541	0.016	0	Proliferative cells	Knl1
0	2.51565	0.866	0.341	0	Proliferative cells	Tyms
0	6.3403	0.536	0.013	0	Proliferative cells	Nusap1
0	5.85029	0.544	0.021	0	Proliferative cells	Aurkb
0	2.37617	0.768	0.249	0	Proliferative cells	Rangap1
0	2.62573	0.653	0.141	0	Proliferative cells	Rfc5
0	5.45377	0.533	0.023	0	Proliferative cells	Prc1
0	5.38114	0.524	0.014	0	Proliferative cells	Shcbp1
0	4.38061	0.562	0.053	0	Proliferative cells	Incenp
0	4.60368	0.542	0.037	0	Proliferative cells	Kif23
0	3.86686	0.971	0.467	0	Proliferative cells	Hmgb2
0	4.6639	0.537	0.036	0	Proliferative cells	Kif20b
0	2.80899	0.595	0.098	0	Proliferative cells	Gins2
0	4.18917	0.529	0.035	0	Proliferative cells	Asf1b
0	2.36115	0.895	0.403	0	Proliferative cells	Tmpo
0	2.3457	0.653	0.167	0	Proliferative cells	Pmf1
0	5.36351	0.5	0.014	0	Proliferative cells	Anln
0	4.30435	0.514	0.03	0	Proliferative cells	Ncapd2
0	5.10258	0.587	0.106	0	Proliferative cells	Hist1h2ae
0	4.84264	0.502	0.022	0	Proliferative cells	Kif20a
0	5.39533	0.488	0.015	0	Proliferative cells	Cep55
0	2.5329	0.628	0.157	0	Proliferative cells	Rfc4
0	4.52613	0.51	0.04	0	Proliferative cells	Spc25
0	5.65298	0.529	0.06	0	Proliferative cells	Hist1h2ap
0	4.40202	0.5	0.037	0	Proliferative cells	Sapcd2
0	3.48149	0.52	0.059	0	Proliferative cells	Diaph3
0	5.16464	0.474	0.017	0	Proliferative cells	Ncapg
0	3.7087	0.493	0.04	0	Proliferative cells	Rad51
0	4.32685	0.481	0.028	0	Proliferative cells	Lockd
0	5.65048	0.459	0.012	0	Proliferative cells	Kif4
0	5.60216	0.461	0.016	0	Proliferative cells	Aurka
0	2.91307	0.507	0.081	0	Proliferative cells	Hirip3
0	5.65823	0.436	0.01	0	Proliferative cells	Ska1
0	2.86602	0.97	0.545	0	Proliferative cells	Tubb5
0	2.8957	0.523	0.1	0	Proliferative cells	Dbf4
0	5.19009	0.438	0.015	0	Proliferative cells	Ckap2
0	2.24009	0.638	0.217	0	Proliferative cells	Ezh2
0	2.35064	0.666	0.246	0	Proliferative cells	Reep4
0	2.4571	0.567	0.147	0	Proliferative cells	Lig1
0	2.25484	0.55	0.131	0	Proliferative cells	Vrk1
0	5.73497	0.44	0.024	0	Proliferative cells	Hist1h1b
0	5.20641	0.428	0.014	0	Proliferative cells	Bub1b
0	2.6671	0.512	0.103	0	Proliferative cells	Hist1h4i
0	4.58835	0.426	0.021	0	Proliferative cells	Ncaph
0	3.16646	0.472	0.067	0	Proliferative cells	Mis18a
0	3.67141	0.44	0.037	0	Proliferative cells	Cenpp
0	2.42268	0.91	0.508	0	Proliferative cells	Ube2s
0	3.96642	0.479	0.078	0	Proliferative cells	Hist1h1d
0	4.42676	0.429	0.029	0	Proliferative cells	Fbxo5
0	2.3431	0.498	0.099	0	Proliferative cells	Mcm5
0	4.93376	0.409	0.011	0	Proliferative cells	Ndc80
0	6.15943	0.403	0.006	0	Proliferative cells	Aspm
0	5.75999	0.405	0.009	0	Proliferative cells	Cdca2
0	4.73897	0.414	0.018	0	Proliferative cells	Sgo2a
0	4.06943	0.421	0.027	0	Proliferative cells	Cip2a
0	2.48542	0.482	0.089	0	Proliferative cells	Syce2
0	2.38861	0.498	0.109	0	Proliferative cells	Aaas
0	5.19727	0.4	0.012	0	Proliferative cells	Nek2
0	2.99492	0.919	0.532	0	Proliferative cells	Tuba1b
0	3.0218	0.441	0.06	0	Proliferative cells	Poc1a
0	5.37129	0.392	0.011	0	Proliferative cells	Kifc1
0	5.10322	0.39	0.011	0	Proliferative cells	Kif15
0	3.31526	0.419	0.041	0	Proliferative cells	Ndc1
0	5.97911	0.383	0.006	0	Proliferative cells	Nuf2
0	5.56549	0.386	0.009	0	Proliferative cells	Iqgap3
0	2.41097	0.466	0.089	0	Proliferative cells	Dhfr
0	2.64269	0.481	0.104	0	Proliferative cells	Fen1
0	3.4602	0.436	0.062	0	Proliferative cells	Gm42047
0	2.70915	0.457	0.083	0	Proliferative cells	Cdkn2d
0	2.77064	0.441	0.068	0	Proliferative cells	Haus4
0	5.0138	0.389	0.016	0	Proliferative cells	Mis18bp1
0	2.28484	0.498	0.128	0	Proliferative cells	Prim1
0	3.87995	0.4	0.031	0	Proliferative cells	Cit
0	5.42399	0.379	0.01	0	Proliferative cells	Dlgap5
0	3.56852	0.406	0.038	0	Proliferative cells	Clspn
0	2.79811	0.467	0.103	0	Proliferative cells	Atad2
0	2.81781	0.434	0.076	0	Proliferative cells	Nde1
0	2.21803	0.477	0.122	0	Proliferative cells	Pkmyt1
0	2.62454	0.423	0.069	0	Proliferative cells	Cenpq
0	5.40377	0.359	0.006	0	Proliferative cells	Bub1
0	3.55419	0.392	0.041	0	Proliferative cells	E2f8
0	2.96895	0.65	0.299	0	Proliferative cells	Hist1h1e
0	5.44998	0.355	0.008	0	Proliferative cells	Ccnf
0	5.16905	0.356	0.011	0	Proliferative cells	Neil3
0	3.39408	0.39	0.046	0	Proliferative cells	Ube2t
0	2.30267	0.442	0.098	0	Proliferative cells	H1fx
0	2.30595	0.438	0.094	0	Proliferative cells	Hells
0	2.92353	0.388	0.049	0	Proliferative cells	Cenpk
0	3.75824	0.365	0.026	0	Proliferative cells	Rad51ap1
0	5.88477	0.348	0.011	0	Proliferative cells	Hist1h2ao
0	3.02115	0.405	0.069	0	Proliferative cells	Gpsm2
0	5.02199	0.35	0.014	0	Proliferative cells	Hist1h2ab
0	2.43652	0.416	0.082	0	Proliferative cells	Gm44206
0	3.24927	0.371	0.04	0	Proliferative cells	Trim59
0	4.83703	0.339	0.013	0	Proliferative cells	Hist1h1a
0	2.21663	0.437	0.112	0	Proliferative cells	Ncapd3
0	2.55096	0.42	0.097	0	Proliferative cells	Cdc25b
0	2.66752	0.386	0.066	0	Proliferative cells	Chek2
0	2.65217	0.403	0.089	0	Proliferative cells	Hist1h4d
0	2.23474	0.428	0.114	0	Proliferative cells	Psat1
0	5.35771	0.317	0.004	0	Proliferative cells	Depdc1a
0	4.81978	0.325	0.012	0	Proliferative cells	Spag5
0	3.5604	0.344	0.032	0	Proliferative cells	Plk4
0	6.30003	0.314	0.004	0	Proliferative cells	Kif2c
0	2.85261	0.371	0.061	0	Proliferative cells	Fam111a
0	2.24942	0.432	0.125	0	Proliferative cells	Arhgap11a
0	5.02442	0.317	0.011	0	Proliferative cells	Cdca5
0	2.72461	0.356	0.052	0	Proliferative cells	Uhrf1
0	4.313	0.326	0.023	0	Proliferative cells	Hist1h2bj
0	2.32198	0.379	0.077	0	Proliferative cells	Pola1
0	3.87803	0.322	0.02	0	Proliferative cells	Zwilch
0	2.7816	0.361	0.06	0	Proliferative cells	Ncapg2
0	5.12855	0.311	0.011	0	Proliferative cells	Sgo1
0	4.20882	0.317	0.018	0	Proliferative cells	Oip5
0	4.41529	0.317	0.018	0	Proliferative cells	Spdl1
0	5.47345	0.305	0.007	0	Proliferative cells	Foxm1
0	3.76631	0.321	0.024	0	Proliferative cells	Trip13
0	2.2692	0.423	0.126	0	Proliferative cells	Tcf19
0	3.3939	0.334	0.041	0	Proliferative cells	Fam83d
0	5.16312	0.301	0.01	0	Proliferative cells	Hist1h3b
0	3.55619	0.317	0.026	0	Proliferative cells	Cenph
0	3.6459	0.326	0.036	0	Proliferative cells	Arhgef39
0	5.55264	0.296	0.006	0	Proliferative cells	Ttk
0	5.30004	0.292	0.004	0	Proliferative cells	Mxd3
0	3.791	0.311	0.029	0	Proliferative cells	Hist2h2ac
0	2.23488	0.362	0.083	0	Proliferative cells	Chaf1b
0	2.57379	0.345	0.067	0	Proliferative cells	Slfn9
0	2.97137	0.319	0.042	0	Proliferative cells	Mcm10
0	3.85671	0.299	0.022	0	Proliferative cells	Mastl
0	6.18687	0.282	0.005	0	Proliferative cells	Cdc25c
0	2.46275	0.361	0.087	0	Proliferative cells	Hist1h3e
0	5.23883	0.28	0.007	0	Proliferative cells	Parpbp
0	3.51296	0.297	0.025	0	Proliferative cells	Mybl2
0	3.14795	0.307	0.036	0	Proliferative cells	Kif18a
0	3.62624	0.295	0.028	0	Proliferative cells	Bora
0	3.1901	0.302	0.036	0	Proliferative cells	Cenpl
0	4.83098	0.267	0.01	0	Proliferative cells	Hist1h3c
0	4.15724	0.277	0.021	0	Proliferative cells	Hist1h2ag
0	2.7008	0.291	0.036	0	Proliferative cells	Suv39h1
0	2.19623	0.334	0.079	0	Proliferative cells	G2e3
0	3.99234	0.263	0.015	0	Proliferative cells	Kntc1
0	2.37365	0.299	0.051	0	Proliferative cells	Nup133
0	2.38836	0.311	0.063	0	Proliferative cells	Cep192
0	4.16995	0.261	0.017	0	Proliferative cells	Hist1h2ai
0	3.71055	0.261	0.02	0	Proliferative cells	Cenpu
0	2.6205	0.282	0.041	0	Proliferative cells	Ska2
0	2.89481	0.273	0.033	0	Proliferative cells	Cdc45
0	3.25518	0.261	0.027	0	Proliferative cells	Pole
0	3.03834	0.255	0.028	0	Proliferative cells	Rad18
0	2.77554	0.258	0.033	0	Proliferative cells	Haus5
0	2.4723	0.254	0.039	0	Proliferative cells	Brca2
0	2.30753	0.26	0.051	0	Proliferative cells	Rbl1
0	2.29583	0.254	0.056	0	Proliferative cells	Faap24
0	2.17872	0.999	0.952	0	Proliferative cells	H2afz
0	9.80124	0.983	0.011	0	EEC	Scg5
0	9.55264	0.985	0.013	0	EEC	Chgb
0	9.40925	0.979	0.017	0	EEC	Resp18
0	7.91396	0.971	0.02	0	EEC	Cpe
0	10.0629	0.997	0.084	0	EEC	Chga
0	8.08737	0.93	0.025	0	EEC	Peg3
0	9.75813	0.876	0.007	0	EEC	Rab3c
0	9.03851	0.829	0.01	0	EEC	Kcnk16
0	9.73152	0.821	0.008	0	EEC	Pcsk1
0	8.19805	0.818	0.009	0	EEC	Map1b
0	5.94293	0.893	0.099	0	EEC	Bex2
0	8.79531	0.792	0.007	0	EEC	Cplx2
0	6.66525	0.988	0.218	0	EEC	Aplp1
0	9.74566	0.746	0.011	0	EEC	Slc18a2
0	7.1666	0.739	0.01	0	EEC	Tm4sf4
0	9.63479	0.729	0.004	0	EEC	Snap25
0	10.0164	0.724	0.004	0	EEC	Kcnmb2
0	8.61138	0.735	0.015	0	EEC	Pnmal2
0	9.602	0.714	0.004	0	EEC	Insm1
0	9.36115	0.715	0.007	0	EEC	Syt5
0	9.28312	0.705	0.005	0	EEC	Scg3
0	6.16571	0.716	0.02	0	EEC	St18
0	10.5452	0.701	0.006	0	EEC	Gc
0	10.1862	0.699	0.005	0	EEC	Lhfpl5
0	7.72579	0.701	0.016	0	EEC	Enho
0	9.9611	0.696	0.013	0	EEC	Hdc
0	10.4566	0.691	0.009	0	EEC	Vtn
0	8.03524	0.698	0.017	0	EEC	Rbp4
0	9.89096	0.678	0.009	0	EEC	Ccn3
0	10.105	0.673	0.005	0	EEC	Ptf1a
0	7.42132	0.698	0.031	0	EEC	Agt
0	8.45981	0.67	0.006	0	EEC	Meg3
0	7.97016	0.866	0.204	0	EEC	Ghrl
0	9.63291	0.662	0.004	0	EEC	Mboat4
0	6.49383	0.681	0.034	0	EEC	Syp
0	6.00211	0.679	0.044	0	EEC	Ramp1
0	8.62663	0.637	0.009	0	EEC	Ptprn
0	7.4462	0.637	0.009	0	EEC	Sez6l2
0	7.9702	0.631	0.005	0	EEC	Ncam1
0	8.51219	0.634	0.012	0	EEC	Gm11837
0	8.59044	0.615	0.006	0	EEC	Cacnb2
0	9.06813	0.61	0.003	0	EEC	Atp6v0e2
0	9.91634	0.609	0.011	0	EEC	Cel
0	9.45667	0.601	0.003	0	EEC	Stmn3
0	8.77587	0.597	0.004	0	EEC	Celf3
0	6.41668	0.617	0.035	0	EEC	Kcnk3
0	10.2025	0.577	0.003	0	EEC	Rbpjl
0	7.18576	0.586	0.017	0	EEC	Gm1673
0	9.0502	0.572	0.005	0	EEC	Fam155a
0	8.42008	0.702	0.136	0	EEC	Pnliprp1
0	7.98555	0.57	0.006	0	EEC	Gnao1
0	9.2202	0.563	0.004	0	EEC	Insrr
0	9.30761	0.562	0.004	0	EEC	Riiad1
0	9.33638	0.561	0.003	0	EEC	Prune2
0	9.14742	0.551	0.003	0	EEC	Zcchc12
0	9.34584	0.544	0.003	0	EEC	Cadps
0	9.97482	0.54	0.003	0	EEC	Pappa2
0	9.97012	0.54	0.003	0	EEC	Rspo4
0	8.32033	0.529	0.005	0	EEC	Pde10a
0	8.54352	0.522	0.006	0	EEC	Lrp11
0	7.68381	0.521	0.011	0	EEC	Sfrp5
0	9.42058	0.505	0.002	0	EEC	Kirrel2
0	6.37997	0.533	0.036	0	EEC	Lhx5
0	9.23035	0.5	0.004	0	EEC	Disp2
0	6.18177	0.514	0.021	0	EEC	Bex1
0	8.50497	0.496	0.007	0	EEC	Rundc3a
0	7.94179	0.494	0.007	0	EEC	Rtl8c
0	8.8626	0.49	0.004	0	EEC	Slc8a1
0	6.10878	0.491	0.012	0	EEC	Hap1
0	9.53303	0.481	0.003	0	EEC	Nfasc
0	8.80482	0.474	0.003	0	EEC	Rgs7bp
0	5.93214	0.477	0.007	0	EEC	Serping1
0	7.11	0.465	0.005	0	EEC	Rian
0	6.85329	0.484	0.024	0	EEC	Kcnq5
0	7.13923	0.478	0.02	0	EEC	Cckbr
0	7.22477	0.459	0.009	0	EEC	Stxbp1
0	7.48756	0.454	0.005	0	EEC	Apof
0	8.99477	0.451	0.003	0	EEC	Pwwp3b
0	7.36651	0.454	0.009	0	EEC	Upb1
0	8.2547	0.451	0.008	0	EEC	Rimbp2
0	6.03739	0.536	0.094	0	EEC	Slc38a5
0	9.01408	0.442	0.003	0	EEC	Gng4
0	7.70955	0.446	0.008	0	EEC	Cidea
0	9.03802	0.438	0.004	0	EEC	Tnr
0	8.8682	0.436	0.003	0	EEC	Gm27199
0	9.31718	0.434	0.003	0	EEC	P2rx1
0	9.58741	0.426	0.002	0	EEC	Vgf
0	9.04404	0.426	0.003	0	EEC	Unc80
0	7.79774	0.428	0.005	0	EEC	Sdk1
0	8.56866	0.428	0.009	0	EEC	Pcsk1n
0	10.0429	0.421	0.002	0	EEC	Arx
0	7.39138	0.423	0.007	0	EEC	Syne1
0	6.18834	0.451	0.037	0	EEC	Fgf14
0	6.05722	0.434	0.022	0	EEC	Ahi1
0	6.64979	0.43	0.018	0	EEC	Pkib
0	6.24747	0.423	0.021	0	EEC	Nbl1
0	9.39743	0.403	0.002	0	EEC	Unc79
0	9.16273	0.403	0.003	0	EEC	Gabrb3
0	9.43462	0.397	0.002	0	EEC	Slc29a4
0	10.7702	0.395	0.002	0	EEC	Eef1a2
0	6.44902	0.403	0.011	0	EEC	Gucy2c
0	8.82114	0.396	0.005	0	EEC	Corin
0	7.286	0.396	0.006	0	EEC	Prkcb
0	10.3919	0.392	0.002	0	EEC	Asic2
0	7.61993	0.392	0.003	0	EEC	Tmod2
0	7.87802	0.394	0.006	0	EEC	Ksr2
0	8.42379	0.391	0.008	0	EEC	Kcnip3
0	9.95636	0.385	0.002	0	EEC	C8b
0	7.22126	0.386	0.006	0	EEC	Podxl2
0	7.18067	0.391	0.011	0	EEC	Ttyh1
0	5.89036	0.403	0.024	0	EEC	Cbarp
0	9.03206	0.381	0.003	0	EEC	Mrln
0	6.48249	0.388	0.016	0	EEC	Nalcn
0	6.56015	0.384	0.015	0	EEC	Pamr1
0	8.64008	0.372	0.004	0	EEC	Tmem163
0	10.1883	0.37	0.002	0	EEC	Slc38a11
0	8.82585	0.371	0.004	0	EEC	A230057D06Rik
0	6.11714	0.379	0.013	0	EEC	Kcnip4
0	7.27135	0.372	0.008	0	EEC	Gfra1
0	9.08774	0.364	0.002	0	EEC	Lin7a
0	6.04161	0.38	0.019	0	EEC	Sorcs2
0	9.85921	0.359	0.002	0	EEC	Actl6b
0	6.70377	0.364	0.007	0	EEC	Nrp1
0	9.32379	0.359	0.002	0	EEC	A330076H08Rik
0	6.62427	0.367	0.012	0	EEC	Smarca1
0	8.49002	0.359	0.004	0	EEC	Negr1
0	7.97774	0.357	0.004	0	EEC	Pianp
0	7.37781	0.354	0.004	0	EEC	Olfml2b
0	6.73466	0.355	0.005	0	EEC	Prox1
0	9.04724	0.353	0.003	0	EEC	Kcnma1
0	7.3441	0.353	0.004	0	EEC	Neurl1a
0	8.56462	0.35	0.002	0	EEC	Rfx6
0	8.69191	0.349	0.003	0	EEC	Syn2
0	9.52709	0.347	0.002	0	EEC	Gdap1l1
0	8.31889	0.347	0.004	0	EEC	Mir670hg
0	7.55296	0.349	0.006	0	EEC	Ap3b2
0	9.63212	0.344	0.002	0	EEC	Serpina7
0	9.25136	0.343	0.002	0	EEC	Nap1l5
0	6.83752	0.355	0.014	0	EEC	Ambp
0	10.5741	0.339	0.002	0	EEC	Ahsg
0	8.27476	0.341	0.004	0	EEC	Nrxn1
0	9.12879	0.338	0.002	0	EEC	Ina
0	8.83078	0.336	0.002	0	EEC	Stk32a
0	9.86156	0.336	0.003	0	EEC	Fst
0	9.8507	0.331	0.002	0	EEC	Slc39a5
0	8.15087	0.33	0.002	0	EEC	Gpr182
0	9.46305	0.33	0.004	0	EEC	Pcsk2
0	5.88859	0.329	0.005	0	EEC	Kif1a
0	9.20271	0.327	0.003	0	EEC	Necab2
0	9.52185	0.324	0.001	0	EEC	Gprasp2
0	6.68743	0.333	0.01	0	EEC	Rtn2
0	8.02516	0.324	0.004	0	EEC	Cpb2
0	5.91167	0.336	0.018	0	EEC	Pim2
0	7.80888	0.322	0.004	0	EEC	1700023F06Rik
0	8.58937	0.32	0.003	0	EEC	Fgf13
0	6.36937	0.326	0.013	0	EEC	Klhdc8a
0	9.74672	0.313	0.001	0	EEC	Pgf
0	5.98357	0.326	0.017	0	EEC	Chst12
0	7.2134	0.317	0.008	0	EEC	Tafa1
0	7.38362	0.312	0.005	0	EEC	Chic1
0	9.65658	0.308	0.002	0	EEC	Cacng4
0	9.97712	0.307	0.001	0	EEC	Mc4r
0	9.18038	0.305	0.002	0	EEC	Slc7a14
0	8.886	0.303	0.002	0	EEC	Rtn1
0	7.55807	0.3	0.004	0	EEC	Arxes2
0	6.49757	0.315	0.019	0	EEC	Hapln4
0	6.62628	0.306	0.01	0	EEC	Gm38655
0	9.10409	0.294	0.002	0	EEC	Snhg11
0	9.68645	0.293	0.002	0	EEC	Ly6h
0	8.44904	0.295	0.004	0	EEC	Fbxl16
0	9.24938	0.291	0.001	0	EEC	Sv2a
0	9.4358	0.289	0.002	0	EEC	Matn4
0	9.51355	0.286	0.002	0	EEC	C1ql1
0	9.71759	0.282	0.002	0	EEC	Gria2
0	6.93483	0.284	0.004	0	EEC	Efr3b
0	8.13588	0.279	0.002	0	EEC	Tceal3
0	9.54011	0.275	0.002	0	EEC	Kl
0	6.9811	0.274	0.003	0	EEC	Sobp
0	9.03623	0.273	0.002	0	EEC	St8sia3
0	7.39901	0.274	0.004	0	EEC	Kcnh6
0	6.54101	0.275	0.006	0	EEC	Tubb4a
0	7.64403	0.271	0.003	0	EEC	Lrrc24
0	7.98428	0.268	0.002	0	EEC	Sez6
0	6.13763	0.275	0.011	0	EEC	Ccdc30
0	7.57842	0.268	0.004	0	EEC	Prkar1b
0	7.32903	0.272	0.012	0	EEC	Hs3st6
0	9.66705	0.261	0.002	0	EEC	Shisal1
0	7.77728	0.263	0.005	0	EEC	Mat1a
0	6.31683	0.268	0.011	0	EEC	Gatm
0	9.05629	0.259	0.003	0	EEC	Baiap3
0	7.2194	0.26	0.005	0	EEC	Ppfia4
0	8.69615	0.256	0.002	0	EEC	Stx1a
0	8.63254	0.255	0.002	0	EEC	Nxph1
0	7.57029	0.257	0.004	0	EEC	Unc13a
0	8.59808	0.255	0.002	0	EEC	Abhd15
0	7.69778	0.254	0.002	0	EEC	Clip3
0	10.3057	0.252	0.001	0	EEC	St8sia5
0	6.3969	0.255	0.007	0	EEC	Kcnh2
0	6.36547	0.255	0.012	0	EEC	Fam89a
2.31429e-150	8.81311	0.416	0.21	7.73413e-146	EEC	Sst
0	8.16717	0.615	0.122	0	Parietal cells	Atp4b
0	8.29959	0.522	0.043	0	Parietal cells	Smim38
0	7.58851	0.609	0.151	0	Parietal cells	Atp4a
0	6.06776	0.572	0.119	0	Parietal cells	Ckb
0	8.11269	0.366	0.023	0	Parietal cells	Tnni3
0	6.60622	0.325	0.019	0	Parietal cells	Pdlim4
0	6.50344	0.34	0.041	0	Parietal cells	Kcne2
0	7.13114	0.257	0.007	0	Parietal cells	Igfbp2
6.39466e-293	6.37007	0.258	0.028	2.13703e-288	Parietal cells	Trim50
1.01817e-280	5.86943	0.481	0.112	3.40263e-276	Parietal cells	Fabp3
1.32594e-245	6.29613	0.558	0.177	4.43116e-241	Parietal cells	Apoa1
1.42799e-235	5.7927	0.348	0.066	4.77221e-231	Parietal cells	Cox7a1
2.81552e-205	6.18027	0.437	0.118	9.4092e-201	Parietal cells	Hamp2
1.58822e-191	4.93637	0.384	0.095	5.30768e-187	Parietal cells	Esrrg
2.72089e-154	4.10883	0.465	0.161	9.09294e-150	Parietal cells	Lgals1
8.79838e-143	4.6437	0.294	0.07	2.94033e-138	Parietal cells	2200002J24Rik
3.98462e-135	3.96081	0.288	0.07	1.33162e-130	Parietal cells	Slc26a9
1.53348e-94	4.3696	0.514	0.301	5.12475e-90	Parietal cells	Clic6
1.39484e-91	4.20584	0.363	0.141	4.66141e-87	Parietal cells	Lpl
6.65995e-82	1.78458	0.992	1	2.22569e-77	Parietal cells	Gm42418
1.40063e-76	3.44835	0.349	0.148	4.68077e-72	Parietal cells	Slc16a7
1.76281e-71	0.942743	0.881	0.849	5.89114e-67	Parietal cells	Pla2g1b
1.47379e-68	3.86742	0.576	0.421	4.92526e-64	Parietal cells	Ldhb
1.20247e-67	3.06431	0.328	0.139	4.01852e-63	Parietal cells	Kcnq1
2.08142e-59	2.00172	0.896	0.956	6.95591e-55	Parietal cells	AY036118
3.16938e-59	3.78444	0.263	0.104	1.05917e-54	Parietal cells	Glod5
1.40261e-58	3.25272	0.486	0.289	4.68737e-54	Parietal cells	Ifi27
5.1476e-58	3.46672	0.256	0.1	1.72028e-53	Parietal cells	Kcnj16
2.0005e-56	2.2248	0.854	0.844	6.68546e-52	Parietal cells	Gphn
8.38934e-56	1.4985	0.949	0.997	2.80363e-51	Parietal cells	Fth1
2.57385e-54	0.954461	0.919	0.931	8.60153e-50	Parietal cells	Clps
4.43837e-54	2.236	0.919	0.871	1.48326e-49	Parietal cells	Cmss1
7.61531e-51	3.13039	0.383	0.21	2.54496e-46	Parietal cells	Gga2
6.63995e-46	2.3934	0.362	0.194	2.219e-41	Parietal cells	Prss23
2.81663e-43	1.69393	0.9	0.985	9.41291e-39	Parietal cells	Cox6c
3.39345e-43	1.37949	0.907	0.987	1.13406e-38	Parietal cells	Ndufa4
3.37233e-42	3.41352	0.3	0.158	1.127e-37	Parietal cells	Fa2h
1.94248e-39	2.93027	0.638	0.615	6.49157e-35	Parietal cells	Oxct1
2.5073e-39	1.32535	0.931	0.992	8.37916e-35	Parietal cells	Atp5g3
6.13581e-38	2.91459	0.481	0.362	2.05053e-33	Parietal cells	Vegfb
3.65339e-36	1.77728	0.755	0.764	1.22093e-31	Parietal cells	Atp5md
4.14363e-36	1.31417	0.941	0.995	1.38476e-31	Parietal cells	Cox4i1
1.29433e-34	1.73114	0.842	0.974	4.32553e-30	Parietal cells	Uqcrq
2.601e-31	1.82526	0.825	0.922	8.69229e-27	Parietal cells	Cycs
2.70013e-31	1.36575	0.885	0.988	9.02355e-27	Parietal cells	Atp5l
9.22182e-31	2.59222	0.751	0.737	3.08184e-26	Parietal cells	Camk1d
6.39269e-30	2.97692	0.266	0.132	2.13637e-25	Parietal cells	Prnp
3.6499e-27	1.26965	0.885	0.984	1.21976e-22	Parietal cells	Cox5b
9.74193e-27	1.09034	0.937	0.996	3.25566e-22	Parietal cells	Cox8a
2.91851e-26	3.08704	0.42	0.332	9.75336e-22	Parietal cells	Slc4a2
5.55024e-25	2.34034	0.418	0.309	1.85483e-20	Parietal cells	Slc25a4
2.67496e-24	1.44983	0.863	0.978	8.93945e-20	Parietal cells	Atp5g1
4.41958e-24	1.43785	0.852	0.977	1.47698e-19	Parietal cells	Cox7a2
4.91001e-24	1.9176	0.262	0.149	1.64088e-19	Parietal cells	Rap1gap2
2.2247e-23	2.75675	0.631	0.669	7.43472e-19	Parietal cells	Snx6
1.51357e-22	2.01238	0.723	0.722	5.0582e-18	Parietal cells	Gm19951
1.30907e-21	1.34475	0.836	0.971	4.3748e-17	Parietal cells	Ndufa6
1.64802e-21	0.917506	0.88	0.991	5.50752e-17	Parietal cells	Atp5e
1.79729e-21	1.42732	0.83	0.964	6.00637e-17	Parietal cells	Cox7b
2.12994e-20	2.46445	0.426	0.341	7.11805e-16	Parietal cells	Acadsb
2.44268e-20	0.914875	0.431	0.314	8.16318e-16	Parietal cells	Furin
6.23571e-19	2.40411	0.301	0.207	2.08391e-14	Parietal cells	Sgms2
8.48539e-19	2.02636	0.543	0.502	2.83573e-14	Parietal cells	Cnn3
2.2665e-18	1.48391	0.822	0.962	7.5744e-14	Parietal cells	Chchd10
3.19285e-18	2.48019	0.368	0.287	1.06702e-13	Parietal cells	Mfsd4a
2.89767e-17	1.18937	0.874	0.985	9.68374e-13	Parietal cells	Cox6b1
1.38747e-16	2.39029	0.28	0.196	4.63678e-12	Parietal cells	Tmem50b
2.35033e-16	2.06459	0.766	0.923	7.85455e-12	Parietal cells	Prdx5
3.13674e-16	2.17883	0.743	0.903	1.04827e-11	Parietal cells	Mpc2
1.42343e-15	1.0344	0.862	0.974	4.75697e-11	Parietal cells	Cox7c
2.52789e-15	2.08502	0.255	0.167	8.44794e-11	Parietal cells	Nrtn
6.78265e-15	2.27068	0.334	0.258	2.26669e-10	Parietal cells	Sept9
6.06589e-14	0.99056	0.869	0.975	2.02716e-09	Parietal cells	Cox5a
8.52217e-14	0.929208	0.866	0.983	2.84802e-09	Parietal cells	Uqcrh
1.6912e-13	1.27938	0.827	0.973	5.65183e-09	Parietal cells	Uqcr11
1.96776e-13	2.48321	0.338	0.262	6.57606e-09	Parietal cells	Gabarapl1
3.95327e-13	2.28416	0.392	0.331	1.32114e-08	Parietal cells	Aldh1a1
4.21226e-13	0.9019	0.857	0.986	1.4077e-08	Parietal cells	Uqcrb
4.83155e-13	1.08625	0.757	0.796	1.61466e-08	Parietal cells	Atp5o
8.16433e-13	1.3561	0.78	0.868	2.72844e-08	Parietal cells	Cdk8
1.57675e-12	1.88481	0.633	0.715	5.26933e-08	Parietal cells	Bola3
1.82316e-12	1.25092	0.837	0.982	6.09282e-08	Parietal cells	Ndufb9
2.65332e-12	1.0302	0.871	0.985	8.86712e-08	Parietal cells	Cox6a1
3.02831e-12	0.95361	0.166	0.283	1.01203e-07	Parietal cells	Nfkb1
5.04225e-12	1.72053	0.775	0.935	1.68507e-07	Parietal cells	Uqcrfs1
7.434e-12	1.37202	0.804	0.952	2.48437e-07	Parietal cells	Ndufab1
1.28706e-11	2.38825	0.392	0.348	4.30122e-07	Parietal cells	Prkcz
1.56222e-11	1.07679	0.854	0.978	5.22078e-07	Parietal cells	Atp5j2
1.99476e-11	2.06427	0.285	0.216	6.66628e-07	Parietal cells	Dst
4.27872e-11	1.18795	0.745	0.953	1.42991e-06	Parietal cells	Ndufa1
1.37081e-10	1.5157	0.728	0.873	4.58112e-06	Parietal cells	Ndufa3
1.51264e-10	1.24973	0.859	0.988	5.05508e-06	Parietal cells	Slc25a3
1.97882e-10	1.35539	0.812	0.969	6.61304e-06	Parietal cells	Ndufb8
2.2418e-10	1.3652	0.737	0.85	7.49186e-06	Parietal cells	Lars2
4.02024e-10	2.1389	0.732	0.892	1.34352e-05	Parietal cells	Phyh
5.90513e-10	1.44712	0.168	0.277	1.97343e-05	Parietal cells	Cebpd
2.0247e-09	2.03364	0.606	0.681	6.76635e-05	Parietal cells	Chchd7
2.07428e-09	1.54798	0.63	0.717	6.93205e-05	Parietal cells	Arhgdig
2.56553e-09	1.09035	0.856	0.987	8.57373e-05	Parietal cells	Atp5h
5.42503e-09	2.6814	0.428	0.425	0.000181299	Parietal cells	Ank3
5.44034e-09	2.06999	0.264	0.209	0.000181811	Parietal cells	Dcbld2
8.56104e-09	0.883662	0.479	0.69	0.000286101	Parietal cells	Chchd3
1.03153e-08	1.54257	0.758	0.949	0.000344727	Parietal cells	Ndufa11
1.83857e-08	1.01339	0.332	0.272	0.00061443	Parietal cells	Acsl1
1.87204e-08	0.907616	0.172	0.271	0.000625619	Parietal cells	Mrps2
1.93047e-08	0.916991	0.19	0.295	0.000645143	Parietal cells	Usp5
1.96449e-08	1.01049	0.805	0.973	0.000656511	Parietal cells	Ndufa7
2.0335e-08	1.02166	0.223	0.347	0.000679575	Parietal cells	Prrg2
2.17151e-08	2.41312	0.346	0.296	0.000725697	Parietal cells	Peak1
2.89216e-08	1.80661	0.708	0.869	0.000966531	Parietal cells	Cox17
3.09366e-08	0.970924	0.287	0.224	0.00103387	Parietal cells	Bpifb1
2.94008e-07	0.888342	0.285	0.419	0.00982544	Parietal cells	Ndufaf4
2.95692e-07	1.25622	0.458	0.632	0.00988174	Parietal cells	Gm26917
3.19765e-07	1.05036	0.311	0.465	0.0106862	Parietal cells	Endog
4.80826e-07	1.55805	0.744	0.922	0.0160687	Parietal cells	Mpc1
4.8638e-07	0.971918	0.186	0.282	0.0162543	Parietal cells	Rab3ip
5.74727e-07	1.39994	0.74	0.901	0.0192068	Parietal cells	Ndufc1
6.50583e-07	2.13748	0.341	0.319	0.0217418	Parietal cells	Gpt2
8.88431e-07	1.24211	0.256	0.372	0.0296905	Parietal cells	Arhgap21
1.40548e-06	1.04115	0.467	0.656	0.0469698	Parietal cells	Avpi1
1.45673e-06	1.99675	0.334	0.301	0.0486824	Parietal cells	Dtnbp1
1.4689e-06	1.18168	0.407	0.361	0.0490893	Parietal cells	Ghr
1.93174e-06	1.62104	0.292	0.242	0.0645568	Parietal cells	Ppp1r1b
2.06748e-06	1.14265	0.306	0.433	0.0690931	Parietal cells	Hibch
2.67045e-06	1.06824	0.21	0.307	0.0892438	Parietal cells	Gcdh
2.99619e-06	2.19018	0.356	0.331	0.10013	Parietal cells	Bckdhb
3.2966e-06	1.06139	0.178	0.261	0.110169	Parietal cells	Cavin3
4.59502e-06	0.884955	0.234	0.337	0.153561	Parietal cells	Afg3l2
5.12307e-06	1.29112	0.764	0.957	0.171208	Parietal cells	Ndufb10
7.30551e-06	1.01913	0.783	0.974	0.244143	Parietal cells	Ndufb11
9.03809e-06	1.08443	0.762	0.932	0.302044	Parietal cells	Atp5mpl
1.28064e-05	0.894749	0.586	0.826	0.427976	Parietal cells	Ghitm
1.3075e-05	1.22298	0.664	0.732	0.436955	Parietal cells	Micos10
1.35882e-05	1.27532	0.367	0.502	0.454104	Parietal cells	4833439L19Rik
1.39504e-05	0.949189	0.546	0.765	0.466207	Parietal cells	0610012G03Rik
1.55068e-05	1.34528	0.489	0.64	0.51822	Parietal cells	Pde4d
1.82517e-05	1.01127	0.19	0.271	0.609952	Parietal cells	Pacsin3
2.43183e-05	0.971736	0.181	0.257	0.812695	Parietal cells	Svip
2.71267e-05	1.87476	0.284	0.248	0.906548	Parietal cells	Akt2
3.10745e-05	0.967777	0.318	0.435	1	Parietal cells	Mapkapk2
3.1081e-05	0.971007	0.251	0.354	1	Parietal cells	Map4k3
3.55062e-05	0.925352	0.543	0.76	1	Parietal cells	Ddt
4.04204e-05	0.961598	0.203	0.277	1	Parietal cells	Timp2
4.22247e-05	0.955155	0.376	0.52	1	Parietal cells	Msra
5.84124e-05	0.958953	0.499	0.687	1	Parietal cells	Rpp21
5.90601e-05	1.04479	0.318	0.439	1	Parietal cells	Cep350
6.20681e-05	1.15812	0.315	0.451	1	Parietal cells	Dlat
6.23708e-05	1.15498	0.758	0.93	1	Parietal cells	Ndufb6
6.3093e-05	1.08394	0.445	0.629	1	Parietal cells	Idh3a
6.88768e-05	0.942873	0.371	0.489	1	Parietal cells	Isca1
6.92455e-05	0.946857	0.366	0.511	1	Parietal cells	Slc35g1
7.53234e-05	1.91298	0.505	0.555	1	Parietal cells	Aldh6a1
8.33518e-05	0.938539	0.24	0.332	1	Parietal cells	Trak1
8.90105e-05	0.896859	0.276	0.369	1	Parietal cells	Uxt
9.09108e-05	1.94075	0.254	0.224	1	Parietal cells	Slc12a7
9.61371e-05	1.16571	0.386	0.544	1	Parietal cells	Coq9
9.78608e-05	0.974134	0.409	0.578	1	Parietal cells	Pdhb
0.000109776	1.0427	0.27	0.359	1	Parietal cells	Bcl7b
0.000135333	2.18854	0.548	0.645	1	Parietal cells	Hibadh
0.00015636	0.882074	0.799	0.975	1	Parietal cells	Ndufa13
0.000161664	1.09026	0.336	0.45	1	Parietal cells	Smim4
0.000183324	1.01002	0.277	0.385	1	Parietal cells	Etfdh
0.000185916	1.14683	0.195	0.268	1	Parietal cells	Tex2
0.000187502	1.64653	0.293	0.253	1	Parietal cells	Ifitm3
0.000188186	1.03384	0.403	0.563	1	Parietal cells	Acadvl
0.000233933	0.970448	0.193	0.268	1	Parietal cells	Trim16
0.000248656	1.18163	0.654	0.746	1	Parietal cells	Micos13
0.000284978	1.08483	0.452	0.595	1	Parietal cells	Hint3
0.000338543	0.966329	0.6	0.835	1	Parietal cells	Ndufs2
0.000418001	0.904601	0.565	0.785	1	Parietal cells	Sdhc
0.000437862	0.995617	0.603	0.812	1	Parietal cells	Idh2
0.000587164	0.955255	0.599	0.827	1	Parietal cells	Echs1
0.000641403	1.04307	0.504	0.697	1	Parietal cells	Cs
0.000718498	1.45709	0.423	0.429	1	Parietal cells	Kcnj15
0.000756963	1.04712	0.25	0.336	1	Parietal cells	Mcur1
0.000985397	1.12094	0.322	0.418	1	Parietal cells	Ivd
0.00117807	1.37605	0.323	0.437	1	Parietal cells	Tmtc2
0.00126209	0.89674	0.648	0.897	1	Parietal cells	Ndufs8
0.00137021	0.886244	0.256	0.335	1	Parietal cells	Gmnn
0.00148578	1.01982	0.226	0.302	1	Parietal cells	Coa5
0.00149853	0.968585	0.608	0.848	1	Parietal cells	Acat1
0.00194859	1.01644	0.217	0.281	1	Parietal cells	Tmem42
0.0020591	1.03031	0.543	0.752	1	Parietal cells	Sdha
0.00259483	1.18864	0.416	0.565	1	Parietal cells	Apoo
0.00270873	1.30317	0.546	0.626	1	Parietal cells	Serinc3
0.00302533	1.69803	0.641	0.785	1	Parietal cells	Zc3h7a
0.00369633	0.937843	0.644	0.88	1	Parietal cells	Ndufs3
0.00393394	1.28919	0.355	0.346	1	Parietal cells	Trp53inp2
0.00443031	1.62274	0.265	0.24	1	Parietal cells	Hist1h4h
0.00448132	0.890744	0.242	0.316	1	Parietal cells	Tmem171
0.0045176	0.970052	0.6	0.809	1	Parietal cells	Mrpl20
0.00455256	1.613	0.264	0.25	1	Parietal cells	Pcca
0.00493164	1.05631	0.52	0.702	1	Parietal cells	Ogdh
0.00504922	1.17409	0.431	0.603	1	Parietal cells	Mcrip2
0.00515	1.19172	0.323	0.439	1	Parietal cells	Got2
0.00573033	0.928527	0.326	0.42	1	Parietal cells	Ppp2r5a
0.00595435	0.920333	0.2	0.251	1	Parietal cells	Coprs
0.00623706	0.987339	0.302	0.383	1	Parietal cells	Prdm16
0.00884055	1.15437	0.27	0.34	1	Parietal cells	Fgd4
0.00901282	1.00191	0.461	0.608	1	Parietal cells	Mrpl55
0	11.7876	0.853	0.008	0	Tuft cells	Lrmp
0	11.0939	0.844	0.007	0	Tuft cells	Gng13
0	11.882	0.83	0.003	0	Tuft cells	Trpm5
0	4.98	0.894	0.08	0	Tuft cells	Marcksl1
0	11.6695	0.817	0.005	0	Tuft cells	Sh2d6
0	11.9687	0.807	0.004	0	Tuft cells	Rgs13
0	9.94488	0.812	0.018	0	Tuft cells	Alox5ap
0	11.852	0.798	0.005	0	Tuft cells	Dclk1
0	11.2159	0.789	0.001	0	Tuft cells	Pik3r5
0	11.4613	0.789	0.003	0	Tuft cells	Alox5
0	5.5015	0.83	0.049	0	Tuft cells	Hepacam2
0	10.2856	0.78	0.004	0	Tuft cells	Hpgds
0	12.4478	0.775	0.002	0	Tuft cells	Ly6g6f
0	12.1607	0.766	0.001	0	Tuft cells	Sh2d7
0	11.4763	0.761	0.001	0	Tuft cells	Gnat3
0	9.44374	0.798	0.043	0	Tuft cells	Fyb
0	5.472	0.83	0.077	0	Tuft cells	Tuba1a
0	12.1578	0.748	0.004	0	Tuft cells	Hck
0	8.79173	0.761	0.019	0	Tuft cells	Kctd12
0	8.32645	0.761	0.025	0	Tuft cells	Rgs2
0	11.2244	0.734	0.002	0	Tuft cells	Vav1
0	8.94047	0.739	0.008	0	Tuft cells	Rac2
0	6.23842	0.812	0.084	0	Tuft cells	Itpr2
0	12.8335	0.725	0.001	0	Tuft cells	Spib
0	9.58468	0.716	0.005	0	Tuft cells	Ptgs1
0	9.31139	0.716	0.014	0	Tuft cells	Nrgn
0	6.18672	0.766	0.07	0	Tuft cells	Plcg2
0	8.79005	0.697	0.01	0	Tuft cells	Cdhr2
0	5.96728	0.739	0.056	0	Tuft cells	Inpp5j
0	13.0359	0.683	0.001	0	Tuft cells	Pate4
0	10.0157	0.679	0.003	0	Tuft cells	Strip2
0	11.6824	0.674	0	0	Tuft cells	Hmx3
0	6.08132	0.725	0.052	0	Tuft cells	Zfp428
0	8.55595	0.683	0.012	0	Tuft cells	Pik3cg
0	7.7983	0.67	0.01	0	Tuft cells	Nebl
0	7.39571	0.674	0.018	0	Tuft cells	1810046K07Rik
0	7.89473	0.665	0.013	0	Tuft cells	Pygl
0	10.2891	0.647	0.002	0	Tuft cells	Inpp5d
0	8.5778	0.651	0.008	0	Tuft cells	Mctp1
0	6.85673	0.706	0.065	0	Tuft cells	Tspan6
0	10.5846	0.628	0.001	0	Tuft cells	Pou2f3
0	5.70146	0.67	0.053	0	Tuft cells	Myo15b
0	12.1646	0.606	0	0	Tuft cells	Hmx2
0	9.31353	0.592	0.002	0	Tuft cells	Bmx
0	6.81168	0.615	0.026	0	Tuft cells	Ahnak2
0	11.9306	0.587	0.001	0	Tuft cells	Foxe1
0	11.6329	0.587	0.002	0	Tuft cells	Siglecf
0	11.6916	0.583	0.001	0	Tuft cells	Cd300lf
0	5.57282	0.624	0.046	0	Tuft cells	Tmem158
0	9.35418	0.578	0.004	0	Tuft cells	Pcolce2
0	8.3355	0.569	0.007	0	Tuft cells	Matk
0	5.40706	0.583	0.042	0	Tuft cells	Cldn3
0	5.76678	0.564	0.029	0	Tuft cells	Col9a3
0	6.8207	0.541	0.01	0	Tuft cells	Tmem121
0	10.1142	0.528	0.001	0	Tuft cells	Gm17660
0	10.4368	0.528	0.003	0	Tuft cells	Fcna
0	4.98691	0.546	0.032	0	Tuft cells	Hopx
0	8.10713	0.514	0.015	0	Tuft cells	Cdhr5
0	9.77844	0.482	0.003	0	Tuft cells	Dgki
0	6.2818	0.495	0.019	0	Tuft cells	Mical1
0	9.81533	0.468	0.001	0	Tuft cells	Itprid1
0	5.40829	0.482	0.017	0	Tuft cells	Kit
0	7.87504	0.472	0.012	0	Tuft cells	Nrep
0	7.18914	0.463	0.006	0	Tuft cells	Samd14
0	7.51865	0.454	0.005	0	Tuft cells	Sct
0	5.24173	0.472	0.023	0	Tuft cells	Abca1
0	11.0437	0.445	0.001	0	Tuft cells	Gm4952
0	8.6413	0.44	0.004	0	Tuft cells	Gimap1
0	10.9109	0.431	0	0	Tuft cells	Pcdh20
0	7.91379	0.431	0.003	0	Tuft cells	Dok2
0	11.1593	0.422	0	0	Tuft cells	Plcb2
0	10.6503	0.422	0.001	0	Tuft cells	Tmem229a
0	5.95193	0.436	0.019	0	Tuft cells	Ppp1r14c
0	5.91828	0.431	0.018	0	Tuft cells	Plekhs1
0	7.31721	0.417	0.007	0	Tuft cells	Fcnaos
0	5.53636	0.413	0.017	0	Tuft cells	B4galt5
0	5.33652	0.408	0.019	0	Tuft cells	Ildr1
0	8.20507	0.367	0.003	0	Tuft cells	Ptprc
0	5.56431	0.376	0.015	0	Tuft cells	Pfkfb3
0	11.2218	0.358	0	0	Tuft cells	Gfi1b
0	13.5302	0.353	0	0	Tuft cells	Gm5662
0	5.73079	0.367	0.014	0	Tuft cells	4930539E08Rik
0	7.4374	0.358	0.006	0	Tuft cells	Chil1
0	8.09639	0.353	0.002	0	Tuft cells	Gabra1
0	10.6027	0.349	0.001	0	Tuft cells	Folr1
0	11.271	0.344	0	0	Tuft cells	Il25
0	5.63611	0.335	0.012	0	Tuft cells	Pard6g
0	7.26272	0.326	0.004	0	Tuft cells	Clec14a
0	10.4145	0.321	0.001	0	Tuft cells	Cpvl
0	7.67198	0.33	0.013	0	Tuft cells	Lrrc36
0	5.98844	0.321	0.008	0	Tuft cells	Map1a
0	6.48793	0.303	0.005	0	Tuft cells	Dscaml1
0	9.52345	0.294	0.001	0	Tuft cells	2810468N07Rik
0	6.97016	0.294	0.008	0	Tuft cells	Fabp1
0	6.99064	0.289	0.006	0	Tuft cells	Il17rb
0	7.96218	0.271	0.003	0	Tuft cells	Rnf223
0	5.47441	0.275	0.008	0	Tuft cells	Slc4a8
0	9.64897	0.266	0.001	0	Tuft cells	Nxpe2
0	5.54859	0.266	0.008	0	Tuft cells	Sptb
0	9.81229	0.252	0.001	0	Tuft cells	Gm12446
1.38319e-307	5.09819	0.362	0.016	4.62247e-303	Tuft cells	B4galt4
2.23224e-291	5.39667	0.257	0.008	7.45991e-287	Tuft cells	Kcnd3
2.16975e-285	5.50527	0.647	0.062	7.25108e-281	Tuft cells	Gprc5c
4.43451e-284	5.46947	0.261	0.009	1.48197e-279	Tuft cells	Slc41a3
3.99612e-279	4.89738	0.33	0.014	1.33546e-274	Tuft cells	Lrrtm3
7.61219e-279	5.78857	0.638	0.062	2.54392e-274	Tuft cells	Mcub
7.84334e-274	5.07796	0.807	0.109	2.62116e-269	Tuft cells	Myo1b
3.8842e-264	6.266	0.372	0.02	1.29806e-259	Tuft cells	Nkd1
1.71743e-242	5.42257	0.312	0.015	5.73948e-238	Tuft cells	Fam49a
6.30196e-234	5.20401	0.656	0.08	2.10605e-229	Tuft cells	Dpysl2
1.59908e-231	4.79006	0.45	0.034	5.34397e-227	Tuft cells	Txndc16
1.67959e-226	4.59184	0.578	0.06	5.61303e-222	Tuft cells	Slco3a1
2.00114e-211	5.83833	0.275	0.014	6.68762e-207	Tuft cells	Ccnj
2.40661e-204	4.97215	0.67	0.095	8.04265e-200	Tuft cells	Kctd13
6.81144e-202	4.42216	0.28	0.015	2.27632e-197	Tuft cells	Ap1s2
1.90271e-201	5.81333	0.335	0.022	6.35866e-197	Tuft cells	Ptpre
2.69665e-201	4.98614	0.693	0.106	9.01192e-197	Tuft cells	Inpp5b
3.76898e-201	4.20261	0.532	0.056	1.25955e-196	Tuft cells	Wnk2
4.24914e-200	4.98247	0.404	0.032	1.42002e-195	Tuft cells	Rab11fip4
1.18841e-198	3.56131	0.817	0.14	3.97155e-194	Tuft cells	Cldn7
1.40462e-197	3.77886	0.482	0.044	4.69411e-193	Tuft cells	Hap1
7.18064e-195	5.05156	0.417	0.036	2.3997e-190	Tuft cells	A4galt
2.01008e-187	4.95946	0.564	0.071	6.71747e-183	Tuft cells	Pgm2l1
6.02782e-186	5.84574	0.683	0.113	2.01444e-181	Tuft cells	Eppk1
8.71051e-184	6.68109	0.908	0.259	2.91097e-179	Tuft cells	Ltc4s
6.72373e-181	4.70071	0.39	0.033	2.247e-176	Tuft cells	Sptbn2
9.21133e-173	4.92915	0.771	0.164	3.07833e-168	Tuft cells	Limd2
8.00974e-172	4.94558	0.44	0.045	2.67678e-167	Tuft cells	Clic5
3.87844e-171	4.8564	0.642	0.104	1.29613e-166	Tuft cells	Rnasel
3.71522e-169	3.58406	0.555	0.069	1.24159e-164	Tuft cells	St18
3.35487e-167	6.04557	0.78	0.18	1.12116e-162	Tuft cells	Ptpn6
4.5136e-166	4.47977	0.372	0.032	1.5084e-161	Tuft cells	Dmxl2
8.20997e-165	5.58334	0.266	0.016	2.74369e-160	Tuft cells	Ackr4
1.72346e-163	4.88626	0.528	0.07	5.75964e-159	Tuft cells	Rbm38
9.28561e-160	4.94313	0.431	0.047	3.10316e-155	Tuft cells	Tmem116
1.76578e-156	5.17407	0.748	0.172	5.90105e-152	Tuft cells	Ccdc28b
2.57849e-156	4.27175	0.289	0.02	8.61705e-152	Tuft cells	Cacna2d2
1.31198e-155	5.53214	0.839	0.24	4.38452e-151	Tuft cells	Skap2
2.33381e-153	4.18679	0.894	0.282	7.79936e-149	Tuft cells	Selenom
5.89947e-152	3.78226	0.427	0.046	1.97155e-147	Tuft cells	Pipox
1.29467e-151	6.61317	0.812	0.228	4.32667e-147	Tuft cells	Adh1
1.27868e-147	3.6597	0.417	0.045	4.27322e-143	Tuft cells	Rab3b
2.85845e-145	4.0176	0.642	0.118	9.55264e-141	Tuft cells	Plk2
2.62425e-144	4.07711	0.899	0.317	8.76999e-140	Tuft cells	Ehf
8.38542e-137	5.64126	0.271	0.021	2.80232e-132	Tuft cells	Prss53
2.97633e-133	4.36904	0.427	0.054	9.94658e-129	Tuft cells	Nradd
3.78165e-132	4.88868	0.839	0.292	1.26379e-127	Tuft cells	Bpgm
7.37783e-132	4.37018	0.963	0.48	2.4656e-127	Tuft cells	Tmem176b
3.39528e-131	4.66408	0.849	0.305	1.13467e-126	Tuft cells	Bcl2l14
1.11574e-128	4.87033	0.45	0.063	3.72868e-124	Tuft cells	Fam221a
2.06408e-126	4.08916	0.743	0.204	6.89793e-122	Tuft cells	Trim46
2.55195e-125	4.7545	0.459	0.068	8.52836e-121	Tuft cells	Fes
7.50918e-125	4.75654	0.89	0.373	2.50949e-120	Tuft cells	Tmem176a
2.06137e-124	3.9496	0.252	0.019	6.8889e-120	Tuft cells	Frmd5
1.43076e-123	3.828	0.408	0.052	4.78145e-119	Tuft cells	Plet1
4.34217e-123	4.90652	0.839	0.319	1.45111e-118	Tuft cells	Avil
1.20133e-122	5.61619	0.289	0.026	4.01472e-118	Tuft cells	Pstpip2
2.09292e-122	4.51375	0.674	0.167	6.99434e-118	Tuft cells	Ms4a8a
8.32682e-120	3.88586	0.679	0.167	2.78274e-115	Tuft cells	Psd3
1.35319e-119	4.39672	0.431	0.062	4.52221e-115	Tuft cells	Homer3
2.6156e-117	3.98959	0.665	0.162	8.74107e-113	Tuft cells	Cpm
1.04261e-116	4.29598	0.394	0.052	3.48431e-112	Tuft cells	Ascl2
6.27091e-116	4.15656	0.771	0.249	2.09568e-111	Tuft cells	Il13ra1
5.79763e-115	3.88414	0.55	0.104	1.93751e-110	Tuft cells	Tanc2
3.5297e-114	4.08439	0.541	0.103	1.17959e-109	Tuft cells	Acsl4
4.45134e-112	4.50388	0.413	0.06	1.48759e-107	Tuft cells	Ndnf
2.76996e-111	4.75442	0.867	0.42	9.25692e-107	Tuft cells	Espn
3.28354e-109	3.71761	0.61	0.14	1.09733e-104	Tuft cells	Pea15a
1.72479e-108	4.21705	0.404	0.058	5.76407e-104	Tuft cells	Gm20219
1.99949e-107	4.02853	0.339	0.041	6.6821e-103	Tuft cells	Adra2a
2.42238e-100	3.82241	0.633	0.168	8.09536e-96	Tuft cells	Rab4a
5.42376e-100	4.40047	0.573	0.134	1.81257e-95	Tuft cells	Rassf6
1.01813e-97	3.66415	0.679	0.205	3.4025e-93	Tuft cells	Vps35l
1.83977e-94	5.11911	0.789	0.361	6.14833e-90	Tuft cells	Ptpn18
5.08116e-91	3.73917	0.294	0.035	1.69807e-86	Tuft cells	1500009L16Rik
6.47398e-90	3.68366	0.495	0.103	2.16354e-85	Tuft cells	Dio1
8.94481e-88	4.12433	0.922	0.819	2.98927e-83	Tuft cells	Aldh2
6.13431e-84	4.86151	0.298	0.04	2.05002e-79	Tuft cells	Lgr5
9.4555e-84	3.70951	0.642	0.206	3.15993e-79	Tuft cells	Stard5
1.48731e-83	3.71234	0.468	0.1	4.97043e-79	Tuft cells	Blnk
5.03673e-82	3.93173	0.518	0.128	1.68323e-77	Tuft cells	9130230L23Rik
8.79076e-81	4.19101	0.44	0.091	2.93778e-76	Tuft cells	Tppp3
1.98475e-79	4.64864	0.298	0.042	6.63283e-75	Tuft cells	Pde2a
2.87196e-79	3.87345	0.321	0.049	9.5978e-75	Tuft cells	Nectin1
2.95556e-79	4.29035	0.275	0.036	9.87717e-75	Tuft cells	Acad12
3.54324e-78	3.87996	0.61	0.189	1.18412e-73	Tuft cells	Fxyd6
3.90459e-78	4.17719	0.454	0.102	1.30487e-73	Tuft cells	Ly6g6d
8.7782e-74	3.97531	0.711	0.326	2.93359e-69	Tuft cells	Calml4
1.19643e-73	3.73583	0.716	0.325	3.99836e-69	Tuft cells	Trak1
6.09468e-71	3.78661	0.381	0.075	2.03678e-66	Tuft cells	Hsbp1l1
7.42025e-70	4.64649	0.5	0.137	2.47977e-65	Tuft cells	Pnpla6
2.2419e-67	4.45046	0.266	0.039	7.4922e-63	Tuft cells	Kif21b
6.82783e-66	3.85351	0.275	0.042	2.28179e-61	Tuft cells	Lfng
5.37364e-59	3.68098	0.271	0.045	1.79582e-54	Tuft cells	Zdhhc17
1.89436e-57	3.67082	0.39	0.096	6.33077e-53	Tuft cells	Prr15
4.78341e-56	3.61275	0.39	0.097	1.59857e-51	Tuft cells	2010111I01Rik
6.04331e-51	3.61343	0.573	0.225	2.01961e-46	Tuft cells	Cdkn1c
4.76997e-49	3.61983	0.39	0.109	1.59408e-44	Tuft cells	L1cam
1.36507e-45	4.6705	0.275	0.059	4.56192e-41	Tuft cells	Slc25a21
3.12946e-40	3.5677	0.28	0.066	1.04583e-35	Tuft cells	Anks4b

## Sheet: Mouse organoids (Fig. 1h)
gene	p_val	avg_log2FC	p_val_adj	cluster
Gm26917	0	3.56792	0	Pit mucous cell
Gm26870	0	2.99356	0	Pit mucous cell
Lars2	0	2.66866	0	Pit mucous cell
Gm42418	0	2.51004	0	Pit mucous cell
Gkn1	0	2.20043	0	Pit mucous cell
Psca	0	2.09837	0	Pit mucous cell
Fcgbp	2.38118e-105	2.06678	7.43571e-101	Pit mucous cell
Clca1	1.42569e-292	2.0495	4.45201e-288	Pit mucous cell
AY036118	4.82277e-306	1.99649	1.50601e-301	Pit mucous cell
Tff1	0	1.9497	0	Pit mucous cell
Gkn2	0	1.92428	0	Pit mucous cell
Mucl3	0	1.91576	0	Pit mucous cell
Neat1	5.49659e-235	1.85887	1.71642e-230	Pit mucous cell
Mxd1	1.63941e-278	1.8213	5.11938e-274	Pit mucous cell
Sprr1a	7.96948e-294	1.80937	2.48863e-289	Pit mucous cell
Malat1	0	1.59963	0	Pit mucous cell
Mprip	1.38636e-106	1.57364	4.32919e-102	Pit mucous cell
S100a6	0	1.57177	0	Pit mucous cell
Cyp2s1	1.80528e-188	1.52996	5.63734e-184	Pit mucous cell
Ces2a	1.52847e-185	1.51973	4.77296e-181	Pit mucous cell
2210407C18Rik	0	1.50589	0	Pit mucous cell
S100g	1.48863e-57	1.5016	4.64855e-53	Pit mucous cell
Nupr1	2.23715e-108	1.49321	6.98596e-104	Pit mucous cell
Rep15	4.07324e-103	1.4312	1.27195e-98	Pit mucous cell
Slc26a9	6.03319e-131	1.42737	1.88398e-126	Pit mucous cell
Muc5ac	2.99857e-130	1.34073	9.36362e-126	Pit mucous cell
Sytl2	1.22858e-131	1.31785	3.83648e-127	Pit mucous cell
Klf4	1.93644e-105	1.31077	6.04692e-101	Pit mucous cell
Smad7	1.30659e-138	1.28003	4.08008e-134	Pit mucous cell
Psapl1	3.37784e-198	1.25623	1.0548e-193	Pit mucous cell
Myo15b	5.06272e-166	1.23337	1.58094e-161	Pit mucous cell
Oasl1	6.32008e-129	1.23199	1.97357e-124	Pit mucous cell
Khnyn	1.03655e-120	1.22438	3.23685e-116	Pit mucous cell
mt-Nd4l	2.3923e-79	1.21359	7.47044e-75	Pit mucous cell
Syt8	6.0363e-109	1.20394	1.88496e-104	Pit mucous cell
Acox1	6.53774e-102	1.19383	2.04154e-97	Pit mucous cell
Ly6d	1.06593e-172	1.19349	3.32858e-168	Pit mucous cell
mt-Atp8	1.31947e-68	1.19176	4.12032e-64	Pit mucous cell
Zg16	5.48547e-86	1.18002	1.71295e-81	Pit mucous cell
Onecut2	1.67401e-110	1.17665	5.22742e-106	Pit mucous cell
Gm3776	9.22821e-225	1.16837	2.88169e-220	Pit mucous cell
Phgr1	8.25737e-83	1.16255	2.57853e-78	Pit mucous cell
Slco2a1	1.83151e-207	1.15746	5.71926e-203	Pit mucous cell
mt-Nd5	2.29736e-136	1.15288	7.17397e-132	Pit mucous cell
Ces2c	6.38718e-124	1.15025	1.99452e-119	Pit mucous cell
Fmn1	1.07086e-145	1.12611	3.34397e-141	Pit mucous cell
Mlph	5.80995e-99	1.12583	1.81427e-94	Pit mucous cell
Lmo7	9.23652e-33	1.09968	2.88429e-28	Pit mucous cell
Fosl2	3.38894e-76	1.09669	1.05827e-71	Pit mucous cell
Ctse	1.95906e-101	1.09435	6.11757e-97	Pit mucous cell
Abhd2	7.26944e-100	1.09343	2.27003e-95	Pit mucous cell
Arl14	5.43709e-16	1.09061	1.69784e-11	Pit mucous cell
Fer1l4	3.07504e-94	1.08573	9.60243e-90	Pit mucous cell
Dusp1	2.90746e-61	1.07399	9.07912e-57	Pit mucous cell
mt-Co1	1.03184e-300	1.0678	3.22211e-296	Pit mucous cell
Prkcd	5.35785e-98	1.0623	1.67309e-93	Pit mucous cell
Rsrp1	1.66125e-62	1.05975	5.18759e-58	Pit mucous cell
Ahnak	1.06695e-80	1.05453	3.33177e-76	Pit mucous cell
Cysrt1	2.03226e-99	1.04742	6.34614e-95	Pit mucous cell
Stk25	6.98091e-49	1.03875	2.17993e-44	Pit mucous cell
Igsf9	1.03387e-100	1.0385	3.22848e-96	Pit mucous cell
Cybrd1	1.61893e-44	1.03673	5.05543e-40	Pit mucous cell
Mllt3	2.00042e-78	1.03004	6.2467e-74	Pit mucous cell
Arhgap27	8.44758e-99	1.02463	2.63793e-94	Pit mucous cell
2200002D01Rik	8.30541e-55	1.01912	2.59353e-50	Pit mucous cell
Myo5c	1.5446e-72	0.995611	4.82333e-68	Pit mucous cell
Atg2a	2.18287e-98	0.988624	6.81645e-94	Pit mucous cell
Tmsb10	2.32794e-179	0.987503	7.26947e-175	Pit mucous cell
Trim25	2.31594e-39	0.981842	7.23198e-35	Pit mucous cell
Golga4	1.45171e-48	0.961542	4.53326e-44	Pit mucous cell
Ccnb1ip1	9.90295e-108	0.960083	3.0924e-103	Pit mucous cell
Tpm1	3.74352e-57	0.958417	1.16899e-52	Pit mucous cell
S100a14	2.97689e-86	0.954776	9.29593e-82	Pit mucous cell
AC102496.1	0.00642331	0.953521	1	Pit mucous cell
Txnip	4.80266e-57	0.952682	1.49973e-52	Pit mucous cell
Slk	8.45971e-55	0.946714	2.64171e-50	Pit mucous cell
Lgals3	1.27291e-103	0.94517	3.97491e-99	Pit mucous cell
Sfn	1.0809e-43	0.942667	3.37533e-39	Pit mucous cell
Lgals2	5.24338e-23	0.941537	1.63735e-18	Pit mucous cell
Rab11fip1	1.3334e-37	0.939728	4.16382e-33	Pit mucous cell
Cyp2b10	9.70268e-60	0.936769	3.02986e-55	Pit mucous cell
Lgals4	1.29553e-133	0.926652	4.04554e-129	Pit mucous cell
Tcim	4.55105e-19	0.922835	1.42116e-14	Pit mucous cell
Areg	3.6249e-48	0.922809	1.13195e-43	Pit mucous cell
mt-Nd4	3.06497e-119	0.909616	9.57098e-115	Pit mucous cell
Pim1	9.45904e-94	0.905535	2.95377e-89	Pit mucous cell
Rbp2	4.77507e-76	0.905497	1.49111e-71	Pit mucous cell
Anxa10	2.27864e-78	0.902206	7.1155e-74	Pit mucous cell
Sptssb	1.53421e-110	0.901001	4.79088e-106	Pit mucous cell
Vill	1.6198e-84	0.900294	5.05814e-80	Pit mucous cell
Cdkn1a	6.39251e-79	0.873392	1.99619e-74	Pit mucous cell
Nfkbiz	8.43414e-36	0.868016	2.63373e-31	Pit mucous cell
Clcn2	2.98827e-90	0.86756	9.33146e-86	Pit mucous cell
S100a13	1.27888e-30	0.866438	3.99357e-26	Pit mucous cell
Dst	3.46826e-81	0.863331	1.08303e-76	Pit mucous cell
Tnfrsf23	1.98718e-64	0.858516	6.20538e-60	Pit mucous cell
Capn8	9.28194e-111	0.854407	2.89847e-106	Pit mucous cell
Mink1	5.78163e-58	0.853499	1.80543e-53	Pit mucous cell
Ier5	1.77711e-40	0.846553	5.54939e-36	Pit mucous cell
Cavin3	5.44062e-50	0.843906	1.69894e-45	Pit mucous cell
Epn3	1.88362e-47	0.84267	5.88198e-43	Pit mucous cell
Spag9	1.77228e-35	0.841529	5.53431e-31	Pit mucous cell
Krt20	1.325e-119	0.831995	4.13756e-115	Pit mucous cell
Fer1l6	9.57252e-144	0.831738	2.98921e-139	Pit mucous cell
Unc5b	1.3119e-122	0.831462	4.09667e-118	Pit mucous cell
Smim24	1.39603e-96	0.830357	4.35939e-92	Pit mucous cell
Hexim1	1.43341e-45	0.830246	4.4761e-41	Pit mucous cell
Klf3	7.60306e-32	0.823898	2.37421e-27	Pit mucous cell
Mal	5.82033e-56	0.807106	1.81752e-51	Pit mucous cell
Btg1	2.90161e-34	0.805352	9.06085e-30	Pit mucous cell
Cep350	1.70312e-36	0.799344	5.31832e-32	Pit mucous cell
mt-Nd3	1.60357e-43	0.798968	5.00748e-39	Pit mucous cell
Gsn	4.97268e-58	0.797758	1.55282e-53	Pit mucous cell
Cgn	4.92343e-29	0.796258	1.53744e-24	Pit mucous cell
Tff3	1.98185e-32	0.796237	6.18874e-28	Pit mucous cell
Eps8l2	1.09508e-49	0.78856	3.41961e-45	Pit mucous cell
Misp	5.37369e-43	0.788327	1.67804e-38	Pit mucous cell
Ccnl2	6.38292e-26	0.785186	1.99319e-21	Pit mucous cell
Cited2	9.04882e-13	0.77465	2.82568e-08	Pit mucous cell
Myh14	3.04044e-50	0.77425	9.49439e-46	Pit mucous cell
Itprid2	3.38234e-50	0.767502	1.0562e-45	Pit mucous cell
Smg1	7.20747e-29	0.765081	2.25068e-24	Pit mucous cell
Atp2a3	7.97176e-72	0.763584	2.48934e-67	Pit mucous cell
Abcc3	8.73348e-31	0.756238	2.7272e-26	Pit mucous cell
Crip1	1.77159e-08	0.754078	0.000553216	Pit mucous cell
Ddit4	7.55142e-19	0.753449	2.35808e-14	Pit mucous cell
Tacc2	4.1247e-19	0.752926	1.28802e-14	Pit mucous cell
Camsap3	1.28423e-54	0.751635	4.01028e-50	Pit mucous cell
Tnk2	8.56285e-73	0.74892	2.67392e-68	Pit mucous cell
Hsd17b11	1.37309e-31	0.744442	4.28773e-27	Pit mucous cell
Slc22a23	3.13727e-53	0.738746	9.79674e-49	Pit mucous cell
Clip1	5.17541e-51	0.736033	1.61612e-46	Pit mucous cell
Arc	4.23345e-56	0.735303	1.32198e-51	Pit mucous cell
Raph1	2.93164e-41	0.731279	9.15464e-37	Pit mucous cell
Akap13	1.58748e-30	0.731155	4.95722e-26	Pit mucous cell
Capn5	6.83119e-38	0.73079	2.13318e-33	Pit mucous cell
Ncoa4	3.55152e-19	0.729584	1.10903e-14	Pit mucous cell
Myo18a	3.23346e-45	0.729424	1.00971e-40	Pit mucous cell
Plekha6	1.83555e-37	0.729037	5.73187e-33	Pit mucous cell
Lmo4	9.39401e-23	0.725456	2.93347e-18	Pit mucous cell
AL732506.1	5.18303e-65	0.722953	1.6185e-60	Pit mucous cell
Capn13	5.00435e-48	0.72174	1.56271e-43	Pit mucous cell
Flnb	5.16697e-16	0.714175	1.61349e-11	Pit mucous cell
Tmem189	7.88039e-51	0.71167	2.46081e-46	Pit mucous cell
Ccng2	1.90899e-64	0.711362	5.96121e-60	Pit mucous cell
AA467197	1.55174e-55	0.710238	4.84562e-51	Pit mucous cell
Rasgef1b	5.6834e-59	0.709052	1.77476e-54	Pit mucous cell
Mapk13	6.57948e-20	0.708174	2.05457e-15	Pit mucous cell
Cyp2d34	1.04832e-62	0.70677	3.27359e-58	Pit mucous cell
4930539E08Rik	5.69145e-192	0.705826	1.77727e-187	Pit mucous cell
Ndrg1	1.75707e-29	0.705449	5.4868e-25	Pit mucous cell
Slc38a2	5.92754e-18	0.703865	1.85099e-13	Pit mucous cell
Ypel3	2.11336e-27	0.700714	6.59939e-23	Pit mucous cell
Ifrd1	1.59186e-08	0.699967	0.000497091	Pit mucous cell
Gjb1	1.29879e-28	0.695256	4.05573e-24	Pit mucous cell
Ablim1	1.69963e-24	0.692688	5.30743e-20	Pit mucous cell
Slc45a3	3.29261e-20	0.689869	1.02818e-15	Pit mucous cell
Dnm2	1.85308e-20	0.689511	5.7866e-16	Pit mucous cell
Kmt2c	4.96226e-30	0.686269	1.54956e-25	Pit mucous cell
Rnf186	8.5322e-11	0.684048	2.66435e-06	Pit mucous cell
Lrp1	1.68594e-73	0.681692	5.26468e-69	Pit mucous cell
Arrdc1	3.4191e-09	0.681217	0.000106768	Pit mucous cell
Sema4b	4.49143e-62	0.680299	1.40254e-57	Pit mucous cell
Atg9b	2.59016e-55	0.679623	8.08831e-51	Pit mucous cell
Dsp	1.35558e-21	0.679278	4.23308e-17	Pit mucous cell
Ppp1r10	1.1227e-26	0.678397	3.50586e-22	Pit mucous cell
Cdc42bpb	2.71328e-28	0.67647	8.47275e-24	Pit mucous cell
Id3	7.59066e-27	0.670912	2.37033e-22	Pit mucous cell
Fmo5	2.35651e-96	0.667141	7.35868e-92	Pit mucous cell
Afdn	7.01214e-12	0.663408	2.18968e-07	Pit mucous cell
Gcnt3	1.13044e-29	0.662948	3.53004e-25	Pit mucous cell
Hspa1b	1.92872e-57	0.661533	6.02282e-53	Pit mucous cell
Itpr3	2.52628e-28	0.658597	7.8888e-24	Pit mucous cell
Fam102a	1.46348e-45	0.65674	4.56999e-41	Pit mucous cell
Epop	9.7008e-38	0.655736	3.02927e-33	Pit mucous cell
Apob	5.38166e-30	0.654494	1.68053e-25	Pit mucous cell
Rnf128	5.3287e-20	0.652903	1.66399e-15	Pit mucous cell
Plk3	4.98964e-56	0.652582	1.55811e-51	Pit mucous cell
Dusp5	2.01328e-44	0.651821	6.28687e-40	Pit mucous cell
Tob1	2.22682e-21	0.649913	6.9537e-17	Pit mucous cell
Arhgap12	4.99944e-31	0.648638	1.56117e-26	Pit mucous cell
Arhgef5	2.14897e-15	0.646701	6.71058e-11	Pit mucous cell
Gtpbp2	8.38323e-31	0.645646	2.61783e-26	Pit mucous cell
Atp8b1	2.33575e-21	0.644131	7.29384e-17	Pit mucous cell
Abhd17c	2.50934e-27	0.643826	7.83591e-23	Pit mucous cell
Clmn	3.84766e-25	0.638372	1.20151e-20	Pit mucous cell
Rfk	9.17642e-16	0.635872	2.86552e-11	Pit mucous cell
mt-Nd2	1.33708e-62	0.633048	4.17529e-58	Pit mucous cell
Slurp1	3.40113e-45	0.631026	1.06207e-40	Pit mucous cell
Lima1	6.28141e-10	0.629752	1.9615e-05	Pit mucous cell
Sprr2a3	3.3097e-62	0.626676	1.03352e-57	Pit mucous cell
Clic3	2.46655e-19	0.625977	7.70228e-15	Pit mucous cell
Aff4	5.92737e-17	0.624581	1.85094e-12	Pit mucous cell
Ogdh	1.39588e-12	0.623563	4.3589e-08	Pit mucous cell
Sdcbp2	2.51619e-18	0.621525	7.8573e-14	Pit mucous cell
Lasp1	1.89766e-10	0.621482	5.92581e-06	Pit mucous cell
Dlgap1	1.03049e-93	0.620372	3.21793e-89	Pit mucous cell
Tinagl1	4.85619e-26	0.620359	1.51644e-21	Pit mucous cell
Parm1	1.29345e-30	0.618458	4.03905e-26	Pit mucous cell
Shroom3	3.44125e-19	0.61606	1.0746e-14	Pit mucous cell
Lypd8	1.16872e-53	0.616033	3.64956e-49	Pit mucous cell
Vegfa	6.34232e-16	0.615536	1.98052e-11	Pit mucous cell
Cwh43	4.60046e-78	0.614173	1.43659e-73	Pit mucous cell
Kcnk5	1.43232e-57	0.613936	4.4727e-53	Pit mucous cell
Fam83e	4.50191e-26	0.613876	1.40581e-21	Pit mucous cell
Ermp1	1.9952e-55	0.612283	6.2304e-51	Pit mucous cell
Prap1	5.62791e-24	0.611374	1.75743e-19	Pit mucous cell
Prr13	1.11376e-36	0.611353	3.47792e-32	Pit mucous cell
Tnni2	4.31936e-81	0.610354	1.34881e-76	Pit mucous cell
Casz1	1.01618e-17	0.609644	3.17322e-13	Pit mucous cell
Ankrd11	5.52628e-08	0.606813	0.00172569	Pit mucous cell
Hspa1a	5.36134e-49	0.604859	1.67418e-44	Pit mucous cell
Selenoi	9.72579e-28	0.603595	3.03707e-23	Pit mucous cell
Jun	1.09522e-11	0.603511	3.42005e-07	Pit mucous cell
Zbtb7b	6.72653e-38	0.601483	2.10049e-33	Pit mucous cell
Plec	5.61726e-11	0.597552	1.7541e-06	Pit mucous cell
Actn4	1.08815e-15	0.594868	3.39797e-11	Pit mucous cell
Plekhb2	5.16444e-20	0.589994	1.6127e-15	Pit mucous cell
Ccdc71l	2.44258e-16	0.58879	7.62745e-12	Pit mucous cell
Golgb1	0.00015337	0.58874	1	Pit mucous cell
Hip1r	1.4615e-21	0.585933	4.56383e-17	Pit mucous cell
Gm3336	1.36423e-35	0.585028	4.26008e-31	Pit mucous cell
Leng8	5.48984e-19	0.583205	1.71431e-14	Pit mucous cell
Lama5	3.47711e-12	0.582738	1.0858e-07	Pit mucous cell
Cyp2c65	5.86256e-11	0.580381	1.8307e-06	Pit mucous cell
Rhob	8.49431e-12	0.579398	2.65252e-07	Pit mucous cell
Efnb2	1.31518e-23	0.579108	4.10692e-19	Pit mucous cell
Ctsd	1.26612e-25	0.578022	3.95371e-21	Pit mucous cell
Itpk1	1.1612e-32	0.5778	3.62609e-28	Pit mucous cell
Hist1h4c	4.80677e-63	0.576052	1.50101e-58	Pit mucous cell
Prpf4b	8.14424e-06	0.575199	0.25432	Pit mucous cell
Apol7a	2.67932e-22	0.574631	8.3667e-18	Pit mucous cell
Kif13b	6.98528e-23	0.573926	2.18129e-18	Pit mucous cell
Cyp3a13	1.01855e-12	0.573537	3.18062e-08	Pit mucous cell
Plxnb2	1.67052e-16	0.573514	5.21655e-12	Pit mucous cell
Vstm5	1.63514e-47	0.570704	5.10606e-43	Pit mucous cell
Muc4	2.30353e-08	0.570633	0.000719323	Pit mucous cell
Ptgs1	1.29341e-68	0.570586	4.03893e-64	Pit mucous cell
H2-T23	2.94535e-21	0.569108	9.19746e-17	Pit mucous cell
Smim22	2.66119e-09	0.568827	8.31011e-05	Pit mucous cell
Hist4h4	6.56425e-81	0.567875	2.04982e-76	Pit mucous cell
Pura	9.01329e-09	0.565552	0.000281458	Pit mucous cell
Asap2	5.77484e-20	0.564521	1.80331e-15	Pit mucous cell
Errfi1	1.26355e-11	0.564401	3.94569e-07	Pit mucous cell
Tjp2	2.2463e-10	0.558428	7.01451e-06	Pit mucous cell
mt-Atp6	5.48748e-49	0.557157	1.71357e-44	Pit mucous cell
AC149090.1	0.000106566	0.555643	1	Pit mucous cell
Mgll	1.64496e-66	0.549259	5.13672e-62	Pit mucous cell
Senp6	1.07841e-09	0.549006	3.36754e-05	Pit mucous cell
Ralgps2	2.32937e-15	0.548358	7.27391e-11	Pit mucous cell
Tmem63b	5.20511e-14	0.547701	1.6254e-09	Pit mucous cell
Il18	6.00913e-12	0.54647	1.87647e-07	Pit mucous cell
Hnf4a	1.67937e-12	0.546228	5.24417e-08	Pit mucous cell
Pmaip1	1.2727e-18	0.54537	3.97426e-14	Pit mucous cell
Chmp4c	6.39855e-25	0.545128	1.99808e-20	Pit mucous cell
Sod1	4.73391e-05	0.543107	1	Pit mucous cell
Etnk1	1.82952e-09	0.542576	5.71305e-05	Pit mucous cell
Usp53	1.81552e-24	0.542245	5.66932e-20	Pit mucous cell
Erbb3	1.60365e-12	0.541496	5.00773e-08	Pit mucous cell
Etv3	4.22853e-16	0.541258	1.32044e-11	Pit mucous cell
Epb41l4b	3.01271e-12	0.540591	9.40779e-08	Pit mucous cell
Arap2	2.34261e-19	0.538211	7.31527e-15	Pit mucous cell
Uba52	4.60999e-06	0.536223	0.143956	Pit mucous cell
Mcc	2.91765e-16	0.533451	9.11095e-12	Pit mucous cell
Rbp1	5.54264e-33	0.532997	1.7308e-28	Pit mucous cell
Aff1	1.57035e-38	0.532478	4.90373e-34	Pit mucous cell
Lamc2	1.27704e-19	0.531053	3.9878e-15	Pit mucous cell
Jund	1.23371e-22	0.529385	3.85252e-18	Pit mucous cell
Micu1	3.25619e-13	0.527018	1.01681e-08	Pit mucous cell
Aldh1a1	8.02913e-06	0.526279	0.250726	Pit mucous cell
Nfat5	4.36705e-17	0.524459	1.3637e-12	Pit mucous cell
Ano7	5.7398e-81	0.523185	1.79237e-76	Pit mucous cell
Pnliprp2	2.35975e-07	0.522115	0.00736879	Pit mucous cell
Cpd	1.57149e-08	0.522069	0.000490728	Pit mucous cell
Trpm4	8.33343e-25	0.521957	2.60228e-20	Pit mucous cell
Sult1d1	1.48435e-18	0.521415	4.63519e-14	Pit mucous cell
Arhgef16	1.32771e-10	0.520937	4.14603e-06	Pit mucous cell
Dnmbp	3.96768e-24	0.519975	1.23899e-19	Pit mucous cell
Fam43a	7.43541e-15	0.518704	2.32186e-10	Pit mucous cell
Junb	4.37066e-10	0.518255	1.36483e-05	Pit mucous cell
Cd2ap	6.77956e-12	0.51749	2.11705e-07	Pit mucous cell
Gdi1	1.67289e-16	0.516682	5.22392e-12	Pit mucous cell
Tbx3	2.80943e-77	0.516025	8.773e-73	Pit mucous cell
Rnase4	7.39725e-12	0.515205	2.30994e-07	Pit mucous cell
Id1	2.68981e-10	0.513474	8.39948e-06	Pit mucous cell
Emp1	1.40586e-18	0.512848	4.39009e-14	Pit mucous cell
Fam91a1	1.02458e-14	0.512717	3.19946e-10	Pit mucous cell
Tcea3	6.75267e-05	0.512554	1	Pit mucous cell
2610035D17Rik	2.54229e-20	0.509767	7.93879e-16	Pit mucous cell
Tcf7l2	2.19864e-11	0.509576	6.86568e-07	Pit mucous cell
Vps13d	2.45422e-31	0.50853	7.66378e-27	Pit mucous cell
Magi3	1.57263e-17	0.507708	4.91084e-13	Pit mucous cell
Zc3h7a	2.68139e-15	0.506637	8.37319e-11	Pit mucous cell
Tsc22d4	3.94396e-09	0.506086	0.000123158	Pit mucous cell
Btg2	1.29288e-09	0.503409	4.03729e-05	Pit mucous cell
Myo1e	4.95098e-11	0.503328	1.54604e-06	Pit mucous cell
Camk2d	0.00209257	0.503061	1	Pit mucous cell
Arrdc2	1.42709e-53	0.50124	4.45637e-49	Pit mucous cell
N4bp1	3.00615e-14	0.500995	9.38731e-10	Pit mucous cell
mt-Co3	8.03288e-35	0.500775	2.50843e-30	Pit mucous cell
Ralgapa2	1.67707e-13	0.498405	5.237e-09	Pit mucous cell
Fzd5	7.57536e-08	0.495524	0.00236556	Pit mucous cell
Tor1aip2	2.12781e-09	0.493779	6.6445e-05	Pit mucous cell
Erbin	1.53482e-08	0.493452	0.00047928	Pit mucous cell
Ehbp1l1	1.65688e-33	0.492378	5.17393e-29	Pit mucous cell
BC005537	2.78842e-05	0.491623	0.870739	Pit mucous cell
Slc6a8	2.06673e-18	0.491305	6.45379e-14	Pit mucous cell
Rab27a	6.24058e-28	0.490667	1.94875e-23	Pit mucous cell
Suox	5.80204e-22	0.490519	1.8118e-17	Pit mucous cell
Son	0.000112394	0.488863	1	Pit mucous cell
Dgat1	7.09068e-19	0.488732	2.21421e-14	Pit mucous cell
Pstpip1	2.70891e-49	0.487585	8.45911e-45	Pit mucous cell
Mmp15	4.03342e-06	0.487284	0.125952	Pit mucous cell
Leng9	3.74416e-37	0.485715	1.16919e-32	Pit mucous cell
Spire2	5.57175e-28	0.483812	1.73989e-23	Pit mucous cell
Gnaq	4.38523e-10	0.482964	1.36938e-05	Pit mucous cell
Als2cl	4.21708e-19	0.482678	1.31687e-14	Pit mucous cell
Osbpl3	5.43461e-11	0.481477	1.69706e-06	Pit mucous cell
mt-Co2	3.83604e-36	0.480598	1.19788e-31	Pit mucous cell
Rassf4	3.32798e-46	0.480517	1.03923e-41	Pit mucous cell
Ube2h	2.0584e-10	0.47679	6.42775e-06	Pit mucous cell
mt-Cytb	2.46632e-31	0.475884	7.70158e-27	Pit mucous cell
Kmt2d	6.03006e-16	0.475464	1.88301e-11	Pit mucous cell
Tnip1	2.45321e-20	0.474837	7.66064e-16	Pit mucous cell
Ppp1r15b	3.298e-08	0.472607	0.00102987	Pit mucous cell
Dgat2	8.74797e-51	0.472209	2.73173e-46	Pit mucous cell
Aqp3	9.78998e-61	0.471999	3.05712e-56	Pit mucous cell
Tjp3	0.000409466	0.471328	1	Pit mucous cell
Spint1	0.00513455	0.469966	1	Pit mucous cell
Fam135a	1.96154e-20	0.469251	6.1253e-16	Pit mucous cell
AI661453	7.65414e-11	0.46713	2.39016e-06	Pit mucous cell
Avil	3.46265e-34	0.466878	1.08128e-29	Pit mucous cell
Zmiz1	9.04815e-11	0.465979	2.82546e-06	Pit mucous cell
Socs3	2.32515e-09	0.464147	7.26074e-05	Pit mucous cell
Magi1	3.20316e-08	0.463702	0.00100025	Pit mucous cell
Baiap2l1	8.31259e-10	0.461326	2.59577e-05	Pit mucous cell
Rnasel	5.99183e-43	0.461248	1.87107e-38	Pit mucous cell
Aldh3a2	3.64367e-11	0.45975	1.13781e-06	Pit mucous cell
Lcorl	5.67379e-08	0.457477	0.00177176	Pit mucous cell
Pparg	3.60213e-12	0.456904	1.12484e-07	Pit mucous cell
Plxna2	2.34207e-25	0.456547	7.31358e-21	Pit mucous cell
Src	7.16959e-05	0.456245	1	Pit mucous cell
Bcas1	1.06013e-22	0.45501	3.31047e-18	Pit mucous cell
Ctsb	1.07996e-08	0.454992	0.00033724	Pit mucous cell
Mst1r	2.34539e-20	0.453542	7.32394e-16	Pit mucous cell
Camk2n1	3.57344e-19	0.451215	1.11588e-14	Pit mucous cell
C77080	2.83563e-08	0.451	0.000885484	Pit mucous cell
Slc9a2	7.86384e-13	0.450896	2.45564e-08	Pit mucous cell
Stk38	4.0079e-08	0.450829	0.00125155	Pit mucous cell
Cdhr2	2.20136e-61	0.449544	6.87418e-57	Pit mucous cell
Hist1h4h	6.24581e-08	0.449059	0.00195038	Pit mucous cell
Atp6v0a1	3.92758e-15	0.448458	1.22646e-10	Pit mucous cell
Bmp2	1.87263e-19	0.446547	5.84766e-15	Pit mucous cell
Zfc3h1	2.01869e-08	0.445849	0.000630376	Pit mucous cell
Syne2	0.00132012	0.445599	1	Pit mucous cell
Capg	4.09808e-05	0.444768	1	Pit mucous cell
Ly6g6c	2.18079e-34	0.4446	6.80996e-30	Pit mucous cell
Tfcp2l1	3.36837e-09	0.444155	0.000105184	Pit mucous cell
Dhrs9	2.03076e-57	0.44404	6.34144e-53	Pit mucous cell
Sema3e	8.286e-50	0.443464	2.58747e-45	Pit mucous cell
Egfr	3.79896e-20	0.442709	1.1863e-15	Pit mucous cell
Sytl1	9.81634e-06	0.4426	0.306535	Pit mucous cell
Acsl3	1.71605e-06	0.442555	0.0535872	Pit mucous cell
Tshz2	0.00251659	0.44232	1	Pit mucous cell
Fhdc1	9.67544e-28	0.442259	3.02135e-23	Pit mucous cell
Ugdh	0.00521738	0.442219	1	Pit mucous cell
Slc5a5	8.03915e-37	0.441406	2.51038e-32	Pit mucous cell
Abcc5	4.70113e-24	0.440761	1.46802e-19	Pit mucous cell
Erbb2	1.17055e-07	0.439095	0.00365526	Pit mucous cell
Abca7	9.11058e-33	0.437292	2.84496e-28	Pit mucous cell
Clic4	1.43865e-07	0.436318	0.00449247	Pit mucous cell
Cdc42ep2	1.23685e-28	0.435298	3.86231e-24	Pit mucous cell
5031425E22Rik	0.00180825	0.435237	1	Pit mucous cell
Fam3b	3.42936e-14	0.434996	1.07089e-09	Pit mucous cell
Macc1	1.66349e-12	0.434545	5.19459e-08	Pit mucous cell
Hist1h2bc	9.87226e-06	0.434107	0.308281	Pit mucous cell
Med13	1.25348e-10	0.434084	3.91423e-06	Pit mucous cell
4930523C07Rik	0.00866777	0.433063	1	Pit mucous cell
Brwd1	0.00125325	0.432986	1	Pit mucous cell
Clk1	0.000152855	0.432323	1	Pit mucous cell
Efhd2	0.00248875	0.432	1	Pit mucous cell
Abhd5	8.56337e-07	0.431979	0.0267408	Pit mucous cell
Lrp10	0.000412692	0.43196	1	Pit mucous cell
Myo6	0.000456365	0.431487	1	Pit mucous cell
Irs2	9.78696e-32	0.429988	3.05617e-27	Pit mucous cell
Nedd4l	2.71573e-14	0.429632	8.48041e-10	Pit mucous cell
Hist1h1c	7.04858e-05	0.428159	1	Pit mucous cell
Fryl	2.64417e-07	0.427002	0.00825695	Pit mucous cell
Osbpl2	1.80646e-17	0.426133	5.64104e-13	Pit mucous cell
Elf3	5.68114e-06	0.425969	0.177405	Pit mucous cell
Efna1	4.17443e-11	0.425235	1.30355e-06	Pit mucous cell
Tnk1	1.43782e-09	0.424861	4.48988e-05	Pit mucous cell
Ubl3	3.36364e-07	0.424397	0.0105036	Pit mucous cell
Atp8a1	4.69912e-09	0.423748	0.000146739	Pit mucous cell
Irf1	1.70294e-06	0.422918	0.0531778	Pit mucous cell
Cab39	0.0035912	0.422317	1	Pit mucous cell
Rasef	7.30405e-16	0.422282	2.28084e-11	Pit mucous cell
Slc44a1	1.71811e-08	0.42137	0.000536513	Pit mucous cell
Nabp1	5.17648e-21	0.420038	1.61646e-16	Pit mucous cell
Igfbp5	1.27439e-25	0.419927	3.97953e-21	Pit mucous cell
Hsd17b2	5.39621e-43	0.419135	1.68508e-38	Pit mucous cell
Muc13	6.56514e-50	0.418227	2.0501e-45	Pit mucous cell
Dsg2	0.000186367	0.416962	1	Pit mucous cell
Vps37b	3.90307e-07	0.416785	0.0121881	Pit mucous cell
D5Ertd579e	2.58517e-06	0.413779	0.080727	Pit mucous cell
Stap2	0.00352306	0.413618	1	Pit mucous cell
Gsdma2	2.94498e-16	0.413158	9.19628e-12	Pit mucous cell
Krt80	1.6028e-49	0.411514	5.00506e-45	Pit mucous cell
Lpin2	6.09409e-08	0.411276	0.001903	Pit mucous cell
Egln3	0.000249569	0.410794	1	Pit mucous cell
Pls1	0.000522279	0.410636	1	Pit mucous cell
Prkca	8.52311e-08	0.410413	0.00266151	Pit mucous cell
St8sia6	1.9296e-22	0.409045	6.02556e-18	Pit mucous cell
Tmem259	2.82086e-05	0.408592	0.88087	Pit mucous cell
Dedd2	5.76187e-18	0.406125	1.79926e-13	Pit mucous cell
Sgk1	6.21051e-41	0.404967	1.93935e-36	Pit mucous cell
Patj	0.00013725	0.404851	1	Pit mucous cell
Mical2	4.56152e-11	0.404521	1.42443e-06	Pit mucous cell
Fbxo32	2.77822e-43	0.404081	8.67556e-39	Pit mucous cell
Adam15	8.03173e-26	0.403894	2.50807e-21	Pit mucous cell
Adgrl2	9.51394e-16	0.40251	2.97092e-11	Pit mucous cell
Rap1gap	8.50571e-07	0.402217	0.0265608	Pit mucous cell
Otud5	2.56313e-07	0.401786	0.0080039	Pit mucous cell
Cyp2d12	2.32246e-30	0.401457	7.25233e-26	Pit mucous cell
Dhx32	9.28789e-06	0.401276	0.290033	Pit mucous cell
Dop1b	9.63737e-05	0.401006	1	Pit mucous cell
Samd8	2.09263e-19	0.400638	6.53465e-15	Pit mucous cell
Myo1a	7.08061e-15	0.399854	2.21106e-10	Pit mucous cell
Cast	1.22651e-05	0.399646	0.383001	Pit mucous cell
Ccdc9	4.28009e-07	0.397596	0.0133654	Pit mucous cell
Gm26894	3.83955e-51	0.396972	1.19898e-46	Pit mucous cell
Ppp1r15a	0.00688287	0.396866	1	Pit mucous cell
Mtss1	7.83581e-05	0.395459	1	Pit mucous cell
Foxo3	2.13106e-09	0.394791	6.65465e-05	Pit mucous cell
Adar	5.27078e-11	0.392063	1.64591e-06	Pit mucous cell
Appl2	0.000257367	0.391366	1	Pit mucous cell
Baz2a	6.17048e-07	0.390914	0.0192685	Pit mucous cell
Mau2	1.47349e-12	0.390531	4.60127e-08	Pit mucous cell
Ptprr	2.7168e-23	0.389671	8.48376e-19	Pit mucous cell
Rnpepl1	0.000520778	0.389512	1	Pit mucous cell
Nr3c2	3.03031e-46	0.389341	9.46275e-42	Pit mucous cell
Gse1	2.9854e-22	0.387686	9.32251e-18	Pit mucous cell
Marcksl1	1.89706e-09	0.387436	5.92394e-05	Pit mucous cell
Sgpl1	2.44681e-14	0.386095	7.64066e-10	Pit mucous cell
Plcd3	4.8806e-21	0.385936	1.52407e-16	Pit mucous cell
Lrrc1	6.79475e-08	0.385822	0.0021218	Pit mucous cell
Slc37a1	3.02038e-12	0.385381	9.43173e-08	Pit mucous cell
Pdlim7	1.10964e-11	0.385084	3.46508e-07	Pit mucous cell
Shh	3.09781e-39	0.384514	9.67354e-35	Pit mucous cell
Ier5l	1.64465e-06	0.384421	0.0513575	Pit mucous cell
Tut7	0.00134978	0.382746	1	Pit mucous cell
Gak	0.00137334	0.381941	1	Pit mucous cell
Bnip3	0.00626411	0.381637	1	Pit mucous cell
Agpat2	0.000216672	0.38079	1	Pit mucous cell
Midn	1.76319e-07	0.37921	0.00550592	Pit mucous cell
Hs3st3b1	4.21069e-07	0.378266	0.0131487	Pit mucous cell
Irf7	7.38947e-36	0.378126	2.30751e-31	Pit mucous cell
Krt19	2.07392e-51	0.377832	6.47624e-47	Pit mucous cell
Rhoc	0.0016159	0.375346	1	Pit mucous cell
mt-Nd6	4.15395e-08	0.374345	0.00129715	Pit mucous cell
Slc44a2	6.0788e-05	0.373597	1	Pit mucous cell
Ces1f	2.44419e-29	0.373336	7.63247e-25	Pit mucous cell
Srgap1	2.1809e-33	0.371492	6.81028e-29	Pit mucous cell
Ddit3	4.96346e-05	0.371467	1	Pit mucous cell
Snhg11	2.17541e-22	0.370247	6.79317e-18	Pit mucous cell
Rgs17	2.00286e-29	0.369879	6.25432e-25	Pit mucous cell
Nt5e	2.36327e-31	0.369159	7.37977e-27	Pit mucous cell
Clstn1	0.000697715	0.367402	1	Pit mucous cell
D1Ertd622e	3.75974e-09	0.366279	0.000117405	Pit mucous cell
Myo5b	8.87094e-08	0.365855	0.00277013	Pit mucous cell
Dstn	2.50056e-19	0.365267	7.80851e-15	Pit mucous cell
Adgrb1	3.70556e-79	0.365252	1.15714e-74	Pit mucous cell
Crebzf	0.000307057	0.364993	1	Pit mucous cell
Rrbp1	2.81233e-07	0.364522	0.00878206	Pit mucous cell
Tuft1	2.04786e-10	0.364285	6.39485e-06	Pit mucous cell
Pcdh1	7.78575e-08	0.364054	0.00243126	Pit mucous cell
Cmip	1.1247e-10	0.36309	3.51211e-06	Pit mucous cell
Ptprh	1.52692e-38	0.362851	4.76811e-34	Pit mucous cell
Dvl1	9.28684e-06	0.361578	0.29	Pit mucous cell
Sema4g	1.60678e-09	0.361363	5.01749e-05	Pit mucous cell
Helz2	6.68677e-19	0.359717	2.08808e-14	Pit mucous cell
Upf1	0.0020769	0.359618	1	Pit mucous cell
Mast3	1.46522e-30	0.359347	4.57545e-26	Pit mucous cell
Sema4a	0.00101427	0.358982	1	Pit mucous cell
Hdac5	1.26045e-16	0.358567	3.936e-12	Pit mucous cell
2900026A02Rik	8.21828e-05	0.358364	1	Pit mucous cell
Acbd4	6.37884e-13	0.358175	1.99192e-08	Pit mucous cell
Etl4	5.0691e-07	0.355458	0.0158293	Pit mucous cell
Inppl1	0.000210532	0.355426	1	Pit mucous cell
Tsku	2.65455e-21	0.354494	8.28937e-17	Pit mucous cell
Fgd6	2.81187e-18	0.354014	8.78062e-14	Pit mucous cell
Evpl	1.67446e-28	0.353817	5.22883e-24	Pit mucous cell
Mpzl3	0.000405211	0.353727	1	Pit mucous cell
Gch1	1.85421e-08	0.35309	0.000579015	Pit mucous cell
Ces2g	2.91031e-06	0.352206	0.0908801	Pit mucous cell
Agrn	0.000345513	0.351434	1	Pit mucous cell
Asb13	1.58488e-06	0.350789	0.0494912	Pit mucous cell
Styk1	3.71369e-13	0.350631	1.15967e-08	Pit mucous cell
Gadd45a	3.77481e-07	0.350361	0.0117876	Pit mucous cell
Mier3	2.67811e-13	0.350273	8.36294e-09	Pit mucous cell
Ralgds	8.36151e-12	0.349198	2.61105e-07	Pit mucous cell
Arhgap32	0.00102923	0.349001	1	Pit mucous cell
Ston2	3.44946e-11	0.34889	1.07716e-06	Pit mucous cell
Sh3gl2	3.95883e-08	0.348614	0.00123622	Pit mucous cell
Arhgef11	4.51099e-20	0.344576	1.40865e-15	Pit mucous cell
Prdm2	0.000592633	0.344341	1	Pit mucous cell
Cpeb4	2.11828e-12	0.342985	6.61475e-08	Pit mucous cell
Pof1b	2.71982e-05	0.342341	0.849318	Pit mucous cell
Sgsm2	1.0705e-10	0.342025	3.34285e-06	Pit mucous cell
Atrnl1	1.1759e-10	0.340901	3.67199e-06	Pit mucous cell
Pcgf3	3.3815e-05	0.34085	1	Pit mucous cell
Palld	2.80332e-10	0.34005	8.75393e-06	Pit mucous cell
Cdhr5	3.08384e-48	0.337702	9.62992e-44	Pit mucous cell
Crebrf	2.40942e-27	0.337216	7.52389e-23	Pit mucous cell
Cebpb	0.00507205	0.336749	1	Pit mucous cell
Inpp5a	9.86854e-12	0.335628	3.08165e-07	Pit mucous cell
Dmkn	5.24133e-34	0.33557	1.63671e-29	Pit mucous cell
Fabp2	1.13003e-23	0.334172	3.52873e-19	Pit mucous cell
Zfand2a	4.73063e-21	0.332512	1.47723e-16	Pit mucous cell
Sema7a	2.8761e-29	0.331912	8.98121e-25	Pit mucous cell
Mxi1	2.49634e-08	0.330898	0.000779533	Pit mucous cell
Ethe1	0.00438134	0.330864	1	Pit mucous cell
Psd4	1.10286e-22	0.330699	3.44392e-18	Pit mucous cell
Pheta1	1.44848e-12	0.330033	4.52317e-08	Pit mucous cell
Xdh	2.20667e-34	0.33001	6.89078e-30	Pit mucous cell
Epas1	7.44652e-19	0.330004	2.32532e-14	Pit mucous cell
Zbtb7c	2.37447e-35	0.329574	7.41476e-31	Pit mucous cell
Dyrk2	7.61542e-06	0.329077	0.237807	Pit mucous cell
Skil	1.36521e-10	0.328845	4.26315e-06	Pit mucous cell
Zswim8	6.59795e-07	0.327878	0.0206034	Pit mucous cell
Cttnbp2nl	4.19706e-14	0.327809	1.31062e-09	Pit mucous cell
Cyp2d10	3.42335e-22	0.327497	1.06901e-17	Pit mucous cell
Tesc	0.000818559	0.32666	1	Pit mucous cell
Mafk	8.67125e-07	0.326656	0.0270777	Pit mucous cell
Tdrd7	1.28938e-12	0.325195	4.02634e-08	Pit mucous cell
Ppfibp2	6.50182e-09	0.325143	0.000203032	Pit mucous cell
Krt79	1.69503e-31	0.324333	5.29308e-27	Pit mucous cell
Sema3f	1.96224e-17	0.322765	6.12748e-13	Pit mucous cell
Mettl7a1	4.64397e-05	0.32061	1	Pit mucous cell
Scnn1a	3.47516e-28	0.319467	1.08519e-23	Pit mucous cell
Wipf2	0.00194977	0.318984	1	Pit mucous cell
Cideb	2.82194e-05	0.318253	0.881208	Pit mucous cell
Nfkb2	0.00109532	0.317863	1	Pit mucous cell
Mast4	2.35852e-14	0.316979	7.36495e-10	Pit mucous cell
Kdm6b	0.00137442	0.316819	1	Pit mucous cell
Arhgef18	2.47295e-07	0.316556	0.00772229	Pit mucous cell
Sh3d19	0.000490767	0.316135	1	Pit mucous cell
Chd7	0.00052254	0.315118	1	Pit mucous cell
Fam83g	4.26331e-12	0.314648	1.33131e-07	Pit mucous cell
Tmem8	2.14324e-05	0.313837	0.669271	Pit mucous cell
Myo9b	3.98211e-05	0.313756	1	Pit mucous cell
Kctd11	9.1081e-13	0.312234	2.84419e-08	Pit mucous cell
Rhobtb1	2.43826e-25	0.311589	7.61396e-21	Pit mucous cell
Rc3h1	0.00159743	0.311457	1	Pit mucous cell
Kdm7a	0.000259443	0.311247	1	Pit mucous cell
9530036O11Rik	2.3454e-48	0.311154	7.324e-44	Pit mucous cell
Ttll10	1.15176e-18	0.310007	3.5966e-14	Pit mucous cell
Krt8	2.29944e-49	0.309331	7.18045e-45	Pit mucous cell
Plekhg3	0.0018189	0.307452	1	Pit mucous cell
Jak2	0.000228544	0.307047	1	Pit mucous cell
Slc6a20a	4.67943e-34	0.305864	1.46125e-29	Pit mucous cell
Coro7	1.7815e-12	0.305788	5.56309e-08	Pit mucous cell
Itpripl2	1.27009e-08	0.305329	0.000396612	Pit mucous cell
Mgst3	4.45652e-12	0.305284	1.39164e-07	Pit mucous cell
Gm26532	8.35601e-08	0.305212	0.00260933	Pit mucous cell
Coro2a	8.64606e-06	0.304629	0.269991	Pit mucous cell
Sh3bgrl2	0.000412118	0.303813	1	Pit mucous cell
Atp8a2	4.57002e-06	0.303759	0.142708	Pit mucous cell
Auts2	0.0055464	0.303626	1	Pit mucous cell
Utp14b	1.47934e-21	0.302593	4.61953e-17	Pit mucous cell
Tmc6	6.39284e-08	0.301164	0.00199629	Pit mucous cell
Gpt2	2.0055e-09	0.300713	6.26257e-05	Pit mucous cell
2210011C24Rik	1.14867e-28	0.300526	3.58695e-24	Pit mucous cell
Ep300	0.00042718	0.300013	1	Pit mucous cell
Zfp407	5.09338e-08	0.297901	0.00159051	Pit mucous cell
Fam110c	0.000283909	0.297544	1	Pit mucous cell
Nqo1	0.00154491	0.296225	1	Pit mucous cell
Akr1c14	7.29184e-08	0.296101	0.00227702	Pit mucous cell
Lncpint	6.8913e-08	0.295862	0.00215195	Pit mucous cell
Npb	3.09225e-18	0.295777	9.65618e-14	Pit mucous cell
Hipk1	8.04296e-05	0.29573	1	Pit mucous cell
Pon2	0.000308741	0.295474	1	Pit mucous cell
Slc27a4	5.43354e-12	0.294022	1.69673e-07	Pit mucous cell
Epha2	0.00149066	0.293208	1	Pit mucous cell
Cpeb2	3.20112e-18	0.293061	9.99612e-14	Pit mucous cell
Fam193b	1.78525e-06	0.292332	0.055748	Pit mucous cell
Sprr2a1	4.75487e-10	0.29166	1.4848e-05	Pit mucous cell
Adamts15	5.30274e-22	0.291463	1.65589e-17	Pit mucous cell
Plce1	1.85763e-07	0.29137	0.00580083	Pit mucous cell
Kazald1	5.49443e-32	0.289066	1.71575e-27	Pit mucous cell
Trim8	0.00961003	0.289047	1	Pit mucous cell
Fam13b	7.52298e-12	0.289012	2.3492e-07	Pit mucous cell
B3galt5	3.50351e-35	0.287708	1.09404e-30	Pit mucous cell
Espn	3.59794e-08	0.286814	0.00112353	Pit mucous cell
Foxj2	4.88113e-05	0.286744	1	Pit mucous cell
Ptpn3	1.22879e-08	0.286209	0.000383716	Pit mucous cell
H2-Ab1	6.02715e-24	0.285615	1.8821e-19	Pit mucous cell
Insr	2.49893e-08	0.285363	0.00078034	Pit mucous cell
Tpm2	7.90034e-36	0.284504	2.46704e-31	Pit mucous cell
Mef2d	0.000134265	0.284328	1	Pit mucous cell
Metrnl	0.00698146	0.282993	1	Pit mucous cell
Ypel5	5.60624e-09	0.28293	0.000175066	Pit mucous cell
Micall2	2.17781e-05	0.282883	0.680065	Pit mucous cell
Sash1	0.00592161	0.281642	1	Pit mucous cell
Maff	5.83595e-05	0.281267	1	Pit mucous cell
Cnksr1	2.27541e-06	0.280939	0.0710543	Pit mucous cell
Fam160a2	0.00093658	0.280803	1	Pit mucous cell
Fam214b	9.12179e-16	0.279396	2.84846e-11	Pit mucous cell
Ubr1	8.28999e-05	0.279137	1	Pit mucous cell
Slc12a7	0.00109224	0.277752	1	Pit mucous cell
Smurf1	2.54199e-08	0.276929	0.000793787	Pit mucous cell
Mtmr4	5.37764e-10	0.276352	1.67928e-05	Pit mucous cell
Pet100	8.3361e-05	0.275804	1	Pit mucous cell
Stat6	0.000437705	0.274745	1	Pit mucous cell
Dok4	4.78625e-05	0.274405	1	Pit mucous cell
Gprin3	0.000100331	0.273943	1	Pit mucous cell
Arhgef40	9.02276e-11	0.273729	2.81754e-06	Pit mucous cell
Cdc25b	0.00102357	0.273653	1	Pit mucous cell
Rhof	2.28721e-19	0.273476	7.14228e-15	Pit mucous cell
Akap8l	9.03179e-07	0.272501	0.0282036	Pit mucous cell
Mettl7b	2.7188e-36	0.271757	8.49001e-32	Pit mucous cell
Heca	8.28544e-07	0.271296	0.0258729	Pit mucous cell
Abtb1	1.56991e-06	0.270981	0.0490235	Pit mucous cell
mt-Nd1	8.71417e-07	0.270883	0.0272118	Pit mucous cell
Mx1	7.28648e-54	0.27059	2.27535e-49	Pit mucous cell
Trim29	1.5296e-25	0.270381	4.77648e-21	Pit mucous cell
Cidec	3.50604e-28	0.270192	1.09483e-23	Pit mucous cell
Arhgap27os2	5.67848e-05	0.270118	1	Pit mucous cell
Rara	4.09503e-05	0.268467	1	Pit mucous cell
Cdkn2aip	0.00035273	0.267986	1	Pit mucous cell
Cds1	2.29328e-23	0.267029	7.16124e-19	Pit mucous cell
Wasl	0.00124591	0.266998	1	Pit mucous cell
Tubb2a	2.48309e-08	0.265271	0.000775393	Pit mucous cell
Fam25c	2.01182e-34	0.26404	6.28232e-30	Pit mucous cell
Ano10	0.00400968	0.263638	1	Pit mucous cell
Ugt2b34	4.18224e-08	0.263472	0.00130599	Pit mucous cell
Sorl1	0.00910755	0.263465	1	Pit mucous cell
Dock5	9.1324e-09	0.261338	0.000285178	Pit mucous cell
Cry2	2.15011e-11	0.260428	6.71414e-07	Pit mucous cell
Nr1d1	0.00130328	0.26038	1	Pit mucous cell
AL805899.1	2.56076e-15	0.26035	7.99649e-11	Pit mucous cell
Fam83b	3.06213e-12	0.259141	9.5621e-08	Pit mucous cell
Krt23	0.000609574	0.258893	1	Pit mucous cell
Psd3	9.0494e-14	0.258778	2.82586e-09	Pit mucous cell
Phf1	5.21065e-24	0.257945	1.62713e-19	Pit mucous cell
Ephb3	4.22311e-06	0.257786	0.131875	Pit mucous cell
Ypel2	1.11903e-13	0.25757	3.49439e-09	Pit mucous cell
Stard10	0.00417845	0.256554	1	Pit mucous cell
Sgms2	2.3791e-05	0.255979	0.74292	Pit mucous cell
Acaa1b	2.58934e-37	0.255285	8.08575e-33	Pit mucous cell
Krt7	0.000769939	0.254806	1	Pit mucous cell
Abr	1.79466e-05	0.254579	0.560418	Pit mucous cell
Gpbp1l1	0.00785753	0.254296	1	Pit mucous cell
Tns1	1.79082e-36	0.254275	5.59218e-32	Pit mucous cell
Gramd4	4.34225e-13	0.253723	1.35596e-08	Pit mucous cell
Ppp6r1	5.46233e-07	0.251386	0.0170572	Pit mucous cell
Sowahc	3.81288e-09	0.250332	0.000119065	Pit mucous cell
C130074G19Rik	1.43264e-20	0.250324	4.47369e-16	Pit mucous cell
Mrpl3	4.2921e-62	-0.250044	1.34029e-57	Pit mucous cell
Man2a1	1.04574e-43	-0.250209	3.26553e-39	Pit mucous cell
Mcm4	2.23139e-45	-0.250395	6.96796e-41	Pit mucous cell
Fbln1	3.82082e-39	-0.250799	1.19313e-34	Pit mucous cell
Cdk5rap3	1.57558e-49	-0.251032	4.92006e-45	Pit mucous cell
Rab3d	2.12367e-45	-0.251041	6.63159e-41	Pit mucous cell
1810058I24Rik	1.84132e-74	-0.251241	5.74989e-70	Pit mucous cell
Twf1	2.98332e-41	-0.251381	9.31601e-37	Pit mucous cell
Lamp1	1.17183e-49	-0.251522	3.65927e-45	Pit mucous cell
Snhg6	3.97593e-57	-0.251847	1.24156e-52	Pit mucous cell
0610040J01Rik	8.65237e-62	-0.251893	2.70188e-57	Pit mucous cell
Aldh7a1	4.05211e-54	-0.251948	1.26535e-49	Pit mucous cell
Babam2	6.04971e-54	-0.252005	1.88914e-49	Pit mucous cell
Acot13	4.97411e-65	-0.252582	1.55326e-60	Pit mucous cell
Trappc3	3.63666e-69	-0.252841	1.13562e-64	Pit mucous cell
Zwint	1.03139e-53	-0.253112	3.22073e-49	Pit mucous cell
Maco1	5.79607e-41	-0.253225	1.80994e-36	Pit mucous cell
Galnt3	1.35824e-45	-0.253294	4.24138e-41	Pit mucous cell
Ezh2	2.42129e-48	-0.253641	7.56096e-44	Pit mucous cell
Serinc3	2.65592e-35	-0.253796	8.29364e-31	Pit mucous cell
Zfp91	1.3327e-40	-0.253938	4.16161e-36	Pit mucous cell
Rsu1	6.92222e-54	-0.254038	2.1616e-49	Pit mucous cell
Upf3a	2.61499e-47	-0.254061	8.16582e-43	Pit mucous cell
Acadm	5.68984e-39	-0.254324	1.77677e-34	Pit mucous cell
Ndufa1	3.96058e-48	-0.25461	1.23677e-43	Pit mucous cell
Gpaa1	4.87826e-46	-0.254611	1.52334e-41	Pit mucous cell
Sh3yl1	8.94384e-50	-0.255077	2.79289e-45	Pit mucous cell
Larp7	7.36982e-50	-0.255208	2.30137e-45	Pit mucous cell
Polr2i	2.26098e-61	-0.255561	7.06037e-57	Pit mucous cell
Tmem9b	2.219e-45	-0.255817	6.92927e-41	Pit mucous cell
Srrt	2.55279e-49	-0.255956	7.9716e-45	Pit mucous cell
Faap20	8.3533e-47	-0.256007	2.60849e-42	Pit mucous cell
Iyd	2.10435e-36	-0.256026	6.57126e-32	Pit mucous cell
Tsr3	2.17369e-49	-0.256122	6.78779e-45	Pit mucous cell
AU021092	2.03254e-48	-0.256517	6.347e-44	Pit mucous cell
Pop7	8.99728e-60	-0.256554	2.80958e-55	Pit mucous cell
1190007I07Rik	1.42009e-61	-0.256653	4.43451e-57	Pit mucous cell
Mrpl9	1.70521e-56	-0.25716	5.32487e-52	Pit mucous cell
Cited4	2.16008e-45	-0.257172	6.74528e-41	Pit mucous cell
Gars	1.25034e-54	-0.257181	3.90442e-50	Pit mucous cell
Ptrhd1	7.20336e-59	-0.257238	2.24939e-54	Pit mucous cell
Psmg2	2.61135e-56	-0.257292	8.15446e-52	Pit mucous cell
Sars	4.99526e-61	-0.257452	1.55987e-56	Pit mucous cell
Fen1	9.0884e-51	-0.257579	2.83803e-46	Pit mucous cell
Pmm1	1.94762e-50	-0.257622	6.08183e-46	Pit mucous cell
Dcbld1	6.22541e-51	-0.257713	1.94401e-46	Pit mucous cell
Adgrg1	1.01679e-61	-0.257796	3.17512e-57	Pit mucous cell
Mphosph8	1.16381e-54	-0.257899	3.63423e-50	Pit mucous cell
Tmed4	1.1223e-47	-0.258052	3.50459e-43	Pit mucous cell
Ppie	9.70017e-61	-0.258506	3.02907e-56	Pit mucous cell
Rxylt1	1.27448e-45	-0.259107	3.97982e-41	Pit mucous cell
Iscu	3.65427e-48	-0.259127	1.14112e-43	Pit mucous cell
Sec13	3.87893e-60	-0.259152	1.21127e-55	Pit mucous cell
Tusc3	1.20639e-46	-0.259458	3.76719e-42	Pit mucous cell
Slc31a1	4.12312e-41	-0.259482	1.28753e-36	Pit mucous cell
Gipc1	2.25391e-60	-0.259632	7.03828e-56	Pit mucous cell
Pcnp	4.87719e-59	-0.259917	1.523e-54	Pit mucous cell
B9d1	1.15727e-55	-0.260033	3.61382e-51	Pit mucous cell
Gstm3	1.23704e-27	-0.260177	3.86289e-23	Pit mucous cell
2510002D24Rik	7.36045e-61	-0.260289	2.29845e-56	Pit mucous cell
Mtch1	1.08864e-44	-0.260596	3.3995e-40	Pit mucous cell
Ndufaf3	4.73881e-58	-0.26081	1.47979e-53	Pit mucous cell
Ilkap	6.15771e-55	-0.26083	1.92287e-50	Pit mucous cell
Foxa1	1.62138e-49	-0.260883	5.06307e-45	Pit mucous cell
Ube2v2	3.87523e-51	-0.260963	1.21012e-46	Pit mucous cell
Frrs1	1.61029e-49	-0.260963	5.02846e-45	Pit mucous cell
Nudt9	6.5025e-43	-0.260981	2.03054e-38	Pit mucous cell
Ppil3	3.57624e-58	-0.261002	1.11675e-53	Pit mucous cell
Slc3a2	1.00711e-50	-0.261215	3.14491e-46	Pit mucous cell
Cpsf2	1.17358e-52	-0.261245	3.66475e-48	Pit mucous cell
Ltv1	2.14848e-51	-0.261253	6.70906e-47	Pit mucous cell
Snx2	6.31729e-54	-0.261394	1.9727e-49	Pit mucous cell
Anxa2	5.52766e-68	-0.261527	1.72612e-63	Pit mucous cell
Acadl	1.29207e-53	-0.26156	4.03475e-49	Pit mucous cell
Acadsb	5.08449e-43	-0.261629	1.58773e-38	Pit mucous cell
Spc25	4.90634e-44	-0.261802	1.5321e-39	Pit mucous cell
Khk	6.15383e-43	-0.261984	1.92166e-38	Pit mucous cell
Nbdy	2.03504e-55	-0.262563	6.35483e-51	Pit mucous cell
Gm17018	1.32899e-61	-0.262781	4.15005e-57	Pit mucous cell
Ddx39b	2.14203e-66	-0.263025	6.68892e-62	Pit mucous cell
Zfyve21	6.26744e-52	-0.263217	1.95713e-47	Pit mucous cell
Creld2	1.94167e-51	-0.263224	6.06326e-47	Pit mucous cell
H2-K1	3.53478e-39	-0.263226	1.10381e-34	Pit mucous cell
Rce1	3.037e-59	-0.26332	9.48364e-55	Pit mucous cell
2610001J05Rik	4.8936e-66	-0.263755	1.52812e-61	Pit mucous cell
Chchd6	2.2163e-53	-0.263756	6.92084e-49	Pit mucous cell
Hax1	3.05094e-57	-0.263765	9.52718e-53	Pit mucous cell
Bst2	8.33068e-47	-0.263848	2.60142e-42	Pit mucous cell
Aurkb	2.256e-41	-0.264047	7.0448e-37	Pit mucous cell
Scamp3	3.23568e-54	-0.264327	1.01041e-49	Pit mucous cell
Xrcc5	2.12663e-50	-0.264461	6.64083e-46	Pit mucous cell
Glud1	5.9387e-56	-0.264742	1.85448e-51	Pit mucous cell
Apool	6.64028e-58	-0.26491	2.07356e-53	Pit mucous cell
Gmfg	5.59853e-52	-0.265084	1.74825e-47	Pit mucous cell
Pdcd2	1.74633e-60	-0.265128	5.45327e-56	Pit mucous cell
Med8	3.15902e-62	-0.265229	9.86468e-58	Pit mucous cell
Carnmt1	3.21084e-66	-0.265277	1.00265e-61	Pit mucous cell
Rab10	1.39722e-46	-0.265691	4.36309e-42	Pit mucous cell
Mmadhc	1.88265e-53	-0.266404	5.87896e-49	Pit mucous cell
Spdef	1.2312e-53	-0.26647	3.84467e-49	Pit mucous cell
Eif1ad	3.02478e-54	-0.266526	9.44547e-50	Pit mucous cell
Ldhd	3.18487e-57	-0.266707	9.9454e-53	Pit mucous cell
Pole4	4.2122e-47	-0.266853	1.31534e-42	Pit mucous cell
Hspa14	2.8634e-59	-0.267003	8.94154e-55	Pit mucous cell
2310039H08Rik	1.4885e-71	-0.267026	4.64814e-67	Pit mucous cell
Wdr12	1.40442e-55	-0.267213	4.38557e-51	Pit mucous cell
Pum3	3.75926e-56	-0.267396	1.1739e-51	Pit mucous cell
Anapc13	5.49464e-66	-0.267607	1.71581e-61	Pit mucous cell
Mrps30	2.31811e-66	-0.267724	7.23876e-62	Pit mucous cell
Plekhs1	1.23422e-57	-0.267921	3.85411e-53	Pit mucous cell
Armc1	3.97782e-55	-0.268069	1.24215e-50	Pit mucous cell
Apoa1	3.23918e-47	-0.268126	1.0115e-42	Pit mucous cell
Gna11	1.45881e-45	-0.268269	4.55542e-41	Pit mucous cell
Cd44	3.7258e-49	-0.268376	1.16346e-44	Pit mucous cell
Mdh2	9.83593e-55	-0.268543	3.07147e-50	Pit mucous cell
Osgep	7.06112e-58	-0.268583	2.20498e-53	Pit mucous cell
Etf1	1.6254e-51	-0.268694	5.07563e-47	Pit mucous cell
Commd7	9.25004e-71	-0.268696	2.88851e-66	Pit mucous cell
Nfia	8.25409e-61	-0.268777	2.5775e-56	Pit mucous cell
Smyd2	3.23416e-54	-0.269009	1.00993e-49	Pit mucous cell
Sigmar1	1.89806e-51	-0.269392	5.92706e-47	Pit mucous cell
Psmg4	2.79761e-63	-0.269469	8.73611e-59	Pit mucous cell
Blvra	5.46588e-52	-0.269566	1.70683e-47	Pit mucous cell
Tent5c	2.26979e-51	-0.269899	7.08789e-47	Pit mucous cell
Dag1	1.41354e-54	-0.270266	4.41405e-50	Pit mucous cell
Chid1	8.74719e-55	-0.270368	2.73149e-50	Pit mucous cell
Hnrnpa2b1	3.59827e-46	-0.27058	1.12363e-41	Pit mucous cell
Shmt2	1.45296e-60	-0.270924	4.53715e-56	Pit mucous cell
Eif5	3.50528e-47	-0.270961	1.09459e-42	Pit mucous cell
Man2b1	5.25055e-47	-0.271263	1.63959e-42	Pit mucous cell
Ergic2	2.25597e-53	-0.271276	7.0447e-49	Pit mucous cell
Rangap1	9.88466e-44	-0.272036	3.08668e-39	Pit mucous cell
Tpm3	5.18756e-41	-0.272092	1.61992e-36	Pit mucous cell
Vti1b	1.37714e-52	-0.272148	4.30039e-48	Pit mucous cell
Ddb1	2.8604e-61	-0.272305	8.93217e-57	Pit mucous cell
Decr1	1.07134e-51	-0.272406	3.34548e-47	Pit mucous cell
Tmem38b	3.06892e-56	-0.273154	9.58333e-52	Pit mucous cell
Apopt1	3.22976e-66	-0.273217	1.00856e-61	Pit mucous cell
Sec61a1	8.95898e-42	-0.27349	2.79762e-37	Pit mucous cell
Hspa4	3.49832e-55	-0.273524	1.09242e-50	Pit mucous cell
4930453N24Rik	2.76799e-47	-0.274005	8.6436e-43	Pit mucous cell
Ccnh	1.0452e-59	-0.274186	3.26384e-55	Pit mucous cell
Sec22b	7.731e-58	-0.27426	2.41416e-53	Pit mucous cell
Pes1	1.58367e-60	-0.274331	4.94531e-56	Pit mucous cell
Txndc15	2.86186e-61	-0.274337	8.93672e-57	Pit mucous cell
Rnaset2b	1.70934e-62	-0.274392	5.33777e-58	Pit mucous cell
Cfap36	8.11909e-50	-0.274419	2.53535e-45	Pit mucous cell
Cmbl	6.2949e-53	-0.274475	1.96571e-48	Pit mucous cell
Mrpl48	5.81578e-63	-0.274778	1.81609e-58	Pit mucous cell
Sypl	3.00272e-53	-0.274923	9.37661e-49	Pit mucous cell
B230118H07Rik	1.42912e-62	-0.27547	4.46272e-58	Pit mucous cell
Dock11	1.54793e-59	-0.27583	4.83371e-55	Pit mucous cell
Mrpl44	6.86627e-61	-0.276045	2.14413e-56	Pit mucous cell
Aamp	1.76131e-50	-0.276251	5.50003e-46	Pit mucous cell
Smim20	5.05362e-61	-0.276348	1.5781e-56	Pit mucous cell
B2m	5.63715e-56	-0.276437	1.76031e-51	Pit mucous cell
Emd	1.43064e-54	-0.276502	4.46744e-50	Pit mucous cell
Zfp771	3.25596e-56	-0.276675	1.01674e-51	Pit mucous cell
Txndc9	9.20181e-70	-0.276711	2.87345e-65	Pit mucous cell
Dhrs4	2.38502e-60	-0.277009	7.4477e-56	Pit mucous cell
Tst	1.31328e-50	-0.277088	4.10097e-46	Pit mucous cell
Rfc1	6.61402e-57	-0.277105	2.06536e-52	Pit mucous cell
Prorsd1	1.17452e-55	-0.277309	3.66769e-51	Pit mucous cell
Atad2	4.00339e-46	-0.277333	1.25014e-41	Pit mucous cell
Srsf6	3.46374e-64	-0.277401	1.08162e-59	Pit mucous cell
Fis1	7.4399e-63	-0.277626	2.32326e-58	Pit mucous cell
Cers2	3.44752e-57	-0.277741	1.07656e-52	Pit mucous cell
Hexa	2.1827e-69	-0.277806	6.81593e-65	Pit mucous cell
Mtpn	4.07675e-60	-0.277907	1.27305e-55	Pit mucous cell
Uri1	4.2668e-57	-0.277924	1.33239e-52	Pit mucous cell
Washc3	3.92726e-62	-0.277937	1.22637e-57	Pit mucous cell
Aco1	8.94114e-49	-0.277954	2.79205e-44	Pit mucous cell
Rpp21	1.56513e-60	-0.278025	4.88742e-56	Pit mucous cell
Rad23a	4.36565e-50	-0.278227	1.36326e-45	Pit mucous cell
Mri1	1.6288e-71	-0.278464	5.08626e-67	Pit mucous cell
Dctn2	5.995e-60	-0.278951	1.87206e-55	Pit mucous cell
Zmpste24	2.28813e-49	-0.279508	7.14515e-45	Pit mucous cell
Fbp2	4.69994e-38	-0.279751	1.46765e-33	Pit mucous cell
Copa	2.49107e-51	-0.280021	7.77886e-47	Pit mucous cell
Ramac	1.22159e-61	-0.28016	3.81465e-57	Pit mucous cell
Ftsj3	2.36296e-58	-0.280287	7.37882e-54	Pit mucous cell
Bod1	2.35775e-64	-0.280428	7.36256e-60	Pit mucous cell
Gpx4	2.32205e-50	-0.280511	7.25107e-46	Pit mucous cell
Bri3bp	5.40418e-58	-0.280635	1.68756e-53	Pit mucous cell
Arl6ip4	7.43901e-69	-0.281003	2.32298e-64	Pit mucous cell
Cavin2	8.17837e-56	-0.281384	2.55386e-51	Pit mucous cell
Vps35	3.02651e-61	-0.281487	9.45089e-57	Pit mucous cell
Tmem11	1.81926e-67	-0.281582	5.68101e-63	Pit mucous cell
Smim14	1.31055e-39	-0.281931	4.09246e-35	Pit mucous cell
Ost4	1.08585e-99	-0.282096	3.39078e-95	Pit mucous cell
Urod	9.50091e-59	-0.282291	2.96685e-54	Pit mucous cell
Spg21	7.29921e-57	-0.282494	2.27932e-52	Pit mucous cell
Ss18l2	1.00491e-68	-0.282903	3.13804e-64	Pit mucous cell
Hells	6.42043e-45	-0.283035	2.00491e-40	Pit mucous cell
Snd1	1.90982e-62	-0.2833	5.96378e-58	Pit mucous cell
Psmd4	5.33684e-50	-0.283446	1.66654e-45	Pit mucous cell
Calu	1.2944e-51	-0.283592	4.04203e-47	Pit mucous cell
Dhx9	3.41601e-53	-0.284324	1.06672e-48	Pit mucous cell
Racgap1	6.2255e-49	-0.284417	1.94404e-44	Pit mucous cell
Dnaja2	7.25795e-61	-0.284892	2.26644e-56	Pit mucous cell
Lipt2	6.32507e-57	-0.285491	1.97513e-52	Pit mucous cell
Dguok	8.41574e-56	-0.285695	2.62798e-51	Pit mucous cell
Emc3	2.26122e-59	-0.28579	7.06111e-55	Pit mucous cell
Aph1a	4.9642e-62	-0.286065	1.55017e-57	Pit mucous cell
Hmga2	3.90657e-60	-0.286196	1.2199e-55	Pit mucous cell
Ppp2r1a	2.79465e-51	-0.286296	8.72685e-47	Pit mucous cell
Exosc3	4.51021e-64	-0.286397	1.4084e-59	Pit mucous cell
Zfand1	1.79515e-57	-0.286647	5.60573e-53	Pit mucous cell
Pstk	2.35774e-58	-0.287001	7.36253e-54	Pit mucous cell
Phf10	1.73488e-58	-0.287248	5.41751e-54	Pit mucous cell
Fdx1	1.64906e-75	-0.287262	5.14951e-71	Pit mucous cell
Sde2	3.23297e-57	-0.287748	1.00956e-52	Pit mucous cell
Ufd1	2.50516e-57	-0.287821	7.82285e-53	Pit mucous cell
Snf8	6.76227e-65	-0.287879	2.11165e-60	Pit mucous cell
Pih1d1	1.43601e-51	-0.288243	4.48424e-47	Pit mucous cell
Alcam	4.57047e-52	-0.288788	1.42722e-47	Pit mucous cell
1600002K03Rik	5.00441e-53	-0.288905	1.56273e-48	Pit mucous cell
Acer2	3.27225e-61	-0.288906	1.02182e-56	Pit mucous cell
Mfsd10	1.74584e-68	-0.288956	5.45172e-64	Pit mucous cell
Tmem50a	5.82002e-60	-0.289013	1.81742e-55	Pit mucous cell
Hbegf	3.33065e-37	-0.289718	1.04006e-32	Pit mucous cell
A430005L14Rik	4.3509e-64	-0.289782	1.35866e-59	Pit mucous cell
Wdr43	1.84875e-57	-0.290091	5.77309e-53	Pit mucous cell
Creb3l4	2.57106e-58	-0.290113	8.02865e-54	Pit mucous cell
Gdpd1	6.0098e-56	-0.290176	1.87668e-51	Pit mucous cell
Farsa	1.07402e-66	-0.290243	3.35384e-62	Pit mucous cell
Ssu72	1.6534e-70	-0.290579	5.16308e-66	Pit mucous cell
Tmem98	7.15555e-58	-0.290609	2.23446e-53	Pit mucous cell
Plpbp	3.98711e-57	-0.291012	1.24505e-52	Pit mucous cell
Ak6	4.13814e-60	-0.291496	1.29222e-55	Pit mucous cell
Slc35b1	2.82444e-52	-0.291818	8.81988e-48	Pit mucous cell
Thoc3	2.58972e-66	-0.292267	8.08691e-62	Pit mucous cell
Dhrs7b	8.79942e-67	-0.292383	2.7478e-62	Pit mucous cell
Lgals3bp	1.05819e-52	-0.292415	3.30439e-48	Pit mucous cell
Rangrf	9.35235e-57	-0.292537	2.92046e-52	Pit mucous cell
Kif23	4.11462e-44	-0.292652	1.28487e-39	Pit mucous cell
Sco2	1.34051e-56	-0.292659	4.18601e-52	Pit mucous cell
Tstd1	7.05224e-48	-0.292748	2.2022e-43	Pit mucous cell
Atp6ap2	5.94498e-50	-0.292946	1.85644e-45	Pit mucous cell
Crls1	6.89323e-69	-0.293083	2.15255e-64	Pit mucous cell
Mrps22	5.73079e-66	-0.293225	1.78955e-61	Pit mucous cell
Nsmce3	2.08511e-72	-0.293532	6.51116e-68	Pit mucous cell
Smim12	1.09426e-55	-0.293616	3.41705e-51	Pit mucous cell
Ephx1	1.51312e-40	-0.293646	4.72503e-36	Pit mucous cell
Hibadh	5.61348e-63	-0.293709	1.75292e-58	Pit mucous cell
Tspan31	2.97925e-58	-0.293913	9.30329e-54	Pit mucous cell
Ydjc	7.87683e-51	-0.294216	2.4597e-46	Pit mucous cell
Mapre1	2.49582e-52	-0.29435	7.7937e-48	Pit mucous cell
Pbx1	5.41942e-54	-0.294357	1.69232e-49	Pit mucous cell
Adss	3.67716e-61	-0.294457	1.14827e-56	Pit mucous cell
Cuedc2	3.15753e-68	-0.294488	9.86002e-64	Pit mucous cell
Leprotl1	2.41575e-59	-0.294626	7.54367e-55	Pit mucous cell
1500011B03Rik	6.69961e-66	-0.294691	2.09209e-61	Pit mucous cell
Rsl24d1	8.15948e-60	-0.294784	2.54796e-55	Pit mucous cell
Oxa1l	6.00331e-64	-0.294803	1.87465e-59	Pit mucous cell
Ik	2.20396e-62	-0.294831	6.88229e-58	Pit mucous cell
Mak16	4.22607e-64	-0.294889	1.31968e-59	Pit mucous cell
Pigf	1.38685e-64	-0.294907	4.33071e-60	Pit mucous cell
Nr2c2ap	5.50716e-58	-0.295017	1.71972e-53	Pit mucous cell
Coq2	4.84668e-70	-0.295093	1.51347e-65	Pit mucous cell
Mcm5	6.43575e-53	-0.295127	2.00969e-48	Pit mucous cell
Kxd1	1.15687e-76	-0.295324	3.61255e-72	Pit mucous cell
Ift43	4.69081e-63	-0.295416	1.4648e-58	Pit mucous cell
Vamp7	8.12098e-55	-0.295422	2.53594e-50	Pit mucous cell
Ube2q2	5.07738e-62	-0.295566	1.58551e-57	Pit mucous cell
Vapa	2.48635e-66	-0.29561	7.76414e-62	Pit mucous cell
Rnaseh2a	6.98405e-71	-0.295629	2.18091e-66	Pit mucous cell
Gm10073	3.95275e-74	-0.295648	1.23433e-69	Pit mucous cell
Sms	2.33187e-52	-0.295713	7.28172e-48	Pit mucous cell
Cenpm	1.54638e-61	-0.296975	4.82889e-57	Pit mucous cell
Tsc22d1	8.53891e-49	-0.297069	2.66644e-44	Pit mucous cell
Carhsp1	1.04242e-55	-0.297505	3.25518e-51	Pit mucous cell
Sqle	9.05376e-61	-0.297642	2.82722e-56	Pit mucous cell
Rbbp4	1.08461e-61	-0.298264	3.3869e-57	Pit mucous cell
Dkc1	1.78004e-69	-0.298492	5.55854e-65	Pit mucous cell
Ndufv3	1.55904e-61	-0.298519	4.86842e-57	Pit mucous cell
Gnas	1.19919e-51	-0.298616	3.74472e-47	Pit mucous cell
Rpa3	3.46357e-65	-0.298776	1.08157e-60	Pit mucous cell
BC003965	1.5921e-70	-0.298812	4.97165e-66	Pit mucous cell
Ngdn	3.07273e-59	-0.298859	9.59523e-55	Pit mucous cell
Erlin1	4.5534e-49	-0.298875	1.42189e-44	Pit mucous cell
Scmh1	1.2291e-65	-0.299128	3.83811e-61	Pit mucous cell
Taf6l	3.40553e-65	-0.300194	1.06344e-60	Pit mucous cell
Snx17	5.5365e-69	-0.300447	1.72888e-64	Pit mucous cell
2810004N23Rik	7.66853e-67	-0.300879	2.39465e-62	Pit mucous cell
Nit2	1.1305e-63	-0.300951	3.53021e-59	Pit mucous cell
Ipo5	8.05162e-69	-0.301174	2.51428e-64	Pit mucous cell
Gsto1	1.5155e-27	-0.301376	4.73245e-23	Pit mucous cell
Psap	3.50325e-50	-0.301599	1.09396e-45	Pit mucous cell
Pdzd11	2.1109e-58	-0.30185	6.59171e-54	Pit mucous cell
Mtap	1.18067e-62	-0.301903	3.68688e-58	Pit mucous cell
Brcc3	9.16073e-56	-0.302119	2.86062e-51	Pit mucous cell
Ociad1	1.0399e-60	-0.302123	3.24728e-56	Pit mucous cell
Ebpl	1.38303e-38	-0.302267	4.31878e-34	Pit mucous cell
Rpf2	2.40956e-62	-0.302288	7.52434e-58	Pit mucous cell
Prpf38a	1.55463e-64	-0.302697	4.85463e-60	Pit mucous cell
Vegfb	1.4554e-64	-0.302833	4.54479e-60	Pit mucous cell
Yrdc	3.09844e-75	-0.303391	9.67551e-71	Pit mucous cell
Chmp2a	3.89864e-65	-0.303562	1.21743e-60	Pit mucous cell
Triap1	1.2342e-64	-0.303617	3.85403e-60	Pit mucous cell
Pbrm1	6.83972e-56	-0.303722	2.13584e-51	Pit mucous cell
Supt4a	6.93371e-72	-0.30376	2.16519e-67	Pit mucous cell
Cr1l	1.29685e-60	-0.303868	4.04966e-56	Pit mucous cell
Cops9	2.07812e-83	-0.303941	6.48934e-79	Pit mucous cell
Tspan4	2.90572e-54	-0.304016	9.07369e-50	Pit mucous cell
Morf4l1	1.26433e-58	-0.304188	3.94812e-54	Pit mucous cell
Ptcd2	3.5922e-68	-0.304301	1.12174e-63	Pit mucous cell
Dnajc22	7.0474e-55	-0.304355	2.20069e-50	Pit mucous cell
Tmem246	1.92104e-48	-0.304401	5.99884e-44	Pit mucous cell
Pam16	4.89581e-72	-0.305029	1.52881e-67	Pit mucous cell
Wdr89	2.08712e-64	-0.30531	6.51745e-60	Pit mucous cell
Slc39a1	1.76673e-46	-0.305567	5.51697e-42	Pit mucous cell
Fxr1	1.33114e-74	-0.305706	4.15674e-70	Pit mucous cell
Fxn	3.40146e-67	-0.305928	1.06217e-62	Pit mucous cell
Tfrc	7.45743e-51	-0.3065	2.32873e-46	Pit mucous cell
Coa6	3.29797e-61	-0.30656	1.02986e-56	Pit mucous cell
Lsr	3.45108e-60	-0.306613	1.07767e-55	Pit mucous cell
Rp9	1.14234e-65	-0.306751	3.56718e-61	Pit mucous cell
Aimp2	7.7502e-68	-0.306843	2.42015e-63	Pit mucous cell
Rfc5	2.31318e-63	-0.306946	7.22337e-59	Pit mucous cell
Usmg5	3.21312e-90	-0.307011	1.00336e-85	Pit mucous cell
Gnpnat1	3.03313e-64	-0.307038	9.47157e-60	Pit mucous cell
Mpzl2	2.97614e-53	-0.307785	9.2936e-49	Pit mucous cell
Pcmt1	7.32297e-66	-0.307989	2.28674e-61	Pit mucous cell
Ccng1	1.57948e-55	-0.308684	4.93225e-51	Pit mucous cell
Cfap298	6.61218e-66	-0.308709	2.06479e-61	Pit mucous cell
Usp1	5.82368e-55	-0.30874	1.81856e-50	Pit mucous cell
Mthfd2	1.36639e-57	-0.308928	4.26682e-53	Pit mucous cell
Bud31	1.69924e-63	-0.30915	5.30623e-59	Pit mucous cell
Pycrl	2.80544e-61	-0.309716	8.76054e-57	Pit mucous cell
Mcrip1	9.21468e-66	-0.309892	2.87747e-61	Pit mucous cell
Pepd	5.56335e-62	-0.310038	1.73727e-57	Pit mucous cell
Ruvbl1	1.06379e-67	-0.310048	3.3219e-63	Pit mucous cell
Babam1	6.51008e-61	-0.310268	2.0329e-56	Pit mucous cell
Noxo1	1.32853e-63	-0.310736	4.14862e-59	Pit mucous cell
Sar1a	8.1104e-60	-0.310973	2.53264e-55	Pit mucous cell
Zfp330	2.21114e-58	-0.311068	6.90474e-54	Pit mucous cell
Rbm42	1.42254e-52	-0.311763	4.44216e-48	Pit mucous cell
Sdha	4.54088e-68	-0.311776	1.41798e-63	Pit mucous cell
Tmed1	4.27904e-63	-0.311976	1.33621e-58	Pit mucous cell
Umps	2.26611e-62	-0.312263	7.07639e-58	Pit mucous cell
Mvk	5.59446e-79	-0.312479	1.74698e-74	Pit mucous cell
Ash2l	7.19418e-62	-0.312488	2.24653e-57	Pit mucous cell
Tvp23b	1.43436e-57	-0.312674	4.47909e-53	Pit mucous cell
Pdcl3	7.95094e-85	-0.312772	2.48284e-80	Pit mucous cell
Prpf31	5.90509e-66	-0.313124	1.84398e-61	Pit mucous cell
Bud23	7.80997e-66	-0.313175	2.43882e-61	Pit mucous cell
Tfam	1.05086e-60	-0.313178	3.28152e-56	Pit mucous cell
Dazap1	5.62466e-60	-0.313312	1.75641e-55	Pit mucous cell
Pex2	1.37598e-70	-0.313641	4.29678e-66	Pit mucous cell
Larp4	1.10295e-61	-0.314043	3.44418e-57	Pit mucous cell
Ruvbl2	2.58773e-74	-0.314082	8.08071e-70	Pit mucous cell
Myl12a	3.34875e-71	-0.314427	1.04571e-66	Pit mucous cell
Smarcb1	1.2442e-65	-0.314463	3.88527e-61	Pit mucous cell
Myl12b	5.71072e-49	-0.314486	1.78329e-44	Pit mucous cell
Cbx6	5.98103e-57	-0.314656	1.8677e-52	Pit mucous cell
Arl3	6.1546e-58	-0.314691	1.9219e-53	Pit mucous cell
Colgalt1	3.03675e-63	-0.314793	9.48286e-59	Pit mucous cell
Apip	2.39285e-61	-0.31561	7.47214e-57	Pit mucous cell
Sra1	1.37833e-78	-0.315958	4.3041e-74	Pit mucous cell
Chchd4	3.92999e-59	-0.316302	1.22722e-54	Pit mucous cell
Trnau1ap	6.37244e-64	-0.316409	1.98992e-59	Pit mucous cell
Atp5d	1.29468e-45	-0.316472	4.0429e-41	Pit mucous cell
Atg3	2.43736e-67	-0.316628	7.61114e-63	Pit mucous cell
Dnajc1	6.50712e-66	-0.316754	2.03198e-61	Pit mucous cell
Rac3	3.57399e-56	-0.316926	1.11605e-51	Pit mucous cell
Acsl5	1.60711e-55	-0.317115	5.01851e-51	Pit mucous cell
Smim8	9.40555e-67	-0.317285	2.93707e-62	Pit mucous cell
Rps12-ps3	2.93074e-64	-0.31737	9.15183e-60	Pit mucous cell
Trir	1.48241e-75	-0.317484	4.62913e-71	Pit mucous cell
Mcfd2	1.02072e-53	-0.317887	3.18739e-49	Pit mucous cell
Cfap20	4.13199e-67	-0.318151	1.2903e-62	Pit mucous cell
Nfib	6.40377e-61	-0.318245	1.9997e-56	Pit mucous cell
Myg1	5.85406e-66	-0.318805	1.82805e-61	Pit mucous cell
Trappc5	2.82945e-73	-0.319531	8.83554e-69	Pit mucous cell
Slc35a3	1.8484e-52	-0.319592	5.77199e-48	Pit mucous cell
Mrpl19	3.95443e-73	-0.319593	1.23485e-68	Pit mucous cell
Gpi1	5.88676e-50	-0.319646	1.83826e-45	Pit mucous cell
D8Ertd738e	3.00514e-68	-0.31971	9.38414e-64	Pit mucous cell
Snrnp27	3.52799e-80	-0.319776	1.10168e-75	Pit mucous cell
Smap1	2.00383e-63	-0.320244	6.25736e-59	Pit mucous cell
Mpdu1	1.74755e-58	-0.320258	5.45706e-54	Pit mucous cell
Arpc2	2.07064e-48	-0.320287	6.466e-44	Pit mucous cell
Ddx18	3.26234e-67	-0.320355	1.01873e-62	Pit mucous cell
Rfc2	4.94416e-64	-0.32081	1.54391e-59	Pit mucous cell
Tmem219	1.08709e-69	-0.321228	3.39465e-65	Pit mucous cell
Poldip2	1.01375e-74	-0.321342	3.16564e-70	Pit mucous cell
Pus1	3.75144e-65	-0.321555	1.17146e-60	Pit mucous cell
Akt1s1	1.76201e-57	-0.321624	5.50224e-53	Pit mucous cell
Csnk2b	1.50148e-78	-0.321981	4.68866e-74	Pit mucous cell
Polr2k	1.4332e-82	-0.322121	4.47546e-78	Pit mucous cell
Aasdhppt	3.25072e-70	-0.322539	1.0151e-65	Pit mucous cell
Ufl1	1.83332e-60	-0.32325	5.72492e-56	Pit mucous cell
Pgm1	3.87833e-64	-0.323276	1.21109e-59	Pit mucous cell
Sucla2	5.50565e-68	-0.32329	1.71925e-63	Pit mucous cell
Tm9sf4	3.54227e-60	-0.323427	1.10614e-55	Pit mucous cell
Lbr	3.58242e-62	-0.323625	1.11868e-57	Pit mucous cell
Psmd13	8.96989e-61	-0.32372	2.80103e-56	Pit mucous cell
Got2	2.70328e-60	-0.323817	8.44153e-56	Pit mucous cell
Abhd14b	1.37821e-61	-0.323897	4.30374e-57	Pit mucous cell
Nop14	5.31682e-73	-0.324312	1.66028e-68	Pit mucous cell
Reep3	1.62258e-66	-0.324679	5.06682e-62	Pit mucous cell
Smc6	2.99051e-66	-0.324811	9.33845e-62	Pit mucous cell
Rab14	1.85258e-59	-0.325237	5.78506e-55	Pit mucous cell
Gpr89	2.12072e-67	-0.325474	6.62237e-63	Pit mucous cell
Vgll4	6.87157e-72	-0.325513	2.14579e-67	Pit mucous cell
Krcc1	8.9682e-60	-0.325636	2.8005e-55	Pit mucous cell
Ccdc115	4.13478e-71	-0.325704	1.29117e-66	Pit mucous cell
Map1lc3b	1.17943e-58	-0.325764	3.68301e-54	Pit mucous cell
Dgcr6	1.6806e-58	-0.325806	5.248e-54	Pit mucous cell
Ube2b	7.20082e-83	-0.32594	2.2486e-78	Pit mucous cell
S100a11	3.68896e-63	-0.326023	1.15195e-58	Pit mucous cell
Upf3b	2.1958e-66	-0.326393	6.85683e-62	Pit mucous cell
Mogs	2.74183e-66	-0.326539	8.56192e-62	Pit mucous cell
Psmd10	4.71668e-75	-0.326592	1.47288e-70	Pit mucous cell
Ap1m2	1.57536e-68	-0.326922	4.91939e-64	Pit mucous cell
Zfp593	5.37715e-74	-0.326987	1.67912e-69	Pit mucous cell
Cycs	3.05208e-51	-0.328099	9.53073e-47	Pit mucous cell
Prim1	3.37558e-68	-0.328117	1.05409e-63	Pit mucous cell
Gusb	5.42207e-72	-0.328218	1.69315e-67	Pit mucous cell
Scfd1	2.88529e-70	-0.328219	9.00989e-66	Pit mucous cell
Scp2	9.90202e-60	-0.328258	3.0921e-55	Pit mucous cell
Impa2	2.89193e-67	-0.328429	9.03063e-63	Pit mucous cell
Psmg1	4.23143e-77	-0.32844	1.32135e-72	Pit mucous cell
Atic	2.4819e-75	-0.328524	7.75022e-71	Pit mucous cell
Ldhb	1.64129e-54	-0.328577	5.12526e-50	Pit mucous cell
Manbal	4.63436e-66	-0.328676	1.44717e-61	Pit mucous cell
Tipin	5.2173e-64	-0.328745	1.62921e-59	Pit mucous cell
Copz1	2.15361e-80	-0.328887	6.72508e-76	Pit mucous cell
Eif1a	1.33244e-75	-0.328988	4.16081e-71	Pit mucous cell
M6pr	2.20882e-55	-0.328993	6.89748e-51	Pit mucous cell
Rida	2.15548e-61	-0.329242	6.73091e-57	Pit mucous cell
Nxf1	3.63484e-60	-0.329539	1.13505e-55	Pit mucous cell
Nxt1	8.13346e-72	-0.329926	2.53984e-67	Pit mucous cell
Bag1	1.95845e-65	-0.329957	6.11566e-61	Pit mucous cell
Nsdhl	4.79912e-86	-0.33023	1.49862e-81	Pit mucous cell
Sorbs2	5.45849e-70	-0.330417	1.70452e-65	Pit mucous cell
Gpx1	4.04584e-55	-0.330571	1.26339e-50	Pit mucous cell
Blmh	3.23709e-67	-0.330676	1.01085e-62	Pit mucous cell
Hdac1	1.39754e-68	-0.330741	4.36409e-64	Pit mucous cell
Akr1c12	2.91501e-69	-0.330802	9.10269e-65	Pit mucous cell
Smagp	1.44326e-77	-0.331555	4.50686e-73	Pit mucous cell
Pold2	1.91968e-68	-0.33183	5.99458e-64	Pit mucous cell
1700123O20Rik	5.92865e-71	-0.332845	1.85134e-66	Pit mucous cell
Nelfe	4.86909e-72	-0.333034	1.52047e-67	Pit mucous cell
Endog	2.42721e-51	-0.333268	7.57944e-47	Pit mucous cell
Dpm2	1.01405e-77	-0.333966	3.16657e-73	Pit mucous cell
Comt	1.84729e-56	-0.334039	5.76853e-52	Pit mucous cell
Paip2	2.20291e-92	-0.334686	6.87902e-88	Pit mucous cell
Srsf10	6.39777e-71	-0.335017	1.99783e-66	Pit mucous cell
Itih2	8.11977e-62	-0.335057	2.53556e-57	Pit mucous cell
Eif3j1	5.81109e-63	-0.335145	1.81463e-58	Pit mucous cell
Yipf1	1.84716e-59	-0.335168	5.76814e-55	Pit mucous cell
Zc3h15	1.39536e-64	-0.33518	4.3573e-60	Pit mucous cell
Hras	3.06989e-56	-0.335506	9.58634e-52	Pit mucous cell
Slbp	6.90099e-56	-0.33554	2.15497e-51	Pit mucous cell
Mcm7	1.35067e-60	-0.335844	4.21774e-56	Pit mucous cell
Psmd2	1.65798e-74	-0.335941	5.17737e-70	Pit mucous cell
Tbrg1	1.5291e-75	-0.335953	4.77492e-71	Pit mucous cell
Pts	2.26989e-70	-0.335977	7.08817e-66	Pit mucous cell
Cpne3	1.11966e-72	-0.336045	3.49637e-68	Pit mucous cell
Oat	3.94669e-63	-0.336136	1.23243e-58	Pit mucous cell
Nol12	7.65964e-69	-0.33673	2.39187e-64	Pit mucous cell
Eif5b	4.19939e-64	-0.337111	1.31134e-59	Pit mucous cell
Ptpn2	7.59018e-63	-0.33731	2.37018e-58	Pit mucous cell
Mrpl49	5.08518e-76	-0.337397	1.58795e-71	Pit mucous cell
Cops7a	2.38254e-70	-0.337583	7.43997e-66	Pit mucous cell
Akr1c13	1.45625e-77	-0.337639	4.54744e-73	Pit mucous cell
Agpat5	3.1471e-64	-0.337725	9.82745e-60	Pit mucous cell
Suclg2	1.66981e-74	-0.337777	5.21431e-70	Pit mucous cell
Plekhj1	4.28153e-75	-0.337956	1.33699e-70	Pit mucous cell
Iars	4.71445e-68	-0.33809	1.47218e-63	Pit mucous cell
Capns1	3.90204e-72	-0.338201	1.21849e-67	Pit mucous cell
Polr3k	1.56033e-74	-0.338381	4.87246e-70	Pit mucous cell
Asah1	5.46754e-64	-0.338389	1.70735e-59	Pit mucous cell
Odr4	1.13551e-56	-0.338471	3.54585e-52	Pit mucous cell
Twistnb	3.2938e-77	-0.3386	1.02855e-72	Pit mucous cell
Rfc3	2.75277e-64	-0.338705	8.59607e-60	Pit mucous cell
Gfpt1	5.94298e-70	-0.338809	1.85582e-65	Pit mucous cell
Odc1	2.10101e-69	-0.339456	6.56084e-65	Pit mucous cell
Pbk	1.60113e-55	-0.339466	4.99985e-51	Pit mucous cell
Commd6	1.28717e-65	-0.340202	4.01946e-61	Pit mucous cell
Pnkd	1.69018e-76	-0.34025	5.27793e-72	Pit mucous cell
Cib1	6.09764e-72	-0.340259	1.90411e-67	Pit mucous cell
Mocs2	9.69069e-61	-0.340414	3.02611e-56	Pit mucous cell
Eloc	6.13557e-84	-0.340544	1.91595e-79	Pit mucous cell
Trap1	5.46955e-63	-0.340554	1.70798e-58	Pit mucous cell
Nit1	1.67598e-60	-0.340684	5.23358e-56	Pit mucous cell
Rheb	1.2232e-80	-0.340922	3.8197e-76	Pit mucous cell
Snx3	1.37997e-77	-0.341398	4.30924e-73	Pit mucous cell
Dnlz	4.72185e-76	-0.341582	1.47449e-71	Pit mucous cell
Ubxn4	2.85954e-61	-0.341638	8.92947e-57	Pit mucous cell
Ccdc47	3.40588e-72	-0.34207	1.06355e-67	Pit mucous cell
Hypk	1.80825e-83	-0.342132	5.64663e-79	Pit mucous cell
Dpm3	2.39661e-86	-0.342172	7.48388e-82	Pit mucous cell
Selenop	3.90545e-43	-0.342286	1.21956e-38	Pit mucous cell
Slirp	4.34359e-88	-0.342398	1.35637e-83	Pit mucous cell
Gdi2	6.26179e-65	-0.342462	1.95537e-60	Pit mucous cell
Ube2n	3.68584e-81	-0.342516	1.15098e-76	Pit mucous cell
Bet1	6.91655e-69	-0.342546	2.15983e-64	Pit mucous cell
Khdrbs1	1.69287e-61	-0.342988	5.28632e-57	Pit mucous cell
Phax	3.20408e-81	-0.343009	1.00054e-76	Pit mucous cell
Tufm	2.40049e-77	-0.343087	7.49602e-73	Pit mucous cell
Tmem9	1.66631e-70	-0.34319	5.20339e-66	Pit mucous cell
Tomm70a	5.06661e-65	-0.343708	1.58215e-60	Pit mucous cell
Pdcd5	1.69918e-78	-0.343949	5.30604e-74	Pit mucous cell
Commd2	4.69799e-90	-0.344004	1.46704e-85	Pit mucous cell
Dnajc8	6.25849e-84	-0.344535	1.95434e-79	Pit mucous cell
Gmnn	1.64985e-61	-0.345073	5.15199e-57	Pit mucous cell
Ubb	1.16317e-72	-0.345527	3.63223e-68	Pit mucous cell
Skp1a	3.63264e-68	-0.345785	1.13436e-63	Pit mucous cell
Cltb	1.29175e-69	-0.345897	4.03375e-65	Pit mucous cell
Gstt3	1.43705e-64	-0.345905	4.48746e-60	Pit mucous cell
Ddx27	7.80878e-70	-0.346435	2.43845e-65	Pit mucous cell
Mphosph10	1.27778e-76	-0.346553	3.99012e-72	Pit mucous cell
Ppp1r7	4.75171e-80	-0.346829	1.48382e-75	Pit mucous cell
Yeats4	6.49627e-69	-0.346942	2.02859e-64	Pit mucous cell
Itpa	4.02782e-68	-0.346968	1.25777e-63	Pit mucous cell
Eid1	7.58362e-66	-0.34709	2.36814e-61	Pit mucous cell
Mtx2	2.45214e-83	-0.347411	7.65729e-79	Pit mucous cell
Ufsp2	4.91325e-70	-0.347844	1.53426e-65	Pit mucous cell
Gps1	1.79405e-66	-0.348022	5.60229e-62	Pit mucous cell
Med9	1.01024e-73	-0.348145	3.15468e-69	Pit mucous cell
Rnpep	8.71112e-66	-0.34817	2.72022e-61	Pit mucous cell
Nudt5	4.35851e-75	-0.348369	1.36103e-70	Pit mucous cell
Pcsk9	4.46794e-51	-0.34858	1.3952e-46	Pit mucous cell
Nip7	1.31721e-78	-0.348897	4.11325e-74	Pit mucous cell
Ndufaf8	2.86127e-64	-0.348941	8.93488e-60	Pit mucous cell
Cdc5l	6.81157e-69	-0.348954	2.12705e-64	Pit mucous cell
D10Jhu81e	1.84407e-69	-0.348987	5.75847e-65	Pit mucous cell
Ufm1	1.49787e-82	-0.349149	4.67739e-78	Pit mucous cell
Mtx1	9.89873e-74	-0.349443	3.09108e-69	Pit mucous cell
Psph	2.88408e-65	-0.349604	9.00612e-61	Pit mucous cell
Sdhaf4	2.97484e-73	-0.349789	9.28952e-69	Pit mucous cell
Mrps11	1.5565e-59	-0.349999	4.86048e-55	Pit mucous cell
Orc6	1.89903e-62	-0.35024	5.93009e-58	Pit mucous cell
Trappc4	6.74335e-83	-0.350576	2.10575e-78	Pit mucous cell
Khdc1a	2.60467e-32	-0.350779	8.1336e-28	Pit mucous cell
Spag7	2.16022e-73	-0.350854	6.74573e-69	Pit mucous cell
Ccdc25	3.27354e-70	-0.350998	1.02223e-65	Pit mucous cell
Maged1	8.4398e-65	-0.351051	2.6355e-60	Pit mucous cell
Tmem165	2.3326e-72	-0.351198	7.28401e-68	Pit mucous cell
Glrx2	7.74946e-91	-0.351448	2.41992e-86	Pit mucous cell
Anapc5	3.24879e-69	-0.351542	1.0145e-64	Pit mucous cell
Cenpe	4.16313e-49	-0.351705	1.30002e-44	Pit mucous cell
Cbx5	1.48149e-70	-0.352385	4.62624e-66	Pit mucous cell
Eef1e1	5.86016e-74	-0.352806	1.82995e-69	Pit mucous cell
Dera	1.89748e-70	-0.352872	5.92527e-66	Pit mucous cell
Prpf19	9.53942e-71	-0.353193	2.97887e-66	Pit mucous cell
Polr2m	6.07864e-93	-0.353215	1.89818e-88	Pit mucous cell
Dus1l	1.75813e-70	-0.353334	5.49012e-66	Pit mucous cell
Hnrnpr	4.22177e-84	-0.353522	1.31833e-79	Pit mucous cell
Mrpl43	5.30376e-78	-0.353689	1.65621e-73	Pit mucous cell
Sdsl	4.02126e-77	-0.354109	1.25572e-72	Pit mucous cell
Myl6	1.52504e-62	-0.354232	4.76223e-58	Pit mucous cell
Rfxap	9.23868e-71	-0.354611	2.88496e-66	Pit mucous cell
Ppat	1.60536e-75	-0.354915	5.01306e-71	Pit mucous cell
Fam92a	1.76278e-75	-0.354973	5.50465e-71	Pit mucous cell
Scarb2	5.65619e-71	-0.355044	1.76626e-66	Pit mucous cell
Ap2m1	3.83258e-61	-0.355087	1.1968e-56	Pit mucous cell
Tmx1	7.40027e-72	-0.355718	2.31088e-67	Pit mucous cell
Iah1	8.67181e-76	-0.355746	2.70795e-71	Pit mucous cell
Ube2a	7.53451e-84	-0.355947	2.3528e-79	Pit mucous cell
Polr2g	8.6237e-81	-0.356797	2.69292e-76	Pit mucous cell
Tk1	5.02174e-58	-0.356896	1.56814e-53	Pit mucous cell
Mrps10	8.65006e-75	-0.357032	2.70115e-70	Pit mucous cell
Ppm1g	1.42018e-73	-0.357347	4.43481e-69	Pit mucous cell
Aig1	2.72406e-82	-0.357409	8.50644e-78	Pit mucous cell
Mrpl38	1.94083e-86	-0.357424	6.06062e-82	Pit mucous cell
Spcs3	1.89537e-72	-0.357645	5.91867e-68	Pit mucous cell
Commd4	1.82152e-78	-0.358141	5.68806e-74	Pit mucous cell
Eci2	3.20659e-75	-0.358247	1.00132e-70	Pit mucous cell
Xrn2	1.87523e-73	-0.358411	5.85577e-69	Pit mucous cell
Knstrn	1.13988e-63	-0.358433	3.55952e-59	Pit mucous cell
Atp1b3	3.22803e-70	-0.358445	1.00802e-65	Pit mucous cell
Atad3a	3.43252e-78	-0.358446	1.07187e-73	Pit mucous cell
Itm2c	3.24375e-74	-0.35907	1.01293e-69	Pit mucous cell
Ift27	1.61197e-71	-0.359782	5.03369e-67	Pit mucous cell
Mvd	5.55589e-75	-0.359973	1.73494e-70	Pit mucous cell
Rrp15	2.32083e-74	-0.360029	7.24727e-70	Pit mucous cell
Dld	2.01807e-72	-0.360756	6.30184e-68	Pit mucous cell
Eif1b	6.35512e-90	-0.360998	1.98451e-85	Pit mucous cell
Ptrh2	5.16267e-85	-0.361029	1.61215e-80	Pit mucous cell
Cyb5a	1.99948e-57	-0.36104	6.24379e-53	Pit mucous cell
Adk	6.56834e-69	-0.361109	2.0511e-64	Pit mucous cell
Pmf1	2.15204e-73	-0.361257	6.72017e-69	Pit mucous cell
Slc44a3	2.76114e-84	-0.361263	8.62222e-80	Pit mucous cell
Cpox	4.05174e-74	-0.361312	1.26524e-69	Pit mucous cell
Ccs	2.68661e-68	-0.361362	8.38946e-64	Pit mucous cell
Tpx2	6.82863e-55	-0.362172	2.13238e-50	Pit mucous cell
Psmd1	4.52389e-71	-0.362454	1.41267e-66	Pit mucous cell
Lpcat3	4.84529e-64	-0.362712	1.51304e-59	Pit mucous cell
Bbip1	3.27763e-83	-0.362727	1.0235e-78	Pit mucous cell
Anapc16	1.12883e-66	-0.362841	3.52498e-62	Pit mucous cell
G3bp2	7.44615e-68	-0.362869	2.32521e-63	Pit mucous cell
Tpi1	1.77872e-43	-0.363299	5.5544e-39	Pit mucous cell
Selenbp1	6.28561e-65	-0.36333	1.96281e-60	Pit mucous cell
1810022K09Rik	9.13098e-91	-0.363507	2.85133e-86	Pit mucous cell
Exosc4	1.91304e-80	-0.364147	5.97384e-76	Pit mucous cell
Saraf	6.32739e-62	-0.364411	1.97586e-57	Pit mucous cell
Ier2	3.85725e-46	-0.364895	1.2045e-41	Pit mucous cell
Rpp25l	1.00142e-84	-0.365044	3.12714e-80	Pit mucous cell
Tmem256	2.39441e-70	-0.365284	7.47703e-66	Pit mucous cell
Tm2d2	5.95916e-95	-0.365339	1.86087e-90	Pit mucous cell
Ehf	9.4713e-67	-0.365487	2.9576e-62	Pit mucous cell
Ilf2	4.18412e-76	-0.365558	1.30657e-71	Pit mucous cell
Eif3b	4.17279e-72	-0.366064	1.30304e-67	Pit mucous cell
Matr3	3.58597e-79	-0.366197	1.11979e-74	Pit mucous cell
Clns1a	2.57327e-77	-0.366379	8.03555e-73	Pit mucous cell
Pigx	1.34891e-73	-0.366632	4.21224e-69	Pit mucous cell
Cdkn3	2.68659e-55	-0.366804	8.38943e-51	Pit mucous cell
Mtln	1.40669e-74	-0.367239	4.39268e-70	Pit mucous cell
Pfdn6	1.46974e-79	-0.367248	4.58956e-75	Pit mucous cell
5330417C22Rik	6.10659e-57	-0.367314	1.9069e-52	Pit mucous cell
Naxd	8.47038e-66	-0.367331	2.64505e-61	Pit mucous cell
Chchd3	8.54945e-74	-0.367973	2.66974e-69	Pit mucous cell
Mettl9	2.50938e-80	-0.368007	7.83603e-76	Pit mucous cell
Arpc1b	9.65969e-60	-0.368092	3.01643e-55	Pit mucous cell
Hmox2	5.14632e-85	-0.368235	1.60704e-80	Pit mucous cell
Sap18	6.71365e-107	-0.369056	2.09647e-102	Pit mucous cell
Zbtb8os	1.14126e-79	-0.369143	3.5638e-75	Pit mucous cell
Cwc15	9.69942e-79	-0.369299	3.02884e-74	Pit mucous cell
Naa50	1.88544e-77	-0.369477	5.88766e-73	Pit mucous cell
Psmg3	1.15115e-75	-0.369545	3.59471e-71	Pit mucous cell
Spr	6.77576e-72	-0.369879	2.11587e-67	Pit mucous cell
Sept7	1.08151e-71	-0.369908	3.37722e-67	Pit mucous cell
Lsm7	2.7315e-86	-0.370146	8.52966e-82	Pit mucous cell
Tgm2	9.62015e-72	-0.370224	3.00408e-67	Pit mucous cell
Commd9	4.80788e-73	-0.370239	1.50136e-68	Pit mucous cell
Mcm6	4.98569e-72	-0.37039	1.55688e-67	Pit mucous cell
Hdlbp	3.33868e-59	-0.370655	1.04257e-54	Pit mucous cell
Ncbp2	1.27412e-73	-0.37098	3.97869e-69	Pit mucous cell
Eif4e	2.89603e-68	-0.371146	9.04342e-64	Pit mucous cell
Tbcb	2.42325e-62	-0.371642	7.56709e-58	Pit mucous cell
Tmem33	2.51645e-68	-0.372689	7.85812e-64	Pit mucous cell
Srpr	4.4378e-72	-0.372938	1.38579e-67	Pit mucous cell
Pfdn4	1.20165e-77	-0.372983	3.75238e-73	Pit mucous cell
Hacd2	7.791e-79	-0.373249	2.4329e-74	Pit mucous cell
Hikeshi	4.27202e-89	-0.373586	1.33402e-84	Pit mucous cell
Nifk	9.12094e-73	-0.37373	2.84819e-68	Pit mucous cell
0610009B22Rik	6.17045e-79	-0.373984	1.92685e-74	Pit mucous cell
Eif4b	1.29008e-78	-0.374113	4.02854e-74	Pit mucous cell
Bscl2	6.47022e-71	-0.375008	2.02046e-66	Pit mucous cell
Cdk2ap1	3.01456e-87	-0.375451	9.41357e-83	Pit mucous cell
Cdpf1	3.69804e-74	-0.375845	1.15479e-69	Pit mucous cell
Tnfrsf12a	2.06888e-56	-0.375889	6.46051e-52	Pit mucous cell
Thbs1	1.53377e-56	-0.375894	4.78951e-52	Pit mucous cell
Pdzk1ip1	1.21798e-52	-0.376123	3.80338e-48	Pit mucous cell
Eif2b1	1.05605e-78	-0.37634	3.29772e-74	Pit mucous cell
Thrap3	9.95851e-69	-0.377263	3.10974e-64	Pit mucous cell
Smarce1	1.53438e-87	-0.377684	4.7914e-83	Pit mucous cell
Aldh1a7	3.33889e-67	-0.378095	1.04263e-62	Pit mucous cell
Uck2	4.42535e-80	-0.378365	1.38191e-75	Pit mucous cell
Rnf187	8.19177e-79	-0.378532	2.55805e-74	Pit mucous cell
Rbm17	2.84679e-79	-0.378981	8.88968e-75	Pit mucous cell
Dap3	3.7674e-90	-0.379042	1.17645e-85	Pit mucous cell
Rala	1.0641e-94	-0.379096	3.32286e-90	Pit mucous cell
Emc2	4.1079e-85	-0.379214	1.28278e-80	Pit mucous cell
Malsu1	2.27483e-89	-0.379332	7.1036e-85	Pit mucous cell
Fnta	1.50586e-79	-0.379748	4.70236e-75	Pit mucous cell
Plk1	1.95864e-53	-0.379937	6.11624e-49	Pit mucous cell
Txndc12	2.75599e-77	-0.379949	8.60614e-73	Pit mucous cell
Cd320	2.24021e-82	-0.380615	6.99549e-78	Pit mucous cell
Dnajc9	1.14474e-63	-0.380665	3.57467e-59	Pit mucous cell
Rpl41	1.07603e-95	-0.380743	3.36012e-91	Pit mucous cell
Med19	1.26045e-85	-0.38182	3.93601e-81	Pit mucous cell
Ddx24	9.62431e-76	-0.382538	3.00538e-71	Pit mucous cell
Guk1	2.05415e-86	-0.382733	6.4145e-82	Pit mucous cell
Eef2kmt	2.38578e-81	-0.382761	7.45009e-77	Pit mucous cell
Ggh	1.10947e-58	-0.382797	3.46455e-54	Pit mucous cell
Gnl3	9.49329e-76	-0.382873	2.96447e-71	Pit mucous cell
Eif2a	2.81677e-87	-0.383137	8.79593e-83	Pit mucous cell
Pgd	9.44047e-61	-0.383354	2.94798e-56	Pit mucous cell
1110065P20Rik	1.32808e-80	-0.384319	4.1472e-76	Pit mucous cell
Pbdc1	2.1157e-88	-0.384607	6.6067e-84	Pit mucous cell
Unc50	3.3417e-78	-0.38463	1.04351e-73	Pit mucous cell
Sdc4	1.32046e-63	-0.385304	4.12341e-59	Pit mucous cell
Rrm2	7.2044e-61	-0.38531	2.24972e-56	Pit mucous cell
Tor2a	1.86938e-91	-0.385579	5.83751e-87	Pit mucous cell
Sf3a3	1.02293e-84	-0.386013	3.1943e-80	Pit mucous cell
Tm9sf2	1.71988e-59	-0.386393	5.37068e-55	Pit mucous cell
Uba2	7.48173e-81	-0.386649	2.33632e-76	Pit mucous cell
Trp53	2.64428e-82	-0.386682	8.25728e-78	Pit mucous cell
Acp5	1.26223e-60	-0.386985	3.94158e-56	Pit mucous cell
Nop16	8.61805e-78	-0.387309	2.69116e-73	Pit mucous cell
0610012G03Rik	3.9754e-89	-0.387928	1.2414e-84	Pit mucous cell
Slc1a3	1.91652e-77	-0.388114	5.98472e-73	Pit mucous cell
Immp1l	1.05822e-86	-0.388414	3.30451e-82	Pit mucous cell
Etfa	1.21797e-81	-0.388816	3.80335e-77	Pit mucous cell
Jtb	1.58535e-90	-0.388999	4.95058e-86	Pit mucous cell
Yif1b	2.5598e-83	-0.389106	7.99349e-79	Pit mucous cell
Nusap1	1.51853e-49	-0.389462	4.7419e-45	Pit mucous cell
Txndc5	4.78908e-68	-0.389601	1.49549e-63	Pit mucous cell
Ndufaf2	1.42142e-68	-0.389719	4.43868e-64	Pit mucous cell
Dph3	2.99229e-99	-0.389966	9.34401e-95	Pit mucous cell
Drg1	2.16538e-87	-0.390771	6.76182e-83	Pit mucous cell
Itln1	1.76219e-45	-0.390819	5.50278e-41	Pit mucous cell
Mrpl45	7.95291e-86	-0.390832	2.48346e-81	Pit mucous cell
Dmac1	1.68158e-93	-0.391169	5.25107e-89	Pit mucous cell
2024-03-05	4.56224e-82	-0.391212	1.42465e-77	Pit mucous cell
Cops3	4.65697e-79	-0.391531	1.45423e-74	Pit mucous cell
BC031181	1.22562e-74	-0.392048	3.82724e-70	Pit mucous cell
Ccdc58	2.07131e-86	-0.392186	6.46809e-82	Pit mucous cell
Chchd7	2.14041e-77	-0.39245	6.68387e-73	Pit mucous cell
Sys1	2.84576e-88	-0.3926	8.88646e-84	Pit mucous cell
Gpx8	1.32522e-77	-0.392977	4.13826e-73	Pit mucous cell
Parp1	4.1868e-80	-0.393054	1.30741e-75	Pit mucous cell
Nap1l4	2.13243e-78	-0.393222	6.65895e-74	Pit mucous cell
Mybbp1a	1.08102e-82	-0.393281	3.3757e-78	Pit mucous cell
Mrpl40	2.79634e-85	-0.393559	8.73214e-81	Pit mucous cell
Dynlrb1	2.37323e-108	-0.393679	7.4109e-104	Pit mucous cell
Calm3	2.89556e-71	-0.393799	9.04198e-67	Pit mucous cell
Exosc7	3.94087e-91	-0.393937	1.23061e-86	Pit mucous cell
Abcf1	3.2186e-71	-0.394336	1.00507e-66	Pit mucous cell
Lmnb1	1.26917e-73	-0.394468	3.96325e-69	Pit mucous cell
Alad	6.19173e-81	-0.394484	1.93349e-76	Pit mucous cell
Mcrip2	8.68254e-71	-0.394664	2.7113e-66	Pit mucous cell
Lta4h	7.9336e-83	-0.394683	2.47743e-78	Pit mucous cell
Ptov1	1.88705e-84	-0.395246	5.89268e-80	Pit mucous cell
Hpf1	2.30071e-78	-0.396232	7.18442e-74	Pit mucous cell
Pak1ip1	1.87102e-88	-0.396486	5.84265e-84	Pit mucous cell
Dnttip2	3.97566e-83	-0.396735	1.24148e-78	Pit mucous cell
Vma21	2.56901e-82	-0.396841	8.02224e-78	Pit mucous cell
Gtpbp4	3.32932e-83	-0.396983	1.03965e-78	Pit mucous cell
Pla2g12a	4.05255e-63	-0.397304	1.26549e-58	Pit mucous cell
Ttr	3.61113e-33	-0.39778	1.12765e-28	Pit mucous cell
Zfp36l2	3.682e-54	-0.398537	1.14978e-49	Pit mucous cell
Dhrs7	7.0938e-72	-0.398912	2.21518e-67	Pit mucous cell
Prdx3	9.34697e-93	-0.39893	2.91878e-88	Pit mucous cell
Mrps9	7.40308e-84	-0.399802	2.31176e-79	Pit mucous cell
Nedd4	7.39648e-78	-0.400058	2.3097e-73	Pit mucous cell
Vcp	5.92922e-73	-0.400453	1.85152e-68	Pit mucous cell
Smn1	9.61012e-82	-0.400506	3.00095e-77	Pit mucous cell
Ywhah	4.87417e-74	-0.400614	1.52206e-69	Pit mucous cell
Ei24	4.74456e-65	-0.400915	1.48158e-60	Pit mucous cell
Actr10	1.99785e-82	-0.400944	6.23869e-78	Pit mucous cell
Pla2g10	3.64309e-70	-0.401244	1.13763e-65	Pit mucous cell
Psmd3	2.92157e-83	-0.401566	9.12318e-79	Pit mucous cell
Mrps36	5.89082e-101	-0.401859	1.83953e-96	Pit mucous cell
Ccdc107	4.84089e-79	-0.402056	1.51166e-74	Pit mucous cell
Gpatch4	1.4018e-82	-0.402308	4.37739e-78	Pit mucous cell
Rnh1	3.46679e-94	-0.402318	1.08257e-89	Pit mucous cell
Dynlt1f	8.78209e-87	-0.402433	2.74238e-82	Pit mucous cell
Rnaset2a	2.22477e-79	-0.402802	6.94729e-75	Pit mucous cell
Ssna1	4.56075e-100	-0.402867	1.42419e-95	Pit mucous cell
Oard1	6.95613e-81	-0.402904	2.17219e-76	Pit mucous cell
Scara3	4.19595e-85	-0.402919	1.31027e-80	Pit mucous cell
Sumo3	4.05011e-70	-0.402993	1.26473e-65	Pit mucous cell
Bphl	1.3472e-88	-0.403039	4.2069e-84	Pit mucous cell
Os9	5.82183e-61	-0.403311	1.81798e-56	Pit mucous cell
Scd1	6.5239e-53	-0.403461	2.03722e-48	Pit mucous cell
Tars	8.39263e-74	-0.403747	2.62077e-69	Pit mucous cell
Wls	8.37435e-78	-0.403831	2.61506e-73	Pit mucous cell
Gorasp2	7.09788e-72	-0.404997	2.21646e-67	Pit mucous cell
Lig1	1.60964e-64	-0.405052	5.02642e-60	Pit mucous cell
Cetn2	5.72409e-85	-0.405061	1.78746e-80	Pit mucous cell
Ebp	1.66355e-75	-0.405242	5.19478e-71	Pit mucous cell
Ppid	1.15524e-84	-0.406109	3.60747e-80	Pit mucous cell
Arfip2	3.09746e-83	-0.406435	9.67243e-79	Pit mucous cell
Nsun2	7.44578e-77	-0.406727	2.32509e-72	Pit mucous cell
Ap2s1	5.73883e-83	-0.407202	1.79206e-78	Pit mucous cell
Bace2	2.11753e-50	-0.407356	6.61242e-46	Pit mucous cell
Mob4	2.32433e-71	-0.407492	7.25818e-67	Pit mucous cell
Bccip	5.49576e-85	-0.407534	1.71616e-80	Pit mucous cell
Cela1	1.17297e-65	-0.407764	3.66284e-61	Pit mucous cell
Bloc1s2	7.91776e-90	-0.40847	2.47248e-85	Pit mucous cell
Kitl	6.15818e-80	-0.408604	1.92301e-75	Pit mucous cell
Nolc1	2.56854e-75	-0.408759	8.02079e-71	Pit mucous cell
Ssbp4	2.3402e-81	-0.408793	7.30773e-77	Pit mucous cell
Hpn	3.81163e-82	-0.408909	1.19026e-77	Pit mucous cell
Mrps5	1.15227e-91	-0.409037	3.59819e-87	Pit mucous cell
Lsm1	5.07654e-85	-0.409255	1.58525e-80	Pit mucous cell
Wdr18	3.88244e-82	-0.409839	1.21237e-77	Pit mucous cell
Pycr2	7.7768e-84	-0.410084	2.42846e-79	Pit mucous cell
Trappc2l	1.86002e-101	-0.410164	5.8083e-97	Pit mucous cell
Itm2b	1.79974e-58	-0.410242	5.62004e-54	Pit mucous cell
Sord	1.14487e-79	-0.410787	3.57508e-75	Pit mucous cell
Zmat5	9.83213e-80	-0.410911	3.07028e-75	Pit mucous cell
Trappc1	2.27446e-94	-0.410945	7.10244e-90	Pit mucous cell
Dtd1	8.65599e-87	-0.412276	2.70301e-82	Pit mucous cell
Arpc5l	8.29461e-83	-0.412522	2.59016e-78	Pit mucous cell
Rap1a	1.50458e-81	-0.412659	4.69834e-77	Pit mucous cell
Psme1	2.31795e-78	-0.413092	7.23826e-74	Pit mucous cell
Hsbp1	2.26803e-85	-0.41495	7.08238e-81	Pit mucous cell
Hmbs	9.69879e-82	-0.415289	3.02864e-77	Pit mucous cell
Mrps31	1.30018e-88	-0.415392	4.06006e-84	Pit mucous cell
Tpt1	6.46289e-129	-0.415629	2.01817e-124	Pit mucous cell
Usp14	1.86428e-82	-0.41668	5.82157e-78	Pit mucous cell
Snrpa	2.35722e-92	-0.416972	7.3609e-88	Pit mucous cell
Tmem234	1.03583e-77	-0.417317	3.23458e-73	Pit mucous cell
Hint1	1.55982e-69	-0.417843	4.87085e-65	Pit mucous cell
Rbmxl1	2.14973e-88	-0.417891	6.71296e-84	Pit mucous cell
Slc35b2	1.37354e-81	-0.4193	4.28916e-77	Pit mucous cell
Tmem70	1.06777e-75	-0.419376	3.33433e-71	Pit mucous cell
Mtch2	2.06746e-87	-0.419427	6.45606e-83	Pit mucous cell
Prpf40a	7.20409e-82	-0.419737	2.24962e-77	Pit mucous cell
Hnrnpu	3.6236e-66	-0.420088	1.13154e-61	Pit mucous cell
Selenow	8.1906e-84	-0.420371	2.55768e-79	Pit mucous cell
Tmbim6	2.99969e-66	-0.420624	9.36712e-62	Pit mucous cell
Ndufa11	2.96144e-82	-0.420946	9.24769e-78	Pit mucous cell
Txnrd1	5.54213e-60	-0.42155	1.73064e-55	Pit mucous cell
Pgk1	8.08891e-65	-0.421603	2.52592e-60	Pit mucous cell
Sugt1	7.76295e-92	-0.421656	2.42414e-87	Pit mucous cell
Xbp1	7.49036e-71	-0.421932	2.33901e-66	Pit mucous cell
Rrm1	7.30727e-82	-0.422455	2.28184e-77	Pit mucous cell
Cops5	9.59092e-96	-0.422728	2.99496e-91	Pit mucous cell
Bola1	1.86921e-98	-0.423059	5.83699e-94	Pit mucous cell
Slc25a39	1.53077e-85	-0.423375	4.78013e-81	Pit mucous cell
Nsfl1c	1.1495e-88	-0.423655	3.58954e-84	Pit mucous cell
Uchl5	1.65747e-76	-0.423853	5.17579e-72	Pit mucous cell
Uqcc2	3.03456e-92	-0.423937	9.47602e-88	Pit mucous cell
Snx5	4.36269e-83	-0.424032	1.36234e-78	Pit mucous cell
Isyna1	3.37877e-88	-0.4247	1.05509e-83	Pit mucous cell
Psmb10	5.54928e-82	-0.425091	1.73288e-77	Pit mucous cell
Ctsc	5.11932e-76	-0.425223	1.59861e-71	Pit mucous cell
Mrps23	8.58708e-84	-0.425432	2.68149e-79	Pit mucous cell
Ddx1	9.2896e-99	-0.425857	2.90086e-94	Pit mucous cell
Derl2	1.4849e-89	-0.42723	4.6369e-85	Pit mucous cell
Tmprss4	1.2288e-71	-0.427281	3.83717e-67	Pit mucous cell
Esco2	2.42939e-60	-0.427615	7.58625e-56	Pit mucous cell
Ccna2	1.42275e-63	-0.427842	4.44283e-59	Pit mucous cell
Hmgn5	2.03408e-70	-0.428341	6.35182e-66	Pit mucous cell
Anxa5	5.98274e-106	-0.428468	1.86823e-101	Pit mucous cell
Pole3	7.82482e-84	-0.428914	2.44346e-79	Pit mucous cell
Erlec1	6.5098e-77	-0.428957	2.03281e-72	Pit mucous cell
Med30	2.66259e-78	-0.428989	8.31447e-74	Pit mucous cell
Mcm3	1.38508e-68	-0.429167	4.32519e-64	Pit mucous cell
Prc1	6.26594e-55	-0.429308	1.95667e-50	Pit mucous cell
Ak2	4.40573e-81	-0.429326	1.37578e-76	Pit mucous cell
Mrpl33	1.08252e-103	-0.429724	3.3804e-99	Pit mucous cell
Snw1	5.18884e-91	-0.430141	1.62032e-86	Pit mucous cell
Imp4	1.16701e-81	-0.430197	3.64422e-77	Pit mucous cell
Psmc4	2.61502e-91	-0.430339	8.16594e-87	Pit mucous cell
Copb1	5.22135e-80	-0.43041	1.63047e-75	Pit mucous cell
Gar1	6.70928e-91	-0.430437	2.09511e-86	Pit mucous cell
Hnrnpa0	1.2549e-92	-0.430546	3.91867e-88	Pit mucous cell
Timm10b	1.32634e-108	-0.431584	4.14175e-104	Pit mucous cell
Etfb	1.19137e-76	-0.431892	3.7203e-72	Pit mucous cell
Ube2e3	4.91297e-96	-0.432463	1.53417e-91	Pit mucous cell
Hmgcr	9.65769e-63	-0.432573	3.01581e-58	Pit mucous cell
Ecscr	4.43048e-85	-0.432949	1.3835e-80	Pit mucous cell
Tsen34	1.52457e-93	-0.432958	4.76077e-89	Pit mucous cell
Cnp	3.26558e-94	-0.433425	1.01974e-89	Pit mucous cell
Nudt2	2.73681e-99	-0.433654	8.54624e-95	Pit mucous cell
Gapdh	4.30939e-73	-0.433769	1.34569e-68	Pit mucous cell
Abce1	4.7463e-91	-0.434033	1.48213e-86	Pit mucous cell
Smc3	5.57011e-94	-0.434513	1.73938e-89	Pit mucous cell
Hmmr	8.44802e-60	-0.435029	2.63806e-55	Pit mucous cell
Rpl35	6.7053e-92	-0.435211	2.09386e-87	Pit mucous cell
Nfe2l2	4.16001e-73	-0.435212	1.29905e-68	Pit mucous cell
Ahsa1	1.48718e-90	-0.435849	4.64402e-86	Pit mucous cell
Cisd2	1.32023e-81	-0.436027	4.12267e-77	Pit mucous cell
Mettl1	2.68197e-93	-0.43608	8.37499e-89	Pit mucous cell
Ppih	1.00221e-87	-0.436086	3.12961e-83	Pit mucous cell
Timm13	5.80416e-80	-0.436222	1.81247e-75	Pit mucous cell
Smim7	4.44337e-91	-0.436613	1.38753e-86	Pit mucous cell
Ccnb1	2.57559e-60	-0.436638	8.0428e-56	Pit mucous cell
Timm9	2.02175e-89	-0.43664	6.31331e-85	Pit mucous cell
Pigt	5.08235e-79	-0.437009	1.58707e-74	Pit mucous cell
Brix1	9.16863e-83	-0.437749	2.86309e-78	Pit mucous cell
Slc39a7	3.86238e-86	-0.437815	1.20611e-81	Pit mucous cell
Eno1	3.02355e-68	-0.437958	9.44165e-64	Pit mucous cell
Dynlt3	4.02548e-71	-0.438328	1.25704e-66	Pit mucous cell
Cnih1	1.38818e-88	-0.43843	4.33488e-84	Pit mucous cell
Metap2	5.73537e-88	-0.438706	1.79098e-83	Pit mucous cell
Tfg	6.01476e-85	-0.438816	1.87823e-80	Pit mucous cell
Jagn1	7.5019e-86	-0.438828	2.34262e-81	Pit mucous cell
Ubl4a	4.15742e-89	-0.438863	1.29824e-84	Pit mucous cell
Cops4	3.22305e-103	-0.439059	1.00646e-98	Pit mucous cell
Pfn1	7.77346e-80	-0.440188	2.42742e-75	Pit mucous cell
Nucb2	5.92233e-84	-0.440342	1.84936e-79	Pit mucous cell
Yipf6	1.63372e-85	-0.440936	5.10162e-81	Pit mucous cell
Fdft1	1.99969e-84	-0.441358	6.24442e-80	Pit mucous cell
Txnl4a	2.70364e-108	-0.441621	8.44266e-104	Pit mucous cell
Ddt	6.32456e-104	-0.441759	1.97497e-99	Pit mucous cell
Prdx5	2.6519e-97	-0.442194	8.2811e-93	Pit mucous cell
H1f0	3.332e-70	-0.442803	1.04048e-65	Pit mucous cell
Sdf4	3.15613e-82	-0.443271	9.85566e-78	Pit mucous cell
Sap30	8.43585e-103	-0.444376	2.63426e-98	Pit mucous cell
Mrpl24	2.33462e-96	-0.444685	7.29031e-92	Pit mucous cell
Rcc2	3.45204e-98	-0.444915	1.07797e-93	Pit mucous cell
Polr2h	8.99922e-97	-0.445024	2.81019e-92	Pit mucous cell
Mrpl46	2.57368e-91	-0.445462	8.03684e-87	Pit mucous cell
Timm22	4.61267e-93	-0.446646	1.4404e-88	Pit mucous cell
Pyurf	9.38218e-95	-0.446878	2.92977e-90	Pit mucous cell
Timm10	1.21476e-86	-0.447081	3.79333e-82	Pit mucous cell
Farsb	1.6709e-100	-0.447271	5.21773e-96	Pit mucous cell
Nfix	1.53685e-82	-0.447843	4.79913e-78	Pit mucous cell
Gstm5	3.09178e-91	-0.447862	9.65471e-87	Pit mucous cell
Clptm1l	1.16164e-78	-0.448083	3.62746e-74	Pit mucous cell
Bcl7c	5.01265e-96	-0.448812	1.5653e-91	Pit mucous cell
Emc4	6.96336e-96	-0.449081	2.17445e-91	Pit mucous cell
Rpl36al	1.35232e-93	-0.449431	4.2229e-89	Pit mucous cell
Tsta3	3.91002e-81	-0.450693	1.22098e-76	Pit mucous cell
Cisd1	3.82182e-80	-0.450764	1.19344e-75	Pit mucous cell
Creb3l1	5.38523e-87	-0.451116	1.68165e-82	Pit mucous cell
Dnajc2	1.39133e-96	-0.451459	4.34469e-92	Pit mucous cell
Tspan8	2.42789e-81	-0.451534	7.58158e-77	Pit mucous cell
Rps19bp1	1.25837e-88	-0.451713	3.92953e-84	Pit mucous cell
Ap1s1	3.72466e-89	-0.451806	1.1631e-84	Pit mucous cell
Psmd14	1.44148e-100	-0.452013	4.50132e-96	Pit mucous cell
Anp32a	2.12546e-97	-0.452037	6.63717e-93	Pit mucous cell
Aifm1	4.51521e-89	-0.452249	1.40997e-84	Pit mucous cell
Npm3	4.85319e-102	-0.452964	1.5155e-97	Pit mucous cell
Med29	7.54912e-102	-0.45414	2.35736e-97	Pit mucous cell
Lars	4.25103e-97	-0.454152	1.32747e-92	Pit mucous cell
Naa20	2.9926e-95	-0.454178	9.34501e-91	Pit mucous cell
Pcbp2	6.94758e-95	-0.455087	2.16952e-90	Pit mucous cell
Uqcrq	1.94534e-89	-0.455206	6.0747e-85	Pit mucous cell
Wtip	4.56726e-100	-0.455343	1.42622e-95	Pit mucous cell
Idh3a	6.64e-94	-0.45547	2.07347e-89	Pit mucous cell
Gmps	7.70547e-94	-0.455728	2.40619e-89	Pit mucous cell
Cdc26	1.82889e-107	-0.456156	5.71108e-103	Pit mucous cell
Nabp2	5.71209e-91	-0.456207	1.78371e-86	Pit mucous cell
Ier3ip1	6.80779e-93	-0.456436	2.12587e-88	Pit mucous cell
Psat1	1.26341e-79	-0.456709	3.94526e-75	Pit mucous cell
Utp3	1.06802e-89	-0.457001	3.33511e-85	Pit mucous cell
Mrpl22	1.77454e-106	-0.457581	5.54135e-102	Pit mucous cell
Lamp2	2.77475e-87	-0.457836	8.66473e-83	Pit mucous cell
Arpc1a	3.28548e-101	-0.458599	1.02596e-96	Pit mucous cell
Gstp1	9.54016e-128	-0.458918	2.97911e-123	Pit mucous cell
Cd14	1.61348e-90	-0.459527	5.03843e-86	Pit mucous cell
Hmgb3	1.32718e-91	-0.459541	4.14439e-87	Pit mucous cell
Ndufb7	1.76565e-78	-0.460103	5.51361e-74	Pit mucous cell
Nans	1.5264e-109	-0.460465	4.76648e-105	Pit mucous cell
Tram1	9.5113e-79	-0.460784	2.97009e-74	Pit mucous cell
Eef1akmt1	2.34683e-95	-0.460987	7.32844e-91	Pit mucous cell
Gcsh	2.75287e-83	-0.461177	8.59638e-79	Pit mucous cell
Bcas2	6.2204e-143	-0.46161	1.94244e-138	Pit mucous cell
Tomm7	1.13239e-111	-0.461967	3.5361e-107	Pit mucous cell
Pcbp1	4.48679e-92	-0.462067	1.40109e-87	Pit mucous cell
Emc8	5.02613e-95	-0.463223	1.56951e-90	Pit mucous cell
Ppig	6.61984e-91	-0.463764	2.06718e-86	Pit mucous cell
Ube2m	1.58894e-106	-0.464058	4.96177e-102	Pit mucous cell
Rps27	8.36575e-106	-0.464249	2.61237e-101	Pit mucous cell
Ccl20	5.8975e-51	-0.464299	1.84161e-46	Pit mucous cell
Lurap1l	9.25469e-83	-0.464886	2.88996e-78	Pit mucous cell
Plp2	1.42072e-108	-0.464935	4.43648e-104	Pit mucous cell
Zcchc17	3.33754e-93	-0.466264	1.04221e-88	Pit mucous cell
Mrpl27	9.92688e-96	-0.466355	3.09987e-91	Pit mucous cell
Qdpr	6.92429e-105	-0.466814	2.16225e-100	Pit mucous cell
Hddc2	9.36888e-98	-0.467014	2.92562e-93	Pit mucous cell
Sfxn1	2.41357e-82	-0.467624	7.53686e-78	Pit mucous cell
Rab25	3.0523e-98	-0.467858	9.53142e-94	Pit mucous cell
Cox14	3.91448e-100	-0.468043	1.22238e-95	Pit mucous cell
Fam104a	1.28355e-108	-0.468614	4.00815e-104	Pit mucous cell
Yif1a	7.52235e-100	-0.46965	2.349e-95	Pit mucous cell
Plac8	5.14579e-96	-0.469784	1.60688e-91	Pit mucous cell
Aco2	2.46547e-94	-0.469842	7.69892e-90	Pit mucous cell
Stt3a	2.58881e-95	-0.47037	8.08407e-91	Pit mucous cell
Thyn1	4.00934e-99	-0.470816	1.252e-94	Pit mucous cell
Acbd6	2.99744e-108	-0.470924	9.36011e-104	Pit mucous cell
Mrps35	3.24289e-108	-0.471575	1.01266e-103	Pit mucous cell
Eci1	5.48012e-98	-0.471652	1.71128e-93	Pit mucous cell
Idh3b	1.97833e-98	-0.472224	6.17773e-94	Pit mucous cell
Psmd11	2.03621e-95	-0.472442	6.35846e-91	Pit mucous cell
Mrpl16	1.48852e-86	-0.472572	4.64822e-82	Pit mucous cell
Snrnp40	4.14812e-96	-0.472981	1.29533e-91	Pit mucous cell
Pigp	2.99164e-94	-0.473096	9.34201e-90	Pit mucous cell
Gtf2a2	1.25726e-108	-0.473102	3.92605e-104	Pit mucous cell
Cebpzos	2.50938e-101	-0.473142	7.83604e-97	Pit mucous cell
Ndufa13	3.72455e-90	-0.473213	1.16306e-85	Pit mucous cell
Rfc4	1.10316e-87	-0.473548	3.44485e-83	Pit mucous cell
Dynll1	7.61986e-86	-0.474426	2.37945e-81	Pit mucous cell
Mrpl4	1.37899e-96	-0.474436	4.30617e-92	Pit mucous cell
Clpp	6.94257e-93	-0.474447	2.16796e-88	Pit mucous cell
Wdr61	2.46462e-104	-0.475752	7.69626e-100	Pit mucous cell
Cox7c	3.28741e-93	-0.47577	1.02656e-88	Pit mucous cell
Atp6v0c	1.69868e-89	-0.476375	5.30445e-85	Pit mucous cell
Gcat	1.17227e-87	-0.476496	3.66065e-83	Pit mucous cell
Pigyl	2.17154e-101	-0.477155	6.78108e-97	Pit mucous cell
Mbd3	1.09769e-102	-0.47724	3.42776e-98	Pit mucous cell
Coq7	1.37288e-97	-0.477341	4.28709e-93	Pit mucous cell
Bmyc	2.45352e-99	-0.477551	7.66161e-95	Pit mucous cell
Pmpcb	6.04533e-94	-0.477793	1.88778e-89	Pit mucous cell
Cmc2	2.9478e-91	-0.477857	9.20509e-87	Pit mucous cell
Eif4e2	1.5742e-101	-0.478221	4.91576e-97	Pit mucous cell
Ero1l	1.04788e-30	-0.478267	3.27221e-26	Pit mucous cell
Cnih4	2.02317e-91	-0.478347	6.31777e-87	Pit mucous cell
Tmem160	6.26474e-90	-0.478592	1.95629e-85	Pit mucous cell
Timm17b	5.87927e-115	-0.47977	1.83592e-110	Pit mucous cell
Igbp1	7.84971e-90	-0.481966	2.45123e-85	Pit mucous cell
Mecr	1.37177e-105	-0.482721	4.28362e-101	Pit mucous cell
Ergic1	1.63975e-105	-0.483024	5.12044e-101	Pit mucous cell
Dcun1d5	1.32342e-108	-0.48467	4.13263e-104	Pit mucous cell
Ubxn1	4.92054e-95	-0.484674	1.53654e-90	Pit mucous cell
Derl1	1.60706e-92	-0.485291	5.01836e-88	Pit mucous cell
Hat1	2.8461e-88	-0.485739	8.88753e-84	Pit mucous cell
Eif2s1	8.84815e-114	-0.485803	2.76301e-109	Pit mucous cell
Pdia4	1.07063e-101	-0.485849	3.34325e-97	Pit mucous cell
Gtf3c6	2.4238e-107	-0.485933	7.56881e-103	Pit mucous cell
Ten1	3.56638e-106	-0.486334	1.11367e-101	Pit mucous cell
Ugp2	1.7806e-75	-0.486366	5.56028e-71	Pit mucous cell
Timm8b	2.16241e-126	-0.486535	6.75257e-122	Pit mucous cell
Dctn3	1.10415e-97	-0.486724	3.44793e-93	Pit mucous cell
Sdhc	1.91158e-93	-0.486927	5.96929e-89	Pit mucous cell
Bola3	4.33241e-116	-0.487432	1.35288e-111	Pit mucous cell
Cnn3	1.0491e-105	-0.487567	3.27601e-101	Pit mucous cell
Pdia5	1.56379e-99	-0.48766	4.88325e-95	Pit mucous cell
Stip1	3.55984e-101	-0.488043	1.11163e-96	Pit mucous cell
Bub3	1.10346e-97	-0.488156	3.44578e-93	Pit mucous cell
Gm16286	1.78771e-109	-0.489003	5.58247e-105	Pit mucous cell
Lamtor1	4.16353e-116	-0.489504	1.30015e-111	Pit mucous cell
Syncrip	6.08244e-88	-0.489733	1.89936e-83	Pit mucous cell
Atf3	1.08592e-67	-0.490123	3.39101e-63	Pit mucous cell
Ppp1r1b	1.32076e-89	-0.490417	4.12433e-85	Pit mucous cell
Mrps21	4.00726e-97	-0.491199	1.25135e-92	Pit mucous cell
Cbx1	3.53655e-87	-0.491982	1.10436e-82	Pit mucous cell
Mrpl41	4.73196e-114	-0.492009	1.47765e-109	Pit mucous cell
Sdhb	4.57218e-97	-0.49241	1.42775e-92	Pit mucous cell
Sem1	6.25876e-109	-0.49244	1.95442e-104	Pit mucous cell
Cox6b1	2.1985e-96	-0.493161	6.86527e-92	Pit mucous cell
Uqcc3	2.92561e-99	-0.493171	9.1358e-95	Pit mucous cell
Mrpl32	3.3449e-114	-0.493403	1.04451e-109	Pit mucous cell
Cdk2ap2	4.84803e-93	-0.494194	1.51389e-88	Pit mucous cell
Zmat2	5.83612e-94	-0.494242	1.82245e-89	Pit mucous cell
Tmed5	7.35207e-90	-0.495075	2.29583e-85	Pit mucous cell
Thoc7	4.18271e-120	-0.495172	1.30613e-115	Pit mucous cell
Pdgfa	1.20492e-66	-0.495369	3.76259e-62	Pit mucous cell
Ninj1	1.38018e-91	-0.495479	4.30989e-87	Pit mucous cell
Ddx39	1.20712e-96	-0.495652	3.76946e-92	Pit mucous cell
Apex1	4.94707e-111	-0.495924	1.54482e-106	Pit mucous cell
Morf4l2	8.41576e-100	-0.496477	2.62799e-95	Pit mucous cell
Rex1bd	7.83177e-101	-0.496541	2.44563e-96	Pit mucous cell
Parl	2.34334e-107	-0.496878	7.31755e-103	Pit mucous cell
Ebna1bp2	6.5191e-113	-0.497687	2.03572e-108	Pit mucous cell
Cdc123	3.03701e-102	-0.49794	9.48369e-98	Pit mucous cell
Hprt	1.07963e-111	-0.498557	3.37137e-107	Pit mucous cell
Mrpl2	2.86936e-107	-0.499926	8.96015e-103	Pit mucous cell
Magt1	2.15585e-82	-0.500021	6.73208e-78	Pit mucous cell
Pla2g4a	2.6724e-105	-0.501087	8.3451e-101	Pit mucous cell
Lyar	4.2615e-102	-0.501322	1.33074e-97	Pit mucous cell
Dnajb11	2.42453e-89	-0.5015	7.57108e-85	Pit mucous cell
Ccnb2	1.12367e-73	-0.502294	3.5089e-69	Pit mucous cell
St13	1.15505e-105	-0.503089	3.60689e-101	Pit mucous cell
Sri	6.68769e-95	-0.503308	2.08837e-90	Pit mucous cell
Tmem238	3.65681e-89	-0.503372	1.14191e-84	Pit mucous cell
Mrps18c	1.08031e-114	-0.503588	3.37348e-110	Pit mucous cell
Bri3	3.30133e-82	-0.504674	1.03091e-77	Pit mucous cell
Psmc2	8.49291e-116	-0.505025	2.65208e-111	Pit mucous cell
Rpl10-ps3	3.56043e-109	-0.505953	1.11182e-104	Pit mucous cell
Lamtor5	2.85741e-131	-0.506195	8.92283e-127	Pit mucous cell
Smc2	1.69326e-74	-0.50629	5.28754e-70	Pit mucous cell
Homer2	1.43047e-93	-0.506766	4.46692e-89	Pit mucous cell
Hnrnpm	1.91913e-91	-0.506789	5.99287e-87	Pit mucous cell
Cpn1	5.8714e-90	-0.507133	1.83346e-85	Pit mucous cell
Sae1	2.33571e-100	-0.508071	7.29373e-96	Pit mucous cell
H13	1.81567e-90	-0.508355	5.66979e-86	Pit mucous cell
Strap	1.44468e-99	-0.508563	4.5113e-95	Pit mucous cell
Mrpl55	7.74181e-90	-0.509042	2.41753e-85	Pit mucous cell
Ndufv1	2.98915e-111	-0.509755	9.3342e-107	Pit mucous cell
Samm50	1.89337e-102	-0.509886	5.91241e-98	Pit mucous cell
Acaa2	1.22619e-87	-0.509918	3.82902e-83	Pit mucous cell
Pla2g4c	5.3738e-85	-0.509942	1.67808e-80	Pit mucous cell
Pfdn5	5.56858e-97	-0.509949	1.7389e-92	Pit mucous cell
Txndc17	1.81583e-105	-0.510792	5.6703e-101	Pit mucous cell
Mettl23	4.79624e-100	-0.510848	1.49772e-95	Pit mucous cell
Zcrb1	3.2613e-101	-0.511583	1.01841e-96	Pit mucous cell
Tex261	6.95331e-102	-0.511961	2.17131e-97	Pit mucous cell
Med28	3.37491e-119	-0.512732	1.05388e-114	Pit mucous cell
Cox19	1.38593e-100	-0.513489	4.32785e-96	Pit mucous cell
Hnrnpc	7.05121e-104	-0.513537	2.20188e-99	Pit mucous cell
Habp2	1.95067e-96	-0.513656	6.09137e-92	Pit mucous cell
Hsd17b12	6.29588e-99	-0.514386	1.96601e-94	Pit mucous cell
Lsm12	4.97025e-111	-0.514643	1.55206e-106	Pit mucous cell
Stoml2	4.36696e-114	-0.514797	1.36367e-109	Pit mucous cell
Dcxr	3.89399e-91	-0.51494	1.21598e-86	Pit mucous cell
Pdha1	4.67054e-104	-0.515697	1.45847e-99	Pit mucous cell
Slc25a11	7.60577e-101	-0.51603	2.37505e-96	Pit mucous cell
Sssca1	2.92036e-110	-0.516143	9.1194e-106	Pit mucous cell
Cmc1	1.88756e-118	-0.516483	5.89427e-114	Pit mucous cell
Atpif1	2.18286e-96	-0.516887	6.81642e-92	Pit mucous cell
Atp5mpl	7.26364e-116	-0.517087	2.26822e-111	Pit mucous cell
Smc1a	1.26768e-78	-0.517601	3.95857e-74	Pit mucous cell
Fmc1	4.19194e-94	-0.517693	1.30902e-89	Pit mucous cell
Fos	5.16578e-74	-0.517857	1.61312e-69	Pit mucous cell
Lrg1	3.65493e-62	-0.518384	1.14133e-57	Pit mucous cell
Eif4a3	1.07173e-104	-0.518546	3.3467e-100	Pit mucous cell
Pcbd2	3.0195e-98	-0.519671	9.42898e-94	Pit mucous cell
Mrps28	2.39552e-116	-0.520615	7.48048e-112	Pit mucous cell
Raly	1.16762e-96	-0.520654	3.64612e-92	Pit mucous cell
Surf4	1.79799e-88	-0.521537	5.61459e-84	Pit mucous cell
Clic1	3.78595e-101	-0.521761	1.18224e-96	Pit mucous cell
C1d	2.61657e-109	-0.521775	8.17076e-105	Pit mucous cell
Pdcd6	2.39643e-117	-0.521971	7.48332e-113	Pit mucous cell
Gsta4	1.50062e-115	-0.52242	4.68597e-111	Pit mucous cell
Ube2e1	4.56714e-103	-0.522454	1.42618e-98	Pit mucous cell
Drap1	6.20055e-101	-0.522601	1.93625e-96	Pit mucous cell
Tsfm	8.48185e-101	-0.522712	2.64863e-96	Pit mucous cell
Anp32e	1.83112e-100	-0.522713	5.71805e-96	Pit mucous cell
Nars	3.67978e-105	-0.523942	1.14908e-100	Pit mucous cell
Oxct1	4.96337e-95	-0.524012	1.54991e-90	Pit mucous cell
Cdc20	5.95486e-70	-0.524652	1.85952e-65	Pit mucous cell
Eif3a	3.11602e-86	-0.52475	9.7304e-82	Pit mucous cell
Sar1b	1.26051e-119	-0.524842	3.9362e-115	Pit mucous cell
Ociad2	1.62188e-98	-0.52542	5.06465e-94	Pit mucous cell
Nop56	6.071e-96	-0.525496	1.89579e-91	Pit mucous cell
Supt16	1.07765e-101	-0.526619	3.36517e-97	Pit mucous cell
Ppil1	1.91684e-101	-0.528001	5.98572e-97	Pit mucous cell
Lsm5	1.5093e-115	-0.529698	4.71308e-111	Pit mucous cell
Prkar1a	1.60362e-94	-0.530057	5.00762e-90	Pit mucous cell
Cxadr	2.1224e-89	-0.530297	6.62763e-85	Pit mucous cell
Cstb	6.66991e-126	-0.530408	2.08281e-121	Pit mucous cell
Cdc37	4.83448e-109	-0.531063	1.50966e-104	Pit mucous cell
Rars	6.36224e-98	-0.531084	1.98674e-93	Pit mucous cell
Nsmce1	5.35265e-104	-0.531746	1.67147e-99	Pit mucous cell
Smim11	3.18613e-127	-0.531771	9.94934e-123	Pit mucous cell
Mettl26	1.15779e-104	-0.53191	3.61543e-100	Pit mucous cell
Mrpl52	6.01483e-130	-0.532173	1.87825e-125	Pit mucous cell
Cyba	2.54064e-68	-0.533227	7.93365e-64	Pit mucous cell
Krtcap3	4.71941e-105	-0.53359	1.47373e-100	Pit mucous cell
Mrps17	1.83112e-115	-0.534093	5.71804e-111	Pit mucous cell
Exosc8	5.60276e-92	-0.534177	1.74957e-87	Pit mucous cell
Srsf9	9.24964e-115	-0.534671	2.88839e-110	Pit mucous cell
Pnp	2.51262e-113	-0.534928	7.84616e-109	Pit mucous cell
Timm50	8.57177e-103	-0.535125	2.67671e-98	Pit mucous cell
Atp6v1f	7.02486e-116	-0.535892	2.19365e-111	Pit mucous cell
Trf	1.1998e-56	-0.538516	3.74663e-52	Pit mucous cell
Fuom	5.90265e-112	-0.538904	1.84322e-107	Pit mucous cell
Gsr	3.28252e-101	-0.53907	1.02503e-96	Pit mucous cell
Canx	3.23599e-91	-0.539106	1.0105e-86	Pit mucous cell
Hnrnpd	6.92594e-96	-0.540208	2.16276e-91	Pit mucous cell
Rabac1	5.0981e-117	-0.540343	1.59198e-112	Pit mucous cell
Dnajc19	3.29929e-127	-0.540367	1.03027e-122	Pit mucous cell
Romo1	1.13058e-124	-0.541136	3.53046e-120	Pit mucous cell
Rtcb	4.65109e-113	-0.542494	1.4524e-108	Pit mucous cell
Klf5	1.84516e-79	-0.542506	5.76189e-75	Pit mucous cell
Nfu1	3.60744e-114	-0.542596	1.1265e-109	Pit mucous cell
Naa10	2.69404e-126	-0.542927	8.41267e-122	Pit mucous cell
Atp5j2	3.28586e-102	-0.54388	1.02608e-97	Pit mucous cell
Polr2c	1.51374e-119	-0.545653	4.72696e-115	Pit mucous cell
Msmo1	2.46886e-77	-0.545663	7.7095e-73	Pit mucous cell
Erp44	1.60725e-99	-0.54594	5.01896e-95	Pit mucous cell
Dap	1.66889e-115	-0.546257	5.21144e-111	Pit mucous cell
Ift20	8.65525e-92	-0.546376	2.70278e-87	Pit mucous cell
Hint2	5.44618e-118	-0.547287	1.70068e-113	Pit mucous cell
Mrpl58	4.48444e-123	-0.547482	1.40036e-118	Pit mucous cell
Ssr3	6.47232e-103	-0.549191	2.02111e-98	Pit mucous cell
Nsmce4a	2.40909e-107	-0.549602	7.52285e-103	Pit mucous cell
Srm	1.7894e-104	-0.549604	5.58775e-100	Pit mucous cell
Nono	8.56145e-110	-0.549957	2.67348e-105	Pit mucous cell
Cox20	3.12909e-123	-0.550321	9.77122e-119	Pit mucous cell
Ssbp1	7.78369e-124	-0.551488	2.43061e-119	Pit mucous cell
Mrpl50	7.82795e-123	-0.551763	2.44443e-118	Pit mucous cell
Glod4	2.70966e-121	-0.552374	8.46147e-117	Pit mucous cell
Smc4	6.94775e-80	-0.552426	2.16958e-75	Pit mucous cell
Mcee	4.14975e-124	-0.552523	1.29584e-119	Pit mucous cell
Nudt19	1.25651e-109	-0.552834	3.9237e-105	Pit mucous cell
Uqcrc1	9.37863e-102	-0.552841	2.92866e-97	Pit mucous cell
Hist1h3c	2.48431e-63	-0.553228	7.75775e-59	Pit mucous cell
Cxcl5	8.82749e-43	-0.55379	2.75656e-38	Pit mucous cell
Fdps	1.53106e-104	-0.555784	4.78104e-100	Pit mucous cell
Vdac2	5.27186e-108	-0.555974	1.64624e-103	Pit mucous cell
Nubp1	1.57732e-110	-0.557004	4.92549e-106	Pit mucous cell
Ssrp1	3.11157e-111	-0.557074	9.71651e-107	Pit mucous cell
Tmem167	1.75409e-115	-0.558123	5.4775e-111	Pit mucous cell
Top1	1.01107e-102	-0.559271	3.15726e-98	Pit mucous cell
Arf4	2.67902e-117	-0.559627	8.36578e-113	Pit mucous cell
Mrps18b	6.89902e-107	-0.559758	2.15436e-102	Pit mucous cell
Ndufa2	2.26162e-108	-0.560802	7.06235e-104	Pit mucous cell
Gif	6.28777e-51	-0.560817	1.96348e-46	Pit mucous cell
Higd2a	8.69458e-128	-0.56099	2.71505e-123	Pit mucous cell
G3bp1	1.01003e-110	-0.561042	3.15402e-106	Pit mucous cell
Nt5c	4.53935e-116	-0.561106	1.4175e-111	Pit mucous cell
Lsm8	2.89425e-109	-0.562015	9.03788e-105	Pit mucous cell
Soat1	9.62712e-116	-0.562411	3.00626e-111	Pit mucous cell
Srsf7	3.89815e-104	-0.562551	1.21728e-99	Pit mucous cell
Sf3b2	1.97029e-101	-0.562704	6.15261e-97	Pit mucous cell
Copb2	4.10541e-116	-0.563534	1.282e-111	Pit mucous cell
Mrps25	7.64719e-116	-0.563961	2.38799e-111	Pit mucous cell
Tpr	1.97255e-104	-0.564256	6.15968e-100	Pit mucous cell
Psme2	4.05596e-100	-0.564322	1.26656e-95	Pit mucous cell
Alyref	9.91734e-119	-0.565512	3.09689e-114	Pit mucous cell
Arpc3	5.3942e-128	-0.56592	1.68445e-123	Pit mucous cell
Psmc6	1.0411e-127	-0.56594	3.25105e-123	Pit mucous cell
Bckdk	4.82019e-118	-0.566689	1.5052e-113	Pit mucous cell
Cbr1	1.80451e-92	-0.567476	5.63496e-88	Pit mucous cell
Psmc3	2.56042e-113	-0.567833	7.99543e-109	Pit mucous cell
Ybx3	3.56221e-112	-0.568057	1.11237e-107	Pit mucous cell
Cnbp	7.11075e-120	-0.568484	2.22047e-115	Pit mucous cell
Immt	1.78099e-107	-0.568546	5.56148e-103	Pit mucous cell
Smarca5	4.21638e-107	-0.568679	1.31665e-102	Pit mucous cell
Psmd12	4.33625e-125	-0.570657	1.35408e-120	Pit mucous cell
Gclm	3.70232e-92	-0.570709	1.15612e-87	Pit mucous cell
Naa38	1.12911e-115	-0.572223	3.52589e-111	Pit mucous cell
Ppa2	3.46753e-127	-0.572279	1.0828e-122	Pit mucous cell
Hmgn2	4.08421e-114	-0.57407	1.27538e-109	Pit mucous cell
Pgp	8.50119e-92	-0.575043	2.65467e-87	Pit mucous cell
Serp1	5.95268e-106	-0.575759	1.85884e-101	Pit mucous cell
Cyp51	3.90357e-93	-0.5758	1.21897e-88	Pit mucous cell
Sox4	5.89042e-72	-0.577127	1.8394e-67	Pit mucous cell
1110004F10Rik	1.30837e-124	-0.577221	4.08563e-120	Pit mucous cell
Lrrc59	1.02776e-118	-0.577571	3.20938e-114	Pit mucous cell
Actb	2.16232e-133	-0.578391	6.75229e-129	Pit mucous cell
Fam173a	2.75446e-107	-0.579706	8.60136e-103	Pit mucous cell
Apobec3	4.61636e-126	-0.580374	1.44155e-121	Pit mucous cell
Gtf3a	5.98032e-121	-0.580999	1.86748e-116	Pit mucous cell
Mrpl11	1.31285e-136	-0.581945	4.09964e-132	Pit mucous cell
Sdhd	4.55503e-131	-0.582037	1.4224e-126	Pit mucous cell
Snrpc	2.79313e-132	-0.583028	8.72212e-128	Pit mucous cell
Emc6	5.15426e-139	-0.583443	1.60952e-134	Pit mucous cell
Mrpl36	2.49752e-130	-0.583851	7.799e-126	Pit mucous cell
Gspt1	5.21131e-105	-0.584728	1.62733e-100	Pit mucous cell
Snx6	1.72626e-115	-0.58498	5.39059e-111	Pit mucous cell
Ndufb2	1.07862e-122	-0.585458	3.36822e-118	Pit mucous cell
Grhpr	9.11076e-111	-0.586674	2.84502e-106	Pit mucous cell
Erp29	3.38325e-116	-0.588006	1.05649e-111	Pit mucous cell
Sec61g	2.28893e-137	-0.588889	7.14763e-133	Pit mucous cell
Srp72	1.31797e-115	-0.589406	4.11562e-111	Pit mucous cell
Acat2	1.47033e-103	-0.589545	4.59141e-99	Pit mucous cell
Mrps18a	2.60673e-130	-0.589764	8.14004e-126	Pit mucous cell
Vps29	4.15332e-134	-0.589894	1.29696e-129	Pit mucous cell
H2afv	6.20186e-108	-0.590174	1.93665e-103	Pit mucous cell
Cetn3	6.08558e-134	-0.591023	1.90035e-129	Pit mucous cell
Emc7	2.679e-127	-0.59119	8.36571e-123	Pit mucous cell
Hadh	1.57821e-100	-0.591474	4.92827e-96	Pit mucous cell
Cuta	2.91774e-135	-0.591564	9.11123e-131	Pit mucous cell
Vps28	5.67471e-121	-0.591861	1.77204e-116	Pit mucous cell
Eif4ebp1	9.06923e-105	-0.591983	2.83205e-100	Pit mucous cell
Psmd8	7.28195e-125	-0.594551	2.27394e-120	Pit mucous cell
Mtdh	5.73953e-100	-0.595731	1.79228e-95	Pit mucous cell
Elof1	9.52392e-123	-0.596667	2.97403e-118	Pit mucous cell
Clta	5.11817e-125	-0.598085	1.59825e-120	Pit mucous cell
Mrto4	4.12866e-113	-0.598726	1.28926e-108	Pit mucous cell
Eif3l	1.03008e-113	-0.599025	3.21662e-109	Pit mucous cell
Nop58	3.02526e-117	-0.59925	9.44699e-113	Pit mucous cell
Fabp5	3.36883e-90	-0.599804	1.05198e-85	Pit mucous cell
Sin3b	3.15992e-130	-0.600129	9.86747e-126	Pit mucous cell
Lsm3	6.04851e-117	-0.60077	1.88877e-112	Pit mucous cell
Arl1	2.25034e-111	-0.600951	7.02713e-107	Pit mucous cell
Gnb2	2.02606e-124	-0.601192	6.32679e-120	Pit mucous cell
Lsm6	2.25044e-127	-0.602611	7.02744e-123	Pit mucous cell
Plpp2	6.65419e-108	-0.602808	2.0779e-103	Pit mucous cell
Arf5	1.23059e-115	-0.604168	3.84276e-111	Pit mucous cell
Tm9sf3	3.86065e-98	-0.60439	1.20557e-93	Pit mucous cell
Ctsz	4.08558e-111	-0.608785	1.2758e-106	Pit mucous cell
Mrpl35	1.12065e-134	-0.609269	3.49944e-130	Pit mucous cell
Emc10	5.55449e-119	-0.609819	1.7345e-114	Pit mucous cell
Pfdn1	1.53087e-149	-0.609892	4.78044e-145	Pit mucous cell
Chrac1	5.24751e-128	-0.610564	1.63864e-123	Pit mucous cell
Nudcd2	1.96278e-119	-0.611132	6.12917e-115	Pit mucous cell
Rrp1	1.45298e-133	-0.611176	4.53722e-129	Pit mucous cell
Tmem59	2.18925e-105	-0.611344	6.83636e-101	Pit mucous cell
Ppp1ca	9.7615e-117	-0.611508	3.04822e-112	Pit mucous cell
Psmd6	5.86217e-123	-0.611624	1.83058e-118	Pit mucous cell
Pla2g16	1.46781e-133	-0.611627	4.58354e-129	Pit mucous cell
Sfr1	1.26275e-122	-0.612473	3.9432e-118	Pit mucous cell
Arl6ip1	7.35327e-82	-0.613286	2.29621e-77	Pit mucous cell
Srp14	5.57969e-135	-0.613903	1.74237e-130	Pit mucous cell
Vkorc1	1.04142e-124	-0.61455	3.25204e-120	Pit mucous cell
Smdt1	1.21597e-118	-0.615396	3.7971e-114	Pit mucous cell
Sf3b6	2.22184e-145	-0.616066	6.93813e-141	Pit mucous cell
Sarnp	4.81358e-134	-0.616792	1.50314e-129	Pit mucous cell
Sec62	3.45056e-123	-0.617115	1.07751e-118	Pit mucous cell
Tyms	7.80321e-114	-0.620089	2.43671e-109	Pit mucous cell
Sult1c2	1.01005e-119	-0.620143	3.15409e-115	Pit mucous cell
Ciao2a	5.97169e-130	-0.620967	1.86478e-125	Pit mucous cell
Acat1	7.35883e-131	-0.621056	2.29794e-126	Pit mucous cell
Phb	1.82782e-114	-0.621225	5.70775e-110	Pit mucous cell
Arf1	7.51141e-129	-0.621249	2.34559e-124	Pit mucous cell
Mrpl13	3.75957e-129	-0.621587	1.174e-124	Pit mucous cell
Ndufb3	5.71679e-118	-0.621656	1.78518e-113	Pit mucous cell
Srp19	2.06995e-133	-0.623693	6.46385e-129	Pit mucous cell
Tkt	3.12939e-111	-0.624032	9.77215e-107	Pit mucous cell
Atp5l	1.1911e-145	-0.624588	3.71944e-141	Pit mucous cell
Vps36	2.21822e-122	-0.624973	6.92685e-118	Pit mucous cell
Knop1	1.68866e-130	-0.62523	5.27319e-126	Pit mucous cell
Pabpc1	3.3643e-115	-0.625244	1.05057e-110	Pit mucous cell
Rps26	3.27567e-158	-0.626956	1.02289e-153	Pit mucous cell
Ola1	1.94139e-145	-0.627514	6.06236e-141	Pit mucous cell
Vdac1	1.18557e-125	-0.629158	3.70219e-121	Pit mucous cell
Tsn	3.00803e-132	-0.6292	9.39317e-128	Pit mucous cell
Psmc5	3.47855e-125	-0.630031	1.08625e-120	Pit mucous cell
Chchd1	3.82362e-139	-0.630214	1.194e-134	Pit mucous cell
Smco4	9.11737e-129	-0.631478	2.84708e-124	Pit mucous cell
Ormdl2	4.68573e-129	-0.631501	1.46321e-124	Pit mucous cell
Timm17a	1.28435e-140	-0.632383	4.01063e-136	Pit mucous cell
Grpel1	4.86577e-144	-0.63385	1.51943e-139	Pit mucous cell
Tmem208	1.6172e-129	-0.633862	5.05004e-125	Pit mucous cell
Akr1c19	4.50973e-138	-0.634248	1.40825e-133	Pit mucous cell
Tff2	2.28597e-85	-0.634601	7.1384e-81	Pit mucous cell
Kdelr1	2.11973e-142	-0.634782	6.61927e-138	Pit mucous cell
Fkbp3	1.19756e-140	-0.634882	3.73963e-136	Pit mucous cell
Atp6v0e	5.10807e-129	-0.635045	1.5951e-124	Pit mucous cell
Mrps33	6.47502e-149	-0.635228	2.02195e-144	Pit mucous cell
Cenpf	2.16362e-73	-0.636814	6.75635e-69	Pit mucous cell
Ccnd1	9.12293e-112	-0.637228	2.84882e-107	Pit mucous cell
Rpl38	2.17698e-146	-0.6385	6.79807e-142	Pit mucous cell
Nsa2	1.47272e-136	-0.639755	4.59885e-132	Pit mucous cell
Glo1	4.11915e-131	-0.640001	1.28629e-126	Pit mucous cell
Akr7a5	1.08289e-126	-0.640003	3.38155e-122	Pit mucous cell
Hacd1	7.38985e-141	-0.64002	2.30763e-136	Pit mucous cell
Utp11	5.88768e-135	-0.640308	1.83855e-130	Pit mucous cell
Mrps15	6.88618e-141	-0.6405	2.15035e-136	Pit mucous cell
Phgdh	4.26018e-117	-0.641471	1.33033e-112	Pit mucous cell
Cdc42	7.24531e-135	-0.642642	2.26249e-130	Pit mucous cell
Snrpa1	7.95898e-126	-0.642779	2.48535e-121	Pit mucous cell
Dnaja1	8.29907e-119	-0.643317	2.59155e-114	Pit mucous cell
Naxe	9.31833e-138	-0.644162	2.90983e-133	Pit mucous cell
Fam162a	4.06778e-152	-0.645372	1.27024e-147	Pit mucous cell
Mrpl21	3.1411e-151	-0.6459	9.80871e-147	Pit mucous cell
Nasp	7.77877e-105	-0.646395	2.42908e-100	Pit mucous cell
Denr	9.57011e-128	-0.646535	2.98846e-123	Pit mucous cell
Churc1	3.2036e-137	-0.648318	1.00039e-132	Pit mucous cell
Rps28	1.01912e-144	-0.648453	3.18242e-140	Pit mucous cell
Tmco1	2.14124e-121	-0.649869	6.68645e-117	Pit mucous cell
Prelid1	6.92258e-130	-0.651954	2.16171e-125	Pit mucous cell
Tubb4b	6.43589e-73	-0.652592	2.00974e-68	Pit mucous cell
Psma6	7.43155e-147	-0.653603	2.32065e-142	Pit mucous cell
Cenpv	1.94276e-140	-0.654555	6.06665e-136	Pit mucous cell
Tm2d3	5.60879e-134	-0.655296	1.75146e-129	Pit mucous cell
Brk1	4.31455e-142	-0.656694	1.3473e-137	Pit mucous cell
Avpi1	2.14126e-136	-0.657074	6.6865e-132	Pit mucous cell
Tbca	3.32089e-168	-0.65732	1.03701e-163	Pit mucous cell
Eprs	2.30706e-140	-0.657331	7.20426e-136	Pit mucous cell
Aprt	2.30447e-135	-0.658503	7.19616e-131	Pit mucous cell
Llph	5.42088e-146	-0.658852	1.69278e-141	Pit mucous cell
Rab2a	1.2087e-125	-0.660182	3.77441e-121	Pit mucous cell
Imp3	7.53213e-157	-0.660884	2.35206e-152	Pit mucous cell
Idh3g	1.46623e-133	-0.661921	4.5786e-129	Pit mucous cell
Lman2	3.64491e-130	-0.662309	1.1382e-125	Pit mucous cell
Pafah1b3	2.56743e-150	-0.663025	8.01732e-146	Pit mucous cell
Hnrnpab	1.66055e-109	-0.663387	5.1854e-105	Pit mucous cell
Mrpl15	6.77264e-143	-0.66355	2.11489e-138	Pit mucous cell
Tmed6	1.10393e-106	-0.664273	3.44724e-102	Pit mucous cell
Commd1	1.91957e-141	-0.664911	5.99423e-137	Pit mucous cell
Paics	1.60964e-142	-0.664999	5.02641e-138	Pit mucous cell
Cacybp	1.39895e-128	-0.665272	4.36849e-124	Pit mucous cell
Marc2	1.2448e-134	-0.666124	3.88713e-130	Pit mucous cell
Mrps16	9.22654e-145	-0.666422	2.88117e-140	Pit mucous cell
Pcbd1	2.0598e-145	-0.668566	6.43215e-141	Pit mucous cell
Cbr3	3.26542e-108	-0.669651	1.01969e-103	Pit mucous cell
Cldn18	3.72535e-101	-0.669835	1.16332e-96	Pit mucous cell
Mrps34	8.01246e-135	-0.670575	2.50205e-130	Pit mucous cell
Pin1	7.93792e-136	-0.67058	2.47878e-131	Pit mucous cell
Rpl7l1	1.05692e-138	-0.670762	3.30044e-134	Pit mucous cell
Tma7	3.14588e-138	-0.670843	9.82364e-134	Pit mucous cell
Mrps7	5.71286e-134	-0.67136	1.78395e-129	Pit mucous cell
Cldn7	2.10494e-105	-0.672098	6.57308e-101	Pit mucous cell
Dbi	3.57121e-151	-0.672492	1.11518e-146	Pit mucous cell
Gtf2h5	6.6894e-137	-0.672551	2.0889e-132	Pit mucous cell
[truncated: 10,443 more rows]

## Sheet: Mouse tissue&org (Fig. S4a)
p_val	avg_log2FC	pct.1	pct.2	p_val_adj	cluster	gene
0	3.63116	0.797	0.241	0	Neck cells	Muc6
0	2.75499	0.714	0.224	0	Neck cells	Creb3l4
0	2.4355	0.907	0.508	0	Neck cells	Cfi
0	3.87871	0.597	0.204	0	Neck cells	Pga5
0	2.83201	0.498	0.128	0	Neck cells	2210404E10Rik
0	1.62015	0.708	0.372	0	Neck cells	Cpn1
0	1.68239	0.803	0.47	0	Neck cells	Sox9
0	3.0125	0.443	0.133	0	Neck cells	A4gnt
0	2.5467	0.451	0.157	0	Neck cells	Slc9b2
0	1.98274	0.567	0.284	0	Neck cells	Spdef
0	2.24016	0.671	0.391	0	Neck cells	Ppic
0	2.14064	0.462	0.187	0	Neck cells	Lrrc31
0	1.4025	0.585	0.313	0	Neck cells	Sox4
0	1.35838	0.678	0.407	0	Neck cells	Cnn3
0	3.81653	0.319	0.059	0	Neck cells	Myo16
0	1.54383	0.679	0.423	0	Neck cells	Habp2
0	1.50129	0.489	0.238	0	Neck cells	Slc1a3
0	1.61903	0.619	0.371	0	Neck cells	Erlin1
0	1.52317	0.843	0.598	0	Neck cells	Gas6
0	2.22339	0.414	0.17	0	Neck cells	Gm2379
0	1.08089	0.873	0.634	0	Neck cells	Klf5
0	1.47058	0.56	0.323	0	Neck cells	Sorbs2
0	1.35546	0.758	0.523	0	Neck cells	Spp1
0	1.19419	0.781	0.546	0	Neck cells	Mfge8
0	1.87244	0.764	0.53	0	Neck cells	Creb3l1
0	1.65681	0.703	0.47	0	Neck cells	Tstd1
0	1.1368	0.753	0.524	0	Neck cells	Cxcl17
0	1.39964	0.348	0.121	0	Neck cells	Aqp5
0	2.06469	0.395	0.171	0	Neck cells	Ppp1r3a
0	1.13198	0.985	0.761	0	Neck cells	Agr2
0	1.12009	0.774	0.557	0	Neck cells	Asph
0	1.63284	0.685	0.47	0	Neck cells	Fam3c
0	3.65659	0.353	0.139	0	Neck cells	Bpifb1
0	2.14178	0.424	0.212	0	Neck cells	1010001N08Rik
0	4.27737	0.25	0.039	0	Neck cells	Glp1r
0	1.29421	0.893	0.683	0	Neck cells	Cxadr
0	0.991455	0.819	0.61	0	Neck cells	Fgfbp1
0	1.23012	0.671	0.465	0	Neck cells	Ern2
0	1.29861	0.878	0.683	0	Neck cells	Lrpap1
0	1.49742	0.762	0.568	0	Neck cells	Ppp3ca
0	1.27423	0.612	0.423	0	Neck cells	Wls
0	1.32697	0.818	0.629	0	Neck cells	Prom1
0	1.00192	0.87	0.689	0	Neck cells	Prdx4
0	1.61785	0.752	0.575	0	Neck cells	Rnf130
0	1.56238	0.634	0.461	0	Neck cells	Pde4d
0	1.04839	0.725	0.555	0	Neck cells	Gfpt1
0	1.08653	0.737	0.573	0	Neck cells	Zfp36l1
0	1.53172	0.782	0.621	0	Neck cells	Tmem98
0	0.979208	0.771	0.61	0	Neck cells	Sptssa
0	1.03799	0.777	0.622	0	Neck cells	Vkorc1
0	0.990288	0.9	0.747	0	Neck cells	Npc2
0	1.02307	0.96	0.807	0	Neck cells	Pdia3
0	1.11532	0.901	0.752	0	Neck cells	Glul
0	1.15949	0.711	0.575	0	Neck cells	Ergic1
0	0.989714	0.895	0.765	0	Neck cells	Tmed3
0	0.962767	0.804	0.677	0	Neck cells	Cmtm8
0	1.30109	0.989	0.879	0	Neck cells	Cd24a
0	1.0005	0.978	0.879	0	Neck cells	Selenop
0	1.37027	0.997	0.905	0	Neck cells	Pgc
0	0.973742	0.987	0.896	0	Neck cells	Atp1b1
0	1.04953	0.995	0.904	0	Neck cells	Ppib
0	1.31281	0.828	0.769	0	Neck cells	Chd9
0	1.20384	0.999	0.963	0	Neck cells	Clu
7.15525e-307	1.04347	0.699	0.49	2.39121e-302	Neck cells	Zfp36l2
1.4811e-304	1.25419	0.607	0.425	4.9497e-300	Neck cells	Slc44a3
1.35878e-301	1.36607	0.592	0.389	4.54092e-297	Neck cells	Pbx1
2.94329e-280	1.67786	0.475	0.277	9.83617e-276	Neck cells	Ghr
4.71662e-277	1.7997	0.409	0.204	1.57625e-272	Neck cells	Tspan33
9.21942e-275	1.16225	0.628	0.442	3.08104e-270	Neck cells	Kitl
1.98506e-271	1.09285	0.442	0.21	6.63388e-267	Neck cells	Ppp1r1b
1.515e-258	1.84195	0.33	0.143	5.06297e-254	Neck cells	Chrm3
1.818e-254	1.11957	0.732	0.627	6.07556e-250	Neck cells	Tnfrsf21
7.63065e-247	1.23383	0.568	0.403	2.55009e-242	Neck cells	Liph
2.02582e-245	1.44636	0.453	0.248	6.77007e-241	Neck cells	Emp1
3.7772e-244	1.33688	0.548	0.378	1.2623e-239	Neck cells	Fndc3b
1.57632e-243	1.76622	0.454	0.277	5.26792e-239	Neck cells	Naaladl2
1.42199e-241	1.39468	0.453	0.264	4.75216e-237	Neck cells	Cited4
1.59317e-241	1.49722	0.431	0.229	5.32422e-237	Neck cells	Bex4
8.65637e-239	1.39513	0.496	0.322	2.89287e-234	Neck cells	Itgb6
5.97697e-238	1.42625	0.527	0.344	1.99744e-233	Neck cells	Arhgap24
1.98149e-234	2.58296	0.267	0.106	6.62193e-230	Neck cells	Igf1
1.94344e-233	0.962497	0.707	0.599	6.4948e-229	Neck cells	Oat
7.91739e-232	1.14961	0.677	0.58	2.64591e-227	Neck cells	Btbd3
7.19243e-230	1.60143	0.349	0.168	2.40364e-225	Neck cells	Tpd52l1
2.82541e-228	1.42582	0.465	0.294	9.44223e-224	Neck cells	Cdc42ep1
4.79884e-222	1.02299	0.704	0.621	1.60373e-217	Neck cells	Nr2f2
4.15093e-217	1.7638	0.344	0.172	1.3872e-212	Neck cells	Kansl1l
3.25468e-216	1.42061	0.576	0.462	1.08768e-211	Neck cells	Usp53
1.38106e-213	1.03835	0.645	0.466	4.61537e-209	Neck cells	Gas5
2.67372e-213	1.44915	0.328	0.154	8.9353e-209	Neck cells	Isl1
2.30383e-212	1.00005	0.625	0.497	7.69916e-208	Neck cells	Abhd14b
5.5519e-212	1.12081	0.581	0.456	1.85539e-207	Neck cells	Wwp1
6.10115e-209	1.61345	0.37	0.202	2.03894e-204	Neck cells	Cgnl1
9.38307e-209	1.44942	0.436	0.267	3.13573e-204	Neck cells	Ptpn2
4.12316e-206	0.971073	0.635	0.505	1.37792e-201	Neck cells	Sft2d1
5.85763e-203	1.14608	0.537	0.396	1.95756e-198	Neck cells	Smco4
8.80772e-201	2.14063	0.324	0.161	2.94345e-196	Neck cells	Chad
9.97471e-200	1.08969	0.481	0.304	3.33345e-195	Neck cells	Arid5b
7.69663e-199	0.972152	0.632	0.55	2.57214e-194	Neck cells	Aig1
1.34187e-198	1.00568	0.67	0.521	4.48438e-194	Neck cells	Zfp36
4.49707e-193	1.64502	0.286	0.131	1.50288e-188	Neck cells	Atp7b
1.03773e-185	1.08796	0.525	0.37	3.46798e-181	Neck cells	Ihh
3.33454e-182	1.02575	0.596	0.446	1.11437e-177	Neck cells	Plaat3
4.74205e-179	1.05678	0.545	0.416	1.58475e-174	Neck cells	Lta4h
5.18891e-179	0.976085	0.525	0.366	1.73408e-174	Neck cells	Pla2g4a
6.5975e-179	1.68529	0.346	0.194	2.20482e-174	Neck cells	Gpx8
2.84775e-177	0.945712	0.558	0.435	9.51691e-173	Neck cells	Mxd4
1.00363e-170	1.22352	0.494	0.364	3.35402e-166	Neck cells	Slc9a3r2
1.64048e-170	1.20936	0.565	0.46	5.48232e-166	Neck cells	9030622O22Rik
1.23264e-164	1.0095	0.374	0.22	4.11935e-160	Neck cells	Acsl1
5.61264e-163	1.83459	0.254	0.112	1.87569e-158	Neck cells	Ccn1
1.46839e-159	1.20958	0.446	0.308	4.9072e-155	Neck cells	Hpn
2.31584e-159	1.05271	0.528	0.413	7.7393e-155	Neck cells	B4galt1
1.56774e-157	1.04956	0.488	0.356	5.23922e-153	Neck cells	Trim24
8.21552e-157	1.61571	0.359	0.216	2.74555e-152	Neck cells	Nr4a2
2.69421e-155	0.973418	0.37	0.209	9.0038e-151	Neck cells	Crip2
5.97111e-155	1.62537	0.289	0.146	1.99548e-150	Neck cells	Casc4
8.44962e-151	1.727	0.266	0.132	2.82378e-146	Neck cells	Foxp2
1.08869e-149	1.43342	0.451	0.312	3.6383e-145	Neck cells	Cep85
2.00553e-149	1.19012	0.269	0.123	6.70227e-145	Neck cells	Sftpd
6.29575e-149	1.31143	0.318	0.177	2.10398e-144	Neck cells	Hilpda
1.08056e-148	1.02057	0.508	0.397	3.61112e-144	Neck cells	Galnt3
2.75365e-148	1.36497	0.425	0.261	9.20243e-144	Neck cells	Pigr
7.85217e-147	1.2454	0.391	0.248	2.62412e-142	Neck cells	Cyp2c23
2.09472e-146	1.44681	0.281	0.146	7.00034e-142	Neck cells	Slc27a1
2.50843e-145	1.19632	0.462	0.338	8.38293e-141	Neck cells	Immp2l
5.05368e-145	1.37633	0.337	0.195	1.68889e-140	Neck cells	AU021092
1.98533e-143	1.57244	0.573	0.409	6.63476e-139	Neck cells	Gkn3
1.73334e-142	1.1275	0.471	0.319	5.79266e-138	Neck cells	1110038B12Rik
2.00264e-140	1.0762	0.514	0.413	6.69261e-136	Neck cells	Uck2
1.05821e-139	1.50718	0.313	0.181	3.53642e-135	Neck cells	Ak4
4.40907e-139	1.0721	0.529	0.433	1.47347e-134	Neck cells	Pdgfa
6.78662e-139	1.40229	0.253	0.115	2.26802e-134	Neck cells	Reg3g
1.73835e-138	1.00244	0.45	0.32	5.80938e-134	Neck cells	Enpp5
7.20892e-138	1.67503	0.255	0.13	2.40915e-133	Neck cells	Pxylp1
1.3091e-137	0.959046	0.513	0.395	4.37487e-133	Neck cells	Cited2
1.86435e-135	1.0855	0.423	0.286	6.23047e-131	Neck cells	5330417C22Rik
3.17719e-132	1.05272	0.376	0.238	1.06178e-127	Neck cells	Gstm7
7.3487e-131	0.963663	0.482	0.363	2.45586e-126	Neck cells	Nfia
1.43989e-124	1.26293	0.411	0.3	4.81197e-120	Neck cells	Tpk1
8.77357e-124	1.02493	0.452	0.342	2.93204e-119	Neck cells	Snx10
1.72541e-123	1.00604	0.521	0.398	5.76616e-119	Neck cells	2410006H16Rik
3.75117e-121	1.43218	0.394	0.283	1.2536e-116	Neck cells	1700110K17Rik
2.58338e-119	1.29298	0.401	0.292	8.63339e-115	Neck cells	Prdm16
6.64677e-115	1.08287	0.375	0.255	2.22128e-110	Neck cells	Hnf1aos1
9.68865e-113	1.62561	0.28	0.165	3.23785e-108	Neck cells	Prxl2c
4.50439e-110	1.06926	0.433	0.304	1.50532e-105	Neck cells	Snhg1
2.54645e-108	1.29543	0.295	0.177	8.50997e-104	Neck cells	Rsph9
6.13187e-108	0.963664	0.488	0.42	2.04921e-103	Neck cells	Aldh6a1
1.04003e-106	1.68036	0.372	0.243	3.47569e-102	Neck cells	Klk1
1.83195e-101	1.3334	0.293	0.181	6.1222e-97	Neck cells	Igf1r
6.51686e-101	1.10295	0.326	0.209	2.17787e-96	Neck cells	Enc1
1.7841e-97	1.33041	0.35	0.248	5.96229e-93	Neck cells	Snhg18
8.67776e-95	0.983966	0.427	0.341	2.90002e-90	Neck cells	Zfyve21
2.84348e-94	1.31387	0.343	0.245	9.50262e-90	Neck cells	Cers4
1.46159e-93	1.41232	0.313	0.213	4.88449e-89	Neck cells	Acy1
1.87502e-92	1.35713	0.293	0.189	6.26611e-88	Neck cells	Lrmda
1.00525e-91	1.3631	0.254	0.15	3.35943e-87	Neck cells	Airn
2.21131e-90	1.35849	0.319	0.219	7.38996e-86	Neck cells	Plcb1
8.66198e-90	1.07643	0.367	0.272	2.89475e-85	Neck cells	Inafm1
1.76475e-89	0.975103	0.438	0.357	5.89762e-85	Neck cells	Phpt1
3.83327e-88	0.988534	0.437	0.366	1.28104e-83	Neck cells	Slc48a1
2.38154e-87	1.10381	0.421	0.344	7.95889e-83	Neck cells	Socs2
1.11141e-86	1.03544	0.428	0.361	3.71422e-82	Neck cells	Mcfd2
3.08945e-86	1.20333	0.323	0.221	1.03246e-81	Neck cells	Copz2
1.36153e-83	1.26549	0.392	0.316	4.5501e-79	Neck cells	Rhobtb1
4.57697e-82	1.26669	0.344	0.258	1.52958e-77	Neck cells	Fam114a1
9.36333e-81	1.15458	0.28	0.182	3.12913e-76	Neck cells	Slc7a4
1.24271e-79	0.964393	0.31	0.211	4.15302e-75	Neck cells	Klhl24
3.75414e-79	0.960679	0.436	0.371	1.2546e-74	Neck cells	St6galnac2
7.21657e-77	1.20038	0.312	0.224	2.41171e-72	Neck cells	Mfsd4a
1.16856e-75	1.22159	0.287	0.195	3.90522e-71	Neck cells	Rnf152
4.74455e-74	0.958547	0.402	0.324	1.58558e-69	Neck cells	Dcbld1
1.46251e-73	0.994465	0.354	0.27	4.88756e-69	Neck cells	Tmem38b
2.49387e-73	1.33607	0.314	0.23	8.33427e-69	Neck cells	Fah
1.07818e-72	1.00946	0.409	0.345	3.60316e-68	Neck cells	Clybl
2.18424e-72	1.18997	0.325	0.242	7.29951e-68	Neck cells	Agmo
9.05228e-72	1.02877	0.362	0.283	3.02518e-67	Neck cells	Wipi1
5.62355e-71	1.84035	0.388	0.332	1.87933e-66	Neck cells	Cgref1
6.8674e-69	0.945235	0.482	0.412	2.29502e-64	Neck cells	Rhob
1.81907e-68	0.967846	0.41	0.351	6.07914e-64	Neck cells	Mccc2
2.17446e-67	1.09282	0.314	0.231	7.26684e-63	Neck cells	Ptpn13
5.60944e-65	0.99265	0.339	0.262	1.87462e-60	Neck cells	AU040320
3.88612e-64	0.966322	0.323	0.244	1.2987e-59	Neck cells	Zfp266
5.35254e-60	1.06186	0.292	0.201	1.78876e-55	Neck cells	Klf2
1.25723e-59	1.06526	0.36	0.29	4.20152e-55	Neck cells	Scamp4
3.00089e-59	0.993546	0.306	0.231	1.00287e-54	Neck cells	Tmem42
7.47715e-59	0.98434	0.321	0.242	2.49879e-54	Neck cells	Tent5c
6.85741e-58	1.00746	0.252	0.169	2.29168e-53	Neck cells	Lrig1
8.92996e-58	1.04053	0.29	0.206	2.9843e-53	Neck cells	Zfas1
5.82859e-56	1.01338	0.29	0.202	1.94786e-51	Neck cells	C2cd4b
8.26061e-53	0.993671	0.273	0.198	2.76061e-48	Neck cells	Zfp467
1.75331e-52	1.03216	0.342	0.265	5.8594e-48	Neck cells	Myc
1.25349e-51	0.966015	0.288	0.21	4.18905e-47	Neck cells	Snhg8
1.93728e-35	0.98173	0.312	0.269	6.47418e-31	Neck cells	Igsf23
3.95581e-35	1.02351	0.333	0.3	1.32199e-30	Neck cells	St3gal6
1.93004e-33	0.957406	0.301	0.257	6.45e-29	Neck cells	Gramd1b
5.63602e-33	0.993658	0.275	0.228	1.8835e-28	Neck cells	Eml2
6.14679e-28	0.955055	0.28	0.241	2.05419e-23	Neck cells	Rsph3b
1.6656e-14	0.974982	0.259	0.247	5.56628e-10	Neck cells	Tasp1
0	3.45745	0.905	0.234	0	Pit cells	Gm3776
0	3.0062	0.976	0.322	0	Pit cells	Mucl3
0	3.93346	0.751	0.138	0	Pit cells	Ces2c
0	3.3552	0.92	0.322	0	Pit cells	Sptssb
0	3.91983	0.964	0.374	0	Pit cells	2210407C18Rik
0	2.58411	0.804	0.222	0	Pit cells	Gm3336
0	2.16702	0.836	0.254	0	Pit cells	Syt8
0	2.84014	0.684	0.109	0	Pit cells	Slc5a5
0	3.5351	0.827	0.255	0	Pit cells	Lypd8
0	3.2946	0.718	0.149	0	Pit cells	Rep15
0	2.98799	0.905	0.342	0	Pit cells	Mal
0	2.90814	0.845	0.285	0	Pit cells	Muc5ac
0	3.31383	0.745	0.191	0	Pit cells	Aldh3a1
0	2.22618	0.833	0.292	0	Pit cells	Sytl2
0	2.83657	0.661	0.137	0	Pit cells	Oasl1
0	1.83965	0.826	0.313	0	Pit cells	Fam3b
0	2.64345	0.628	0.117	0	Pit cells	Gsta2
0	2.13289	0.659	0.158	0	Pit cells	Igsf9
0	2.16419	0.772	0.272	0	Pit cells	Mogat1
0	3.36775	0.611	0.113	0	Pit cells	Fhl1
0	1.68331	0.866	0.371	0	Pit cells	Sult1d1
0	3.06745	0.795	0.301	0	Pit cells	Gsdma2
0	1.97353	0.896	0.412	0	Pit cells	Sdcbp2
0	3.89491	0.521	0.038	0	Pit cells	Capn9
0	1.8213	0.863	0.38	0	Pit cells	Ahnak
0	2.65626	0.664	0.185	0	Pit cells	Lgals3
0	2.07689	0.707	0.229	0	Pit cells	Bcas1
0	2.24241	0.855	0.378	0	Pit cells	Mllt3
0	2.04842	0.837	0.36	0	Pit cells	Cyp2s1
0	1.75185	0.817	0.344	0	Pit cells	Vill
0	1.83768	0.883	0.411	0	Pit cells	Il18
0	1.85131	0.729	0.261	0	Pit cells	Pparg
0	1.61419	0.797	0.33	0	Pit cells	Abcc3
0	2.6046	0.551	0.084	0	Pit cells	Cdc42ep2
0	1.57278	0.828	0.361	0	Pit cells	Sult1b1
0	1.88854	0.771	0.305	0	Pit cells	Papss2
0	2.37255	0.734	0.268	0	Pit cells	Tmem189
0	1.82921	0.7	0.235	0	Pit cells	Fer1l4
0	2.21676	0.699	0.234	0	Pit cells	Cdkn1a
0	1.88264	0.771	0.308	0	Pit cells	Hsd17b11
0	3.27705	0.509	0.048	0	Pit cells	Fer1l6
0	1.8262	0.738	0.277	0	Pit cells	Parm1
0	2.13138	0.702	0.242	0	Pit cells	AA467197
0	2.08681	0.627	0.168	0	Pit cells	Gldc
0	2.68267	0.67	0.212	0	Pit cells	Smim24
0	2.59415	0.595	0.138	0	Pit cells	Vstm2b
0	2.00457	0.801	0.346	0	Pit cells	Phgr1
0	2.03786	0.801	0.348	0	Pit cells	Mlph
0	1.91454	0.867	0.415	0	Pit cells	Me1
0	1.99648	0.864	0.413	0	Pit cells	Ethe1
0	1.58644	0.956	0.505	0	Pit cells	Gsta1
0	3.34865	0.584	0.134	0	Pit cells	S100a14
0	1.63319	0.811	0.367	0	Pit cells	Prkcd
0	2.96236	0.541	0.098	0	Pit cells	Gm10639
0	2.30825	0.819	0.378	0	Pit cells	Nqo1
0	1.75994	0.916	0.477	0	Pit cells	Klf4
0	1.49199	0.744	0.313	0	Pit cells	Adh7
0	2.24497	0.886	0.458	0	Pit cells	Gsn
0	1.70339	0.913	0.486	0	Pit cells	2200002D01Rik
0	1.67414	0.727	0.303	0	Pit cells	Sfn
0	1.84195	0.893	0.474	0	Pit cells	Sprr2a3
0	1.47073	0.752	0.333	0	Pit cells	Paqr5
0	2.15792	0.584	0.166	0	Pit cells	Tinagl1
0	1.57094	0.557	0.145	0	Pit cells	Avil
0	1.54994	0.738	0.327	0	Pit cells	Teddm3
0	1.75023	0.91	0.5	0	Pit cells	Lgals4
0	1.90338	0.63	0.223	0	Pit cells	Suox
0	1.69684	0.61	0.205	0	Pit cells	Hs3st3b1
0	1.92229	0.555	0.15	0	Pit cells	Zbtb7c
0	1.93518	0.615	0.212	0	Pit cells	Misp
0	4.21471	0.424	0.027	0	Pit cells	Aqp3
0	1.59117	0.751	0.355	0	Pit cells	Rbp2
0	1.74372	0.819	0.423	0	Pit cells	Acox1
0	1.68013	0.794	0.401	0	Pit cells	Gal3st1
0	2.84169	0.451	0.061	0	Pit cells	2210011C24Rik
0	2.55984	0.482	0.093	0	Pit cells	Vstm5
0	1.67916	0.764	0.376	0	Pit cells	Gjb1
0	2.61686	0.49	0.103	0	Pit cells	Capn13
0	3.48223	0.425	0.039	0	Pit cells	Slco2a1
0	2.70947	0.982	0.6	0	Pit cells	S100a6
0	4.67317	0.426	0.046	0	Pit cells	Cysrt1
0	1.99312	0.521	0.141	0	Pit cells	Basp1
0	1.80072	0.618	0.239	0	Pit cells	Capg
0	3.02371	0.437	0.059	0	Pit cells	9530036O11Rik
0	1.94197	0.526	0.15	0	Pit cells	Slc45a3
0	1.64644	0.603	0.227	0	Pit cells	Ndrg1
0	1.5732	0.821	0.446	0	Pit cells	Chpt1
0	2.70205	0.468	0.096	0	Pit cells	Sctr
0	1.78928	0.533	0.163	0	Pit cells	Sprr2a2
0	1.46976	0.614	0.247	0	Pit cells	Akr1b8
0	1.86141	0.542	0.177	0	Pit cells	Fmn1
0	1.59161	0.546	0.181	0	Pit cells	Pcgf3
0	3.75299	0.999	0.634	0	Pit cells	Gkn2
0	1.73192	0.864	0.5	0	Pit cells	Rfk
0	3.62592	0.4	0.041	0	Pit cells	Sectm1b
0	1.51774	0.563	0.204	0	Pit cells	Ephx2
0	2.33905	0.498	0.141	0	Pit cells	Sgk1
0	1.69829	0.513	0.157	0	Pit cells	Spire2
0	1.84707	0.492	0.14	0	Pit cells	Ermp1
0	1.55748	0.676	0.326	0	Pit cells	Flnb
0	1.46643	0.539	0.193	0	Pit cells	Macc1
0	1.66739	0.648	0.304	0	Pit cells	Myo5c
0	1.56626	0.542	0.201	0	Pit cells	Rab27a
0	1.63245	0.492	0.151	0	Pit cells	Coro2a
0	1.59566	0.5	0.159	0	Pit cells	Kcnk10
0	1.54096	0.509	0.169	0	Pit cells	Prelid2
0	2.20018	0.445	0.106	0	Pit cells	Clic3
0	1.76867	0.947	0.61	0	Pit cells	Ctse
0	1.53701	0.511	0.175	0	Pit cells	Bmp2
0	1.8883	0.468	0.133	0	Pit cells	Rasgef1b
0	1.5792	0.903	0.57	0	Pit cells	Mgst2
0	3.81667	0.999	0.667	0	Pit cells	Gkn1
0	1.47587	0.486	0.155	0	Pit cells	Gk
0	1.84717	0.474	0.143	0	Pit cells	Itpk1
0	1.47455	0.527	0.197	0	Pit cells	Dgat1
0	3.15239	0.364	0.034	0	Pit cells	Shh
0	1.93351	0.424	0.098	0	Pit cells	Srgap1
0	2.08998	0.461	0.136	0	Pit cells	Areg
0	3.5278	0.352	0.029	0	Pit cells	Capn8
0	1.77424	0.883	0.561	0	Pit cells	Lgals9
0	1.57629	0.546	0.225	0	Pit cells	Myh14
0	3.23519	0.404	0.084	0	Pit cells	Mxd1
0	1.75735	0.46	0.14	0	Pit cells	Tnk2
0	2.05515	0.42	0.102	0	Pit cells	Aadac
0	1.82178	0.456	0.138	0	Pit cells	Dgat2
0	1.56112	0.471	0.156	0	Pit cells	Pla2g10os
0	3.06807	0.349	0.034	0	Pit cells	Acer1
0	1.75931	0.405	0.091	0	Pit cells	Ano7
0	1.95502	0.429	0.115	0	Pit cells	Sprr2a1
0	2.68777	0.415	0.101	0	Pit cells	Fabp2
0	1.49768	0.532	0.221	0	Pit cells	Aldh1a1
0	1.54187	0.469	0.158	0	Pit cells	Nt5e
0	2.38361	0.386	0.077	0	Pit cells	Arhgap27
0	1.51769	0.438	0.13	0	Pit cells	Myo1a
0	1.69069	0.421	0.115	0	Pit cells	Pdlim7
0	3.13312	0.36	0.055	0	Pit cells	Ly6d
0	1.57747	0.887	0.585	0	Pit cells	Ptgr1
0	1.65933	0.524	0.224	0	Pit cells	Epn3
0	1.52609	0.428	0.128	0	Pit cells	Tmem139
0	2.03143	0.378	0.078	0	Pit cells	Lbh
0	1.55846	0.469	0.169	0	Pit cells	Slc22a23
0	1.46745	0.538	0.24	0	Pit cells	Raph1
0	3.09184	0.312	0.019	0	Pit cells	Hsd17b2
0	3.82101	0.331	0.039	0	Pit cells	Psapl1
0	1.53876	0.701	0.409	0	Pit cells	Gstp2
0	2.92535	0.338	0.047	0	Pit cells	Ces2a
0	1.58138	0.456	0.168	0	Pit cells	Smad7
0	2.80182	0.362	0.074	0	Pit cells	Ly6g6e
0	1.60172	0.405	0.121	0	Pit cells	D1Ertd622e
0	1.62057	0.437	0.153	0	Pit cells	Ces1f
0	2.05178	0.367	0.086	0	Pit cells	Rpp25
0	2.13605	0.336	0.06	0	Pit cells	Paqr7
0	1.44316	0.506	0.231	0	Pit cells	Clip1
0	3.23927	0.287	0.019	0	Pit cells	Pstpip1
0	1.75965	0.369	0.102	0	Pit cells	Serpinb5
0	3.40677	0.281	0.019	0	Pit cells	Mgll
0	1.74197	0.384	0.122	0	Pit cells	Capn5
0	1.89645	0.881	0.62	0	Pit cells	Lgals2
0	4.96042	0.287	0.026	0	Pit cells	Clca1
0	1.61489	0.382	0.122	0	Pit cells	Sema4b
0	4.57961	0.288	0.028	0	Pit cells	Slurp1
0	4.74144	0.323	0.065	0	Pit cells	Sprr1a
0	1.8999	0.312	0.06	0	Pit cells	Ms4a8a
0	1.83896	0.337	0.086	0	Pit cells	Sfta2
0	1.49692	0.485	0.238	0	Pit cells	Abhd2
0	1.99813	0.987	0.74	0	Pit cells	Krt19
0	3.25427	0.278	0.035	0	Pit cells	Unc5b
0	1.71472	0.313	0.075	0	Pit cells	Ptprh
0	4.49791	0.253	0.017	0	Pit cells	Krt20
0	1.46621	0.339	0.107	0	Pit cells	Fut4
0	2.07106	0.307	0.077	0	Pit cells	Lamc2
0	2.11632	0.314	0.084	0	Pit cells	Clcn2
0	1.73724	0.383	0.158	0	Pit cells	Atg2a
0	1.68793	0.294	0.07	0	Pit cells	Slc6a20a
0	2.18217	0.27	0.048	0	Pit cells	Npb
0	1.46975	0.949	0.728	0	Pit cells	Prr13
0	1.97782	0.386	0.169	0	Pit cells	Cavin3
0	1.78354	0.286	0.069	0	Pit cells	Slc2a10
0	1.45897	0.345	0.128	0	Pit cells	Egfr
0	2.72276	0.278	0.062	0	Pit cells	Pim1
0	2.09746	0.998	0.783	0	Pit cells	Psca
0	1.97902	0.331	0.119	0	Pit cells	Khnyn
0	1.64364	0.839	0.627	0	Pit cells	Neat1
0	2.17414	0.258	0.049	0	Pit cells	Ankdd1b
0	1.49764	0.258	0.051	0	Pit cells	Cdkn2b
0	1.81265	0.287	0.082	0	Pit cells	Evpl
0	1.56008	0.272	0.07	0	Pit cells	Arhgef40
0	2.39476	0.254	0.052	0	Pit cells	Gm15318
0	1.81952	0.268	0.068	0	Pit cells	Rhbdl2
0	1.84448	0.269	0.069	0	Pit cells	Apol7a
0	1.53507	0.292	0.092	0	Pit cells	Ugt1a6a
0	1.77567	0.314	0.118	0	Pit cells	Oas1a
0	1.96666	0.275	0.079	0	Pit cells	AW112010
0	1.59904	0.989	0.802	0	Pit cells	Tmsb10
0	1.53374	0.28	0.101	0	Pit cells	Leng9
0	3.24451	1	0.846	0	Pit cells	Tff1
0	1.8733	0.955	0.823	0	Pit cells	Mgst3
0	1.4392	0.992	0.938	0	Pit cells	Krt8
3.0322e-140	1.60812	0.891	0.766	1.01333e-135	Pit cells	Lars2
6.44995e-38	1.49477	0.293	0.232	2.15551e-33	Pit cells	Bst2
0	5.67362	0.917	0.078	0	Chief cells	Try4
0	6.32417	0.854	0.016	0	Chief cells	Try10
0	4.68982	0.908	0.074	0	Chief cells	Cblif
0	2.83121	0.896	0.069	0	Chief cells	Fxyd6
0	2.39338	0.867	0.079	0	Chief cells	Cckar
0	4.24084	0.834	0.058	0	Chief cells	Gm35572
0	4.1666	0.921	0.158	0	Chief cells	Pnliprp2
0	3.44154	0.927	0.182	0	Chief cells	Furin
0	1.84292	0.878	0.169	0	Chief cells	Tent5c
0	1.64318	0.851	0.153	0	Chief cells	Copz2
0	4.31048	0.935	0.263	0	Chief cells	Pdia2
0	2.23339	0.753	0.089	0	Chief cells	Tmem64
0	2.6513	0.947	0.285	0	Chief cells	Nupr1
0	6.32983	0.82	0.179	0	Chief cells	Chia1
0	2.18531	0.71	0.077	0	Chief cells	Pycr1
0	1.47334	0.737	0.107	0	Chief cells	Ero1lb
0	3.34104	0.65	0.028	0	Chief cells	Gper1
0	2.94068	0.652	0.039	0	Chief cells	Crlf1
0	2.32504	0.657	0.066	0	Chief cells	Nat8f1
0	3.58895	0.937	0.362	0	Chief cells	Tmed6
0	2.44416	0.6	0.025	0	Chief cells	Cryab
0	2.72614	0.687	0.134	0	Chief cells	Cdkn1c
0	0.652819	0.756	0.203	0	Chief cells	Nucb2
0	5.62232	0.541	0.007	0	Chief cells	Necab1
0	3.13739	0.556	0.029	0	Chief cells	Derl3
0	0.565857	0.558	0.037	0	Chief cells	Hamp2
0	0.91753	0.742	0.247	0	Chief cells	St3gal6
0	1.1661	0.878	0.391	0	Chief cells	Ell2
0	0.65998	0.705	0.218	0	Chief cells	Aldh7a1
0	0.493256	0.619	0.145	0	Chief cells	Hist1h4h
0	-0.251376	0.686	0.226	0	Chief cells	Phgdh
0	4.93303	0.465	0.005	0	Chief cells	Sostdc1
0	0.309914	0.619	0.16	0	Chief cells	Gpx8
0	0.764673	0.526	0.076	0	Chief cells	Gm11963
0	0.664906	0.546	0.097	0	Chief cells	Nrtn
0	1.7299	0.46	0.031	0	Chief cells	Syne4
0	1.88299	0.518	0.094	0	Chief cells	Gm12888
0	1.69851	0.452	0.039	0	Chief cells	Bhlha15
0	0.960453	0.472	0.067	0	Chief cells	Lpl
0	0.638882	0.543	0.142	0	Chief cells	Sntb1
0	1.66746	0.511	0.114	0	Chief cells	Camk2b
0	1.80546	0.501	0.12	0	Chief cells	Gm49980
0	0.416591	0.931	0.551	0	Chief cells	Ttr
0	0.822146	0.468	0.09	0	Chief cells	Hist2h2aa1
0	0.482407	0.458	0.08	0	Chief cells	Rhbdl1
0	0.734374	0.458	0.102	0	Chief cells	Arhgef4
0	1.11704	0.38	0.026	0	Chief cells	Ptger3
0	0.258193	0.441	0.096	0	Chief cells	Klf15
0	2.71894	0.357	0.02	0	Chief cells	1810041H14Rik
0	0.827865	0.398	0.078	0	Chief cells	Slc2a5
0	-0.298598	0.447	0.13	0	Chief cells	Bpifb1
0	3.97787	0.323	0.007	0	Chief cells	Gdf9
0	-0.453662	0.448	0.133	0	Chief cells	Prss23
0	2.26792	0.359	0.047	0	Chief cells	Blm
0	0.640099	0.368	0.057	0	Chief cells	Gnmt
0	5.78494	0.306	0.003	0	Chief cells	Creg2
0	5.51808	0.949	0.656	0	Chief cells	Pla2g1b
0	-0.445044	0.385	0.096	0	Chief cells	Syt7
0	1.03705	0.326	0.042	0	Chief cells	Cyp4v3
0	0.623216	0.354	0.071	0	Chief cells	Plpp3
0	4.14096	0.289	0.006	0	Chief cells	Gm42962
0	1.07771	0.361	0.082	0	Chief cells	Naip6
0	0.310409	0.371	0.101	0	Chief cells	Smox
0	3.22075	0.273	0.009	0	Chief cells	Aldh1l2
0	2.60616	0.277	0.015	0	Chief cells	Gm12298
0	1.12953	0.302	0.047	0	Chief cells	Kcnj13
0	1.76061	0.266	0.027	0	Chief cells	Fes
0	0.713895	0.274	0.036	0	Chief cells	Sema7a
0	0.502608	0.278	0.057	0	Chief cells	2200002J24Rik
0	1.53046	0.94	0.755	0	Chief cells	Chd9
0	0.626991	0.973	0.79	0	Chief cells	Ly6e
0	5.09989	0.995	0.878	0	Chief cells	Clps
0	-1.03176	0.93	0.828	0	Chief cells	Rabac1
0	-1.03435	0.942	0.844	0	Chief cells	Reep5
0	-1.0276	0.928	0.832	0	Chief cells	Fkbp2
0	-0.877409	0.942	0.849	0	Chief cells	Srp9
0	2.99967	0.991	0.907	0	Chief cells	Pgc
0	-0.934861	0.981	0.907	0	Chief cells	Ppib
2.51148e-284	0.257955	0.846	0.386	8.39312e-280	Chief cells	Retreg1
4.29784e-269	0.347091	0.902	0.525	1.43629e-264	Chief cells	Arhgdig
3.90012e-267	0.616149	0.319	0.102	1.30338e-262	Chief cells	Igf1
3.44658e-259	-0.46638	0.316	0.095	1.15181e-254	Chief cells	Slc16a7
1.1485e-244	0.285762	0.635	0.29	3.83816e-240	Chief cells	Cep85
1.21462e-232	0.380805	0.916	0.625	4.05914e-228	Chief cells	Cmss1
3.50894e-228	-0.252004	0.328	0.107	1.17265e-223	Chief cells	Kdelr3
4.67587e-214	0.367308	0.953	0.839	1.56263e-209	Chief cells	Psca
1.24133e-199	0.391381	0.836	0.457	4.14842e-195	Chief cells	Rnf149
1.99005e-182	-0.96537	0.875	0.725	6.65055e-178	Chief cells	Tram1
6.61475e-173	-1.02271	0.867	0.727	2.21058e-168	Chief cells	Selenos
4.08188e-161	-0.627561	0.968	0.882	1.36412e-156	Chief cells	Selenop
2.14592e-158	-0.269239	0.272	0.099	7.17144e-154	Chief cells	Dbp
1.57112e-151	0.434709	0.908	0.656	5.25053e-147	Chief cells	Cdk8
4.10812e-143	-0.309559	0.591	0.269	1.37289e-138	Chief cells	Acadsb
3.52835e-142	-1.03654	0.794	0.66	1.17914e-137	Chief cells	Ift20
2.54766e-139	-0.528241	0.309	0.123	8.51402e-135	Chief cells	Cxxc4
1.81573e-136	-0.761991	0.348	0.143	6.06798e-132	Chief cells	Anxa6
4.5577e-130	-0.273944	0.274	0.109	1.52314e-125	Chief cells	Arhgef26
1.1079e-129	-0.267521	0.714	0.347	3.70249e-125	Chief cells	Adk
3.30005e-128	-1.00463	0.813	0.682	1.10284e-123	Chief cells	H13
8.66107e-127	-0.257626	0.289	0.118	2.89444e-122	Chief cells	Fcho1
6.41709e-121	-0.894428	0.357	0.154	2.14453e-116	Chief cells	Gga2
7.23449e-114	-0.884255	0.882	0.724	2.41769e-109	Chief cells	Tmem147
5.99335e-113	-0.307033	0.407	0.188	2.00292e-108	Chief cells	Akt2
3.96124e-109	-0.673558	0.374	0.169	1.32381e-104	Chief cells	Rsph9
4.34652e-106	-0.576398	0.766	0.383	1.45256e-101	Chief cells	Ppic
6.61883e-99	-0.336287	0.57	0.283	2.21195e-94	Chief cells	Edem1
3.51319e-98	-0.333688	0.368	0.173	1.17407e-93	Chief cells	Igf1r
3.58487e-98	-0.353029	0.359	0.171	1.19803e-93	Chief cells	D130009I18Rik
1.0112e-96	-1.02671	0.871	0.692	3.37932e-92	Chief cells	Prdx4
7.45116e-89	-0.305246	0.698	0.361	2.4901e-84	Chief cells	Plpp5
8.01313e-87	-0.515756	0.448	0.221	2.67791e-82	Chief cells	Gm15417
3.33206e-83	-0.926005	0.877	0.697	1.11354e-78	Chief cells	Sec62
5.16386e-83	-0.335161	0.262	0.121	1.72571e-78	Chief cells	Engase
4.69893e-82	-0.685249	0.345	0.165	1.57033e-77	Chief cells	Fam89b
1.34146e-75	-0.847818	0.819	0.646	4.48301e-71	Chief cells	Jtb
9.67605e-75	-0.550231	0.273	0.13	3.23364e-70	Chief cells	Emc9
1.37083e-71	-0.780535	0.416	0.212	4.58117e-67	Chief cells	Ccpg1
6.39898e-71	-0.461678	0.725	0.39	2.13847e-66	Chief cells	Aldh6a1
8.13597e-65	-1.03643	0.742	0.589	2.71896e-60	Chief cells	Slc35b1
9.31723e-65	-0.629542	0.586	0.307	3.11372e-60	Chief cells	Macrod1
9.30469e-62	-0.642096	0.463	0.243	3.10953e-57	Chief cells	Bckdhb
3.08438e-59	-0.862234	0.444	0.237	1.03077e-54	Chief cells	Snhg18
6.37574e-59	-0.552905	0.917	0.76	2.13071e-54	Chief cells	Dnajc3
1.66361e-57	-0.532687	0.406	0.219	5.55961e-53	Chief cells	Lcmt1
1.84931e-55	-0.546465	0.44	0.238	6.18022e-51	Chief cells	Fundc1
3.04011e-53	-0.94463	0.265	0.14	1.01597e-48	Chief cells	Fam13a
3.61657e-52	-0.66124	0.685	0.375	1.20862e-47	Chief cells	Gm8797
4.54356e-49	-0.506821	0.387	0.22	1.51841e-44	Chief cells	Peak1
4.08907e-46	-0.490786	0.933	0.799	1.36653e-41	Chief cells	Ndufa1
2.91685e-45	-0.506549	0.582	0.325	9.74782e-41	Chief cells	Slc35c2
4.34859e-42	-0.79259	0.506	0.288	1.45326e-37	Chief cells	Trp53inp2
4.94609e-41	-0.930253	0.999	0.999	1.65293e-36	Chief cells	Gm42418
6.31768e-40	-0.658456	0.455	0.262	2.11131e-35	Chief cells	Txndc11
1.21009e-39	-0.694818	0.341	0.193	4.04402e-35	Chief cells	Wdyhv1
1.15854e-38	-0.367915	0.903	0.627	3.87171e-34	Chief cells	Gphn
2.06808e-37	-0.906274	0.437	0.248	6.91133e-33	Chief cells	Soat1
3.24039e-37	-0.623218	0.256	0.146	1.08291e-32	Chief cells	Setd4
4.19482e-37	-0.788401	0.296	0.169	1.40187e-32	Chief cells	Sugp1
4.2595e-37	-0.988001	0.703	0.545	1.42348e-32	Chief cells	Gstt3
3.63487e-35	-0.901976	0.264	0.151	1.21474e-30	Chief cells	E030030I06Rik
2.18303e-34	-0.379196	0.724	0.429	7.29548e-30	Chief cells	Chid1
4.23501e-34	-0.939726	0.76	0.582	1.4153e-29	Chief cells	Tmem246
4.59657e-30	-0.905508	0.36	0.212	1.53613e-25	Chief cells	Lyrm9
5.00518e-30	-0.768231	0.335	0.198	1.67268e-25	Chief cells	Pcca
4.69586e-29	-0.828646	0.81	0.595	1.56931e-24	Chief cells	1110008P14Rik
4.13525e-28	-0.731622	0.391	0.236	1.38196e-23	Chief cells	Nudt22
2.72097e-27	-0.890341	0.536	0.315	9.09319e-23	Chief cells	Mthfd2
8.44485e-26	-0.866724	0.381	0.231	2.82218e-21	Chief cells	Tasp1
6.11756e-25	-0.802389	0.355	0.216	2.04443e-20	Chief cells	Plcb1
2.86916e-23	-0.783895	0.709	0.442	9.58844e-19	Chief cells	9030622O22Rik
2.89024e-22	-0.819584	0.322	0.199	9.65889e-18	Chief cells	Srp54a
6.91502e-22	-1.03701	0.252	0.155	2.31093e-17	Chief cells	C1qtnf12
2.90547e-21	-0.895517	0.779	0.577	9.70978e-17	Chief cells	Smim10l1
1.68787e-20	-0.817037	0.508	0.309	5.64069e-16	Chief cells	Bckdha
2.077e-19	-0.800956	0.662	0.391	6.94114e-15	Chief cells	Srm
3.15612e-19	-0.899053	0.308	0.194	1.05474e-14	Chief cells	Ssx2ip
6.37245e-17	-0.909082	0.327	0.21	2.12961e-12	Chief cells	Cgnl1
7.96143e-17	-1.00958	0.261	0.168	2.66063e-12	Chief cells	Wdsub1
8.50725e-17	-0.978733	0.535	0.33	2.84304e-12	Chief cells	Socs2
1.79885e-16	-0.89036	0.702	0.409	6.01159e-12	Chief cells	Tmem223
1.3043e-15	-0.801103	0.398	0.253	4.35883e-11	Chief cells	Fam149a
1.82188e-15	-0.928531	0.589	0.387	6.08854e-11	Chief cells	Cited2
7.06953e-14	-0.723967	0.682	0.424	2.36257e-09	Chief cells	2300009A05Rik
1.10063e-13	-0.982147	0.486	0.308	3.6782e-09	Chief cells	Pcmtd1
1.37911e-13	-0.566761	0.684	0.425	4.60886e-09	Chief cells	Pycr2
2.603e-13	-1.03653	0.271	0.181	8.69896e-09	Chief cells	Ulk1
2.70131e-13	-0.936152	0.305	0.202	9.0275e-09	Chief cells	Ccdc167
5.25041e-13	-0.913432	0.333	0.219	1.75464e-08	Chief cells	B230118H07Rik
6.59289e-12	-0.964206	0.301	0.2	2.20328e-07	Chief cells	Ttc32
7.14998e-12	-0.690673	0.542	0.366	2.38945e-07	Chief cells	Jarid2
2.43522e-11	-0.706198	0.659	0.417	8.13827e-07	Chief cells	Pdgfa
4.05499e-11	-0.757016	0.259	0.178	1.35514e-06	Chief cells	Cth
4.74911e-11	-0.667954	0.846	0.627	1.58711e-06	Chief cells	Sdf2l1
9.58798e-11	-0.973146	0.6	0.453	3.20421e-06	Chief cells	Ergic2
1.13655e-10	-0.589648	0.88	0.664	3.79823e-06	Chief cells	Srpr
1.81192e-10	-0.996453	0.399	0.343	6.05524e-06	Chief cells	Srp68
2.82373e-10	-0.822427	0.695	0.448	9.43662e-06	Chief cells	Usp53
2.92699e-10	-0.461263	0.87	0.666	9.78172e-06	Chief cells	Tmem160
1.81973e-09	-0.890245	0.602	0.405	6.08137e-05	Chief cells	Gadd45g
2.18572e-09	-0.909603	0.747	0.537	7.30447e-05	Chief cells	BC004004
2.31847e-09	-0.943928	0.413	0.274	7.74809e-05	Chief cells	Mars
1.48429e-08	-0.797888	0.843	0.587	0.000496036	Chief cells	Galk1
2.54593e-08	-0.463118	0.67	0.457	0.000850823	Chief cells	Creld2
3.53418e-08	-0.996735	0.554	0.426	0.00118109	Chief cells	Fam174b
6.26571e-08	-0.578048	0.661	0.434	0.00209394	Chief cells	Tmem181a
1.54704e-07	-0.390171	0.923	0.724	0.00517006	Chief cells	Serp1
3.55279e-07	-0.506851	0.929	0.806	0.0118731	Chief cells	AY036118
6.49717e-07	-0.843577	0.294	0.211	0.0217129	Chief cells	Pik3c3
2.74971e-06	-0.573058	0.904	0.663	0.0918925	Chief cells	Hist1h2bc
1.17002e-05	-0.581202	0.708	0.458	0.39101	Chief cells	Spcs3
1.33229e-05	-1.00888	0.365	0.254	0.445239	Chief cells	Morn2
2.30891e-05	-0.732762	0.526	0.349	0.771613	Chief cells	Mcfd2
8.33777e-05	-0.873301	0.342	0.244	1	Chief cells	Gcdh
0.000232861	-1.0309	0.66	0.414	1	Chief cells	Cnn3
0.00026021	-1.03894	0.468	0.366	1	Chief cells	Gmppb
0.000288437	-1.0165	0.51	0.403	1	Chief cells	Pbx1
0.000677034	-1.00753	0.535	0.361	1	Chief cells	Fgfr2
0.00139852	-0.516411	0.911	0.684	1	Chief cells	Asns
0.00452247	-0.631292	0.907	0.616	1	Chief cells	Tomm6
0.00610923	-0.925446	0.534	0.364	1	Chief cells	Uba5
0	3.40057	0.804	0.127	0	Proliferative cells	Birc5
0	3.56208	0.819	0.192	0	Proliferative cells	Ube2c
0	3.4437	0.726	0.1	0	Proliferative cells	Pclaf
0	2.231	0.87	0.254	0	Proliferative cells	Stmn1
0	3.4451	0.748	0.137	0	Proliferative cells	Mki67
0	3.51088	0.71	0.113	0	Proliferative cells	Cdk1
0	3.43797	0.684	0.094	0	Proliferative cells	Cdca8
0	3.86832	0.657	0.076	0	Proliferative cells	Top2a
0	3.7801	0.642	0.064	0	Proliferative cells	Ccna2
0	3.41782	0.702	0.136	0	Proliferative cells	Tk1
0	2.80642	0.762	0.199	0	Proliferative cells	Cks1b
0	2.78238	0.713	0.154	0	Proliferative cells	Spc24
0	3.46491	0.648	0.09	0	Proliferative cells	Smc2
0	2.91596	0.692	0.137	0	Proliferative cells	Cdca3
0	3.13646	0.639	0.114	0	Proliferative cells	Cenpa
0	3.04488	0.799	0.274	0	Proliferative cells	Cks2
0	2.75492	0.677	0.168	0	Proliferative cells	Rrm1
0	4.17597	0.549	0.042	0	Proliferative cells	Esco2
0	3.97694	0.546	0.041	0	Proliferative cells	Pbk
0	4.00008	0.546	0.042	0	Proliferative cells	Tpx2
0	2.78825	0.671	0.169	0	Proliferative cells	Lmnb1
0	2.39752	0.779	0.278	0	Proliferative cells	Dut
0	2.91519	0.959	0.468	0	Proliferative cells	Hmgb2
0	3.5659	0.57	0.08	0	Proliferative cells	Rrm2
0	4.05872	0.534	0.046	0	Proliferative cells	Hist1h1b
0	3.40091	0.543	0.056	0	Proliferative cells	Cdc20
0	2.78709	0.68	0.194	0	Proliferative cells	Smc4
0	3.0766	0.559	0.079	0	Proliferative cells	Cenpf
0	3.04557	0.694	0.216	0	Proliferative cells	H2afx
0	3.39489	0.538	0.061	0	Proliferative cells	Racgap1
0	2.82214	0.591	0.116	0	Proliferative cells	Ccnb2
0	3.47769	0.521	0.053	0	Proliferative cells	Ccnb1
0	3.49411	0.513	0.047	0	Proliferative cells	Hmmr
0	2.03807	0.848	0.382	0	Proliferative cells	Ccdc34
0	2.39122	0.769	0.304	0	Proliferative cells	Tyms
0	2.64923	0.603	0.144	0	Proliferative cells	Rfc4
0	3.4131	0.513	0.055	0	Proliferative cells	Tacc3
0	4.14996	0.56	0.107	0	Proliferative cells	Hist1h2ae
0	2.66607	0.59	0.137	0	Proliferative cells	Lig1
0	3.58132	0.505	0.053	0	Proliferative cells	Cenpe
0	3.72856	0.489	0.038	0	Proliferative cells	Prc1
0	3.62918	0.5	0.05	0	Proliferative cells	Melk
0	2.49169	0.539	0.093	0	Proliferative cells	Hist1h2ap
0	2.4909	0.558	0.113	0	Proliferative cells	Cenpw
0	2.90527	0.543	0.1	0	Proliferative cells	Cenpm
0	3.81703	0.484	0.047	0	Proliferative cells	Plk1
0	3.81508	0.471	0.035	0	Proliferative cells	Asf1b
0	3.03715	0.922	0.487	0	Proliferative cells	Tuba1b
0	3.10798	0.508	0.074	0	Proliferative cells	Mad2l1
0	2.68811	0.549	0.116	0	Proliferative cells	Mcm3
0	2.43975	0.577	0.144	0	Proliferative cells	Mcm7
0	2.50096	0.567	0.135	0	Proliferative cells	Rfc5
0	2.85617	0.524	0.093	0	Proliferative cells	Gins2
0	2.8321	0.514	0.084	0	Proliferative cells	Mcm5
0	3.96158	0.457	0.03	0	Proliferative cells	Nusap1
0	2.33755	0.962	0.538	0	Proliferative cells	Tubb5
0	2.13885	0.608	0.186	0	Proliferative cells	Exosc8
0	1.98597	0.64	0.222	0	Proliferative cells	Siva1
0	4.26037	0.447	0.03	0	Proliferative cells	Aurkb
0	2.03379	0.742	0.325	0	Proliferative cells	Lsm3
0	2.28531	0.588	0.175	0	Proliferative cells	Hat1
0	2.03229	0.799	0.387	0	Proliferative cells	Tmpo
0	3.22636	0.47	0.06	0	Proliferative cells	Kif23
0	3.43001	0.469	0.06	0	Proliferative cells	Incenp
0	3.56895	0.447	0.04	0	Proliferative cells	Ect2
0	2.01216	0.662	0.256	0	Proliferative cells	Nasp
0	2.35895	0.588	0.187	0	Proliferative cells	Mcm6
0	2.55242	0.513	0.115	0	Proliferative cells	Prim1
0	3.69542	0.433	0.036	0	Proliferative cells	Kif11
0	2.09279	0.634	0.238	0	Proliferative cells	Gmnn
0	2.88724	0.47	0.076	0	Proliferative cells	Hells
0	2.07209	0.788	0.395	0	Proliferative cells	Lsm2
0	4.12302	0.42	0.028	0	Proliferative cells	Knl1
0	2.87823	0.482	0.091	0	Proliferative cells	Fen1
0	2.68438	0.471	0.087	0	Proliferative cells	Knstrn
0	2.75373	0.462	0.078	0	Proliferative cells	Hirip3
0	2.78169	0.472	0.089	0	Proliferative cells	Nrm
0	2.04859	0.588	0.205	0	Proliferative cells	Dnph1
0	2.7304	0.471	0.092	0	Proliferative cells	Cdkn3
0	3.47207	0.415	0.04	0	Proliferative cells	Rad51
0	2.16653	0.503	0.129	0	Proliferative cells	Dnajc9
0	2.02106	0.54	0.167	0	Proliferative cells	Pmf1
0	3.67381	0.408	0.035	0	Proliferative cells	Kif22
0	2.13254	0.575	0.204	0	Proliferative cells	Pold2
0	3.49815	0.417	0.046	0	Proliferative cells	Kif20b
0	2.7065	0.471	0.102	0	Proliferative cells	Atad2
0	3.21621	0.417	0.049	0	Proliferative cells	Spc25
0	3.88026	0.395	0.027	0	Proliferative cells	Ckap2l
0	2.04001	0.573	0.206	0	Proliferative cells	Ezh2
0	1.94691	0.859	0.493	0	Proliferative cells	Ube2s
0	2.24699	0.509	0.145	0	Proliferative cells	Tipin
0	1.88992	0.815	0.451	0	Proliferative cells	Dek
0	3.71633	0.396	0.034	0	Proliferative cells	Fbxo5
0	2.17247	0.529	0.169	0	Proliferative cells	Dnmt1
0	3.80024	0.385	0.027	0	Proliferative cells	Shcbp1
0	3.83158	0.385	0.027	0	Proliferative cells	Anln
0	2.52846	0.42	0.066	0	Proliferative cells	Diaph3
0	2.58725	0.434	0.081	0	Proliferative cells	Dhfr
0	1.94669	0.577	0.226	0	Proliferative cells	Usp1
0	3.90332	0.378	0.027	0	Proliferative cells	Ncapg
0	3.73783	0.376	0.027	0	Proliferative cells	Aurka
0	3.71651	0.369	0.025	0	Proliferative cells	Kif4
0	3.46043	0.38	0.037	0	Proliferative cells	Clspn
0	2.35423	0.455	0.113	0	Proliferative cells	Nup85
0	2.21147	0.495	0.153	0	Proliferative cells	Orc6
0	2.89747	0.398	0.062	0	Proliferative cells	Mis18a
0	3.2876	0.381	0.046	0	Proliferative cells	Sapcd2
0	3.56811	0.363	0.029	0	Proliferative cells	Ncaph
0	2.63204	0.416	0.082	0	Proliferative cells	Syce2
0	2.15103	0.613	0.281	0	Proliferative cells	Pcna
0	3.05	0.42	0.089	0	Proliferative cells	Hist1h1d
0	2.72408	0.392	0.062	0	Proliferative cells	Haus4
0	2.47071	0.434	0.105	0	Proliferative cells	Dbf4
0	2.22588	0.669	0.34	0	Proliferative cells	Hist1h1e
0	2.17092	0.451	0.122	0	Proliferative cells	Vrk1
0	3.84408	0.354	0.028	0	Proliferative cells	Cep55
0	3.45249	0.363	0.038	0	Proliferative cells	Ncapd2
0	2.26305	0.444	0.122	0	Proliferative cells	Psat1
0	3.77841	0.349	0.027	0	Proliferative cells	Bub1b
0	3.06944	0.373	0.052	0	Proliferative cells	Slfn9
0	3.45006	0.343	0.022	0	Proliferative cells	Hist1h3c
0	3.55567	0.353	0.034	0	Proliferative cells	Kif20a
0	2.41256	0.405	0.09	0	Proliferative cells	Mcm4
0	3.17294	0.356	0.042	0	Proliferative cells	Uhrf1
0	2.47403	0.385	0.075	0	Proliferative cells	Rpa2
0	3.14283	0.349	0.042	0	Proliferative cells	E2f8
0	3.89824	0.325	0.02	0	Proliferative cells	Ndc80
0	1.8955	0.927	0.623	0	Proliferative cells	Ranbp1
0	3.10914	0.345	0.043	0	Proliferative cells	Ube2t
0	4.0327	0.321	0.019	0	Proliferative cells	Cdca2
0	1.92835	0.424	0.122	0	Proliferative cells	Shmt1
0	1.90182	0.532	0.232	0	Proliferative cells	Reep4
0	3.83927	0.326	0.026	0	Proliferative cells	Sgo2a
0	3.91926	0.32	0.021	0	Proliferative cells	Kif15
0	2.62999	0.393	0.096	0	Proliferative cells	Tcf19
0	3.60989	0.323	0.026	0	Proliferative cells	Rad51ap1
0	2.78865	0.362	0.065	0	Proliferative cells	Gm42047
0	2.32986	0.386	0.093	0	Proliferative cells	Aaas
0	2.59919	0.353	0.062	0	Proliferative cells	Pola1
0	3.89898	0.312	0.023	0	Proliferative cells	Mis18bp1
0	2.69991	0.355	0.066	0	Proliferative cells	Chaf1b
0	2.09224	0.393	0.106	0	Proliferative cells	Haus1
0	3.19502	0.326	0.04	0	Proliferative cells	Cenpp
0	2.82707	0.323	0.041	0	Proliferative cells	Hist2h2ac
0	3.75023	0.304	0.022	0	Proliferative cells	Dlgap5
0	4.38503	0.298	0.016	0	Proliferative cells	Kifc1
0	3.66196	0.305	0.023	0	Proliferative cells	Ska1
0	1.93676	0.515	0.235	0	Proliferative cells	Phgdh
0	3.25055	0.31	0.031	0	Proliferative cells	Ckap2
0	4.03402	0.297	0.018	0	Proliferative cells	Hist1h2ab
0	3.6214	0.298	0.021	0	Proliferative cells	Hist1h1a
0	3.99098	0.295	0.019	0	Proliferative cells	Aspm
0	2.27932	0.37	0.097	0	Proliferative cells	Ncapd3
0	2.78916	0.33	0.059	0	Proliferative cells	Ncapg2
0	4.12975	0.287	0.018	0	Proliferative cells	Nuf2
0	2.42104	0.335	0.067	0	Proliferative cells	Poc1a
0	2.40358	0.339	0.071	0	Proliferative cells	Cenpq
0	2.74407	0.32	0.054	0	Proliferative cells	Gm44206
0	2.79989	0.321	0.055	0	Proliferative cells	Fam111a
0	1.90724	0.403	0.138	0	Proliferative cells	Topbp1
0	3.56394	0.287	0.022	0	Proliferative cells	Iqgap3
0	3.18121	0.294	0.029	0	Proliferative cells	Cenph
0	1.89096	0.364	0.101	0	Proliferative cells	Hist1h4d
0	2.1967	0.364	0.101	0	Proliferative cells	Pkmyt1
0	3.98429	0.278	0.015	0	Proliferative cells	Ccnf
0	2.75229	0.309	0.047	0	Proliferative cells	Ndc1
0	2.39181	0.314	0.054	0	Proliferative cells	Cenps
0	2.16956	0.352	0.093	0	Proliferative cells	Gemin6
0	4.23232	0.274	0.016	0	Proliferative cells	Neil3
0	2.72229	0.305	0.049	0	Proliferative cells	Cenpk
0	2.73946	0.296	0.042	0	Proliferative cells	Cit
0	2.06829	0.361	0.107	0	Proliferative cells	Mcm2
0	1.88759	0.379	0.127	0	Proliferative cells	Nup37
0	2.52481	0.315	0.065	0	Proliferative cells	Chek2
0	3.79134	0.267	0.019	0	Proliferative cells	Bub1
0	1.88807	0.343	0.098	0	Proliferative cells	Gm10282
0	2.21851	0.333	0.088	0	Proliferative cells	Cdkn2d
0	2.57771	0.299	0.055	0	Proliferative cells	Chaf1a
0	3.4538	0.268	0.025	0	Proliferative cells	Nek2
0	1.90473	0.349	0.107	0	Proliferative cells	Nup43
0	1.87555	0.351	0.11	0	Proliferative cells	Rcc1
0	2.86844	0.28	0.041	0	Proliferative cells	Cip2a
0	3.36534	0.262	0.023	0	Proliferative cells	Sgo1
0	3.17989	0.264	0.026	0	Proliferative cells	Hist1h2bj
0	2.22245	0.311	0.073	0	Proliferative cells	Cdt1
0	2.06279	0.317	0.079	0	Proliferative cells	Hist1h3e
0	2.13732	0.316	0.078	0	Proliferative cells	Nmral1
0	2.74278	0.279	0.043	0	Proliferative cells	Lockd
0	2.54528	0.283	0.047	0	Proliferative cells	Trim59
0	3.41753	0.255	0.022	0	Proliferative cells	Zwilch
0	2.97666	0.268	0.037	0	Proliferative cells	Plk4
0	2.62614	0.271	0.042	0	Proliferative cells	Mcm10
0	3.16736	0.251	0.025	0	Proliferative cells	Mybl2
0	3.10419	0.255	0.029	0	Proliferative cells	Spdl1
0	2.09274	0.299	0.08	0	Proliferative cells	Nde1
0	1.95323	0.277	0.075	0	Proliferative cells	Smpdl3b
0	1.93927	0.282	0.084	0	Proliferative cells	Pola2
0	1.94787	0.271	0.079	0	Proliferative cells	Gpsm2
0	2.04331	0.25	0.062	0	Proliferative cells	Cep192
0	1.90364	0.252	0.07	0	Proliferative cells	Cdca7l
0	1.64335	0.941	0.247	0	Pit progenitor	2410015M20Rik
0	1.62132	0.935	0.246	0	Pit progenitor	Minos1
0	1.18226	0.961	0.281	0	Pit progenitor	Atp5o.1
0	2.18226	0.838	0.16	0	Pit progenitor	1810022K09Rik
0	1.59356	0.891	0.214	0	Pit progenitor	Usmg5
0	1.39686	0.967	0.293	0	Pit progenitor	Aes
0	1.52167	0.873	0.203	0	Pit progenitor	Pla2g16
0	2.35593	0.715	0.114	0	Pit progenitor	Gm10073
0	1.37066	0.757	0.174	0	Pit progenitor	1110008L16Rik
0	2.98622	0.641	0.095	0	Pit progenitor	Usp50
0	1.27126	0.669	0.154	0	Pit progenitor	D17Wsu92e
0	1.24934	0.668	0.161	0	Pit progenitor	1700020I14Rik
0	1.33599	0.843	0.344	0	Pit progenitor	Nxf1
0	2.04284	0.729	0.238	0	Pit progenitor	Slc1a3
0	1.36469	0.616	0.126	0	Pit progenitor	Sssca1
0	1.9572	0.579	0.097	0	Pit progenitor	D10Jhu81e
0	1.56668	0.917	0.438	0	Pit progenitor	Ndufb4
0	1.93517	0.847	0.37	0	Pit progenitor	Kcnq1ot1
0	1.38924	0.653	0.178	0	Pit progenitor	Taf6l
0	1.8944	0.56	0.09	0	Pit progenitor	2010111I01Rik
0	1.94392	0.717	0.271	0	Pit progenitor	4930404N11Rik
0	1.75603	0.537	0.094	0	Pit progenitor	Lppos
0	1.34921	0.544	0.114	0	Pit progenitor	Pyurf
0	3.07747	0.468	0.043	0	Pit progenitor	Gm8186
0	1.92898	0.615	0.203	0	Pit progenitor	Tspan33
0	1.48044	0.635	0.231	0	Pit progenitor	Gnl3
0	1.402	0.872	0.471	0	Pit progenitor	Fam3c
0	2.21866	0.477	0.078	0	Pit progenitor	Mut
0	1.79874	0.718	0.324	0	Pit progenitor	Stmn1
0	1.95454	0.464	0.072	0	Pit progenitor	Gcn1l1
0	1.19495	0.615	0.229	0	Pit progenitor	Pga5
0	1.18959	0.708	0.329	0	Pit progenitor	Hmgn5
0	1.55937	0.632	0.255	0	Pit progenitor	Npw
0	1.73004	0.561	0.185	0	Pit progenitor	1700016K19Rik
0	1.64492	0.85	0.475	0	Pit progenitor	Tstd1
0	1.92526	0.455	0.082	0	Pit progenitor	0610037L13Rik
0	1.03712	0.807	0.435	0	Pit progenitor	Cbx3
0	1.33901	0.661	0.291	0	Pit progenitor	Fkbp9
0	1.36766	0.747	0.378	0	Pit progenitor	Akr1c14
0	1.38412	0.596	0.231	0	Pit progenitor	Bex4
0	2.04378	0.969	0.606	0	Pit progenitor	mt-Nd3
0	1.43816	0.528	0.172	0	Pit progenitor	Slc9b2
0	1.3869	0.558	0.208	0	Pit progenitor	Rpia
0	1.19401	0.443	0.096	0	Pit progenitor	Mgea5
0	1.61727	0.5	0.159	0	Pit progenitor	Slc39a14
0	3.51658	0.373	0.032	0	Pit progenitor	Gm9493
0	1.17767	0.474	0.14	0	Pit progenitor	Dynlt1f
0	1.30399	0.927	0.595	0	Pit progenitor	Pcbp2
0	1.39212	0.482	0.154	0	Pit progenitor	2210404E10Rik
0	1.02802	0.856	0.531	0	Pit progenitor	Denr
0	1.77925	0.389	0.066	0	Pit progenitor	Aaed1
0	2.67917	0.462	0.142	0	Pit progenitor	Hist1h2ap
0	0.972015	0.882	0.573	0	Pit progenitor	Eif5b
0	1.69356	0.36	0.067	0	Pit progenitor	Fam84b
0	1.29718	0.371	0.081	0	Pit progenitor	Fam208a
0	1.08607	0.893	0.604	0	Pit progenitor	Nfix
0	1.21454	0.94	0.666	0	Pit progenitor	Oit1
0	1.11694	0.338	0.078	0	Pit progenitor	Rps12-ps3
0	1.62472	0.321	0.063	0	Pit progenitor	BC030870
0	2.43147	0.29	0.033	0	Pit progenitor	AC091309.2
0	1.64663	0.306	0.054	0	Pit progenitor	Fam173b
0	1.10358	0.943	0.698	0	Pit progenitor	Atp5k
0	1.48346	0.306	0.062	0	Pit progenitor	Trove2
0	1.05423	0.927	0.692	0	Pit progenitor	Hdgf
0	1.81203	0.275	0.046	0	Pit progenitor	Fam220a
0	1.03843	0.944	0.715	0	Pit progenitor	Set
0	1.89246	0.267	0.043	0	Pit progenitor	Mum1
0	1.58729	0.27	0.049	0	Pit progenitor	Gon7
0	1.48515	0.275	0.056	0	Pit progenitor	Tmem110
0	1.68703	0.261	0.043	0	Pit progenitor	Mkl1
0	1.0133	0.974	0.781	0	Pit progenitor	Eif4a1
0	1.0263	0.954	0.783	0	Pit progenitor	Ptms
0	1.04894	0.995	0.908	0	Pit progenitor	Rps25
0	1.047	0.995	0.911	0	Pit progenitor	Rpl36a
0	1.46133	0.999	0.935	0	Pit progenitor	Rpl35a
0	1.06619	1	0.943	0	Pit progenitor	Rpl9
0	0.989882	0.999	0.948	0	Pit progenitor	Ptma
0	1.09362	0.998	0.947	0	Pit progenitor	Rpl39
0	1.27274	0.998	0.949	0	Pit progenitor	Rps21
0	1.09894	1	0.954	0	Pit progenitor	Rps27
0	1.24696	1	0.958	0	Pit progenitor	Rps29
0	0.97193	1	0.963	0	Pit progenitor	Rpl21
0	1.04588	1	0.966	0	Pit progenitor	Rpl27a
0	1.00609	0.999	0.976	0	Pit progenitor	mt-Nd4
0	1.19785	0.999	0.984	0	Pit progenitor	mt-Atp6
0	1.16261	1	0.994	0	Pit progenitor	mt-Co3
1.56577e-301	1.11231	0.864	0.574	5.23264e-297	Pit progenitor	Ppp3ca
1.12341e-297	1.05576	0.438	0.134	3.75434e-293	Pit progenitor	Wdr89
3.97866e-291	1.56717	0.569	0.239	1.32963e-286	Pit progenitor	Snhg18
4.80124e-286	1.29106	0.594	0.245	1.60453e-281	Pit progenitor	Dkc1
1.35137e-284	1.14943	0.753	0.378	4.51613e-280	Pit progenitor	Erlin1
3.82501e-284	1.11821	0.734	0.376	1.27828e-279	Pit progenitor	Ugcg
4.28492e-284	0.977109	0.838	0.518	1.43198e-279	Pit progenitor	Anapc5
1.14692e-282	1.25056	0.405	0.123	3.83289e-278	Pit progenitor	Gm2000
2.07643e-275	1.69979	0.416	0.136	6.93923e-271	Pit progenitor	Cenpf
7.79437e-270	1.12992	0.528	0.2	2.6048e-265	Pit progenitor	Snrpb2
5.24018e-269	1.85604	0.344	0.096	1.75122e-264	Pit progenitor	Id4
1.38749e-268	1.08947	0.847	0.574	4.63686e-264	Pit progenitor	Btbd3
1.42846e-267	1.1797	0.81	0.485	4.77376e-263	Pit progenitor	Pik3r1
4.10968e-267	1.88559	0.277	0.066	1.37342e-262	Pit progenitor	Lockd
1.81791e-266	0.97165	0.799	0.471	6.07527e-262	Pit progenitor	Pnn
2.69434e-264	1.59547	0.289	0.071	9.00421e-260	Pit progenitor	Ltbp4
1.2212e-259	0.99227	0.565	0.231	4.08112e-255	Pit progenitor	Usf2
1.81388e-258	1.49266	0.297	0.076	6.06179e-254	Pit progenitor	Rnf26
4.27151e-258	1.04572	0.549	0.219	1.4275e-253	Pit progenitor	Ctdnep1
1.2771e-256	1.01303	0.506	0.193	4.26793e-252	Pit progenitor	Akirin2
8.2689e-255	1.56321	0.362	0.11	2.76339e-250	Pit progenitor	Igf1
4.14532e-249	1.15229	0.743	0.392	1.38533e-244	Pit progenitor	Cpn1
1.74582e-248	0.968367	0.84	0.494	5.83434e-244	Pit progenitor	Zfp36l2
3.18437e-248	1.84331	0.316	0.088	1.06419e-243	Pit progenitor	Cyr61
1.68379e-243	1.19208	0.44	0.158	5.62705e-239	Pit progenitor	Isl1
4.97198e-243	1.07837	0.836	0.53	1.66159e-238	Pit progenitor	Ube2s
8.82812e-242	0.982063	0.672	0.328	2.95027e-237	Pit progenitor	Nop56
1.67198e-238	1.02523	0.72	0.393	5.5876e-234	Pit progenitor	Lsm5
2.70516e-237	1.11941	0.628	0.308	9.04038e-233	Pit progenitor	Lyar
2.21858e-236	0.9952	0.801	0.487	7.41428e-232	Pit progenitor	Dek
1.26342e-231	1.08186	0.374	0.12	4.22223e-227	Pit progenitor	Fam122a
1.02594e-230	1.02169	0.585	0.261	3.4286e-226	Pit progenitor	Tnpo3
8.38162e-228	1.05007	0.631	0.306	2.80105e-223	Pit progenitor	Cebpz
2.32641e-225	1.66434	0.441	0.166	7.77462e-221	Pit progenitor	Ppp2r1b
4.5071e-224	0.981023	0.72	0.401	1.50623e-219	Pit progenitor	Ctdspl
4.81338e-224	1.17893	0.833	0.525	1.60858e-219	Pit progenitor	Hmgb2
8.96759e-224	1.20983	0.328	0.096	2.99688e-219	Pit progenitor	Gpm6a
1.07008e-222	1.08302	0.538	0.228	3.57608e-218	Pit progenitor	Tln2
9.49336e-220	0.982666	0.683	0.352	3.17258e-215	Pit progenitor	Peli1
8.74965e-219	0.980568	0.544	0.233	2.92405e-214	Pit progenitor	Snhg6
3.48256e-217	1.19842	0.583	0.285	1.16384e-212	Pit progenitor	Rangap1
3.48684e-217	1.52385	0.262	0.068	1.16527e-212	Pit progenitor	Smo
2.15304e-216	1.276	0.435	0.166	7.19523e-212	Pit progenitor	Thap12
2.8053e-216	0.988539	0.54	0.233	9.37504e-212	Pit progenitor	Nifk
6.03023e-216	1.04693	0.499	0.201	2.01524e-211	Pit progenitor	Tfrc
1.15468e-211	1.17354	0.459	0.182	3.85884e-207	Pit progenitor	Ppp1r3a
1.46079e-211	1.38541	0.338	0.108	4.8818e-207	Pit progenitor	Cenpe
2.81859e-208	1.01595	0.557	0.252	9.41943e-204	Pit progenitor	Wdr43
2.93584e-207	1.18574	0.378	0.131	9.81128e-203	Pit progenitor	Knstrn
4.26476e-206	1.24071	0.43	0.165	1.42524e-201	Pit progenitor	Cenpw
2.15007e-199	1.94773	0.658	0.403	7.18533e-195	Pit progenitor	Hspa1b
7.66251e-198	1.01636	0.561	0.26	2.56074e-193	Pit progenitor	Zfp579
3.84992e-195	0.979827	0.592	0.293	1.28661e-190	Pit progenitor	Ddx21
5.48076e-194	1.04701	0.393	0.144	1.83162e-189	Pit progenitor	Alkbh1
3.5376e-192	1.04826	0.609	0.315	1.18223e-187	Pit progenitor	Tceal8
4.72057e-191	1.17624	0.418	0.163	1.57757e-186	Pit progenitor	2810001G20Rik
3.39274e-190	0.985769	0.607	0.297	1.13382e-185	Pit progenitor	Hebp1
4.6313e-190	1.41194	0.313	0.102	1.54773e-185	Pit progenitor	Kyat3
2.35138e-187	1.01992	0.506	0.223	7.85808e-183	Pit progenitor	Spc24
1.76614e-186	1.24069	0.426	0.174	5.90228e-182	Pit progenitor	Ccnb2
6.85901e-183	1.09465	0.42	0.167	2.29221e-178	Pit progenitor	Coq8a
2.47904e-178	1.23146	0.442	0.19	8.28471e-174	Pit progenitor	Rnf152
1.99791e-177	1.08487	0.482	0.215	6.67681e-173	Pit progenitor	Mki67
3.60985e-173	0.985251	0.487	0.222	1.20637e-168	Pit progenitor	Dbt
1.14862e-171	1.33141	0.291	0.095	3.83858e-167	Pit progenitor	Col27a1
4.18899e-170	1.08121	0.428	0.18	1.39992e-165	Pit progenitor	Cenpa
7.98588e-169	1.00004	0.412	0.17	2.6688e-164	Pit progenitor	Nxn
6.22215e-168	1.2219	0.363	0.141	2.07938e-163	Pit progenitor	Rflna
2.82255e-167	1.23453	0.357	0.137	9.43267e-163	Pit progenitor	Cdkn3
4.93376e-166	1.02406	0.451	0.194	1.64881e-161	Pit progenitor	Tcof1
5.25963e-155	1.01602	0.471	0.217	1.75772e-150	Pit progenitor	Birc5
1.06319e-154	1.26185	0.289	0.101	3.55309e-150	Pit progenitor	Gm26532
1.1439e-154	0.99891	0.361	0.143	3.82281e-150	Pit progenitor	Fbxl14
5.69154e-153	1.15413	0.486	0.241	1.90206e-148	Pit progenitor	Cers4
2.66719e-150	1.0092	0.335	0.128	8.9135e-146	Pit progenitor	Alg10b
4.13435e-149	1.87922	0.573	0.345	1.38166e-144	Pit progenitor	Hspa1a
4.28297e-147	1.31113	0.371	0.159	1.43133e-142	Pit progenitor	A4gnt
1.9125e-146	1.21025	0.278	0.097	6.39138e-142	Pit progenitor	Ppwd1
5.04219e-146	1.03858	0.323	0.123	1.68505e-141	Pit progenitor	Rrp8
3.47975e-145	1.05838	0.505	0.253	1.1629e-140	Pit progenitor	Smc4
2.3134e-144	1.30426	0.281	0.099	7.73114e-140	Pit progenitor	Fam83c
1.36974e-143	0.984743	0.399	0.175	4.57753e-139	Pit progenitor	Cd3eap
2.26919e-142	1.10234	0.552	0.304	7.5834e-138	Pit progenitor	Spdef
2.3893e-142	1.10054	0.295	0.106	7.9848e-138	Pit progenitor	H1fx
1.83998e-137	1.14054	0.302	0.114	6.14904e-133	Pit progenitor	Ccnb1
2.25612e-137	1.14313	0.296	0.111	7.53974e-133	Pit progenitor	Pus7
2.88139e-134	1.13612	0.325	0.133	9.62931e-130	Pit progenitor	Pxylp1
1.81073e-133	0.991487	0.308	0.118	6.05129e-129	Pit progenitor	Telo2
4.05135e-128	1.09727	0.251	0.088	1.35392e-123	Pit progenitor	Cdca7l
1.36974e-125	1.03449	0.252	0.089	4.57755e-121	Pit progenitor	Bace1
5.04094e-125	1.01669	0.296	0.115	1.68463e-120	Pit progenitor	Rcc1l
3.89717e-124	1.05292	0.282	0.108	1.30239e-119	Pit progenitor	Hmmr
1.54048e-120	1.01898	0.286	0.112	5.14815e-116	Pit progenitor	Nol8
1.10106e-119	1.05325	0.25	0.09	3.67964e-115	Pit progenitor	Fgfrl1
1.19604e-119	1.54169	0.641	0.427	3.99705e-115	Pit progenitor	Dnajb1
2.9077e-119	0.981754	0.373	0.173	9.71724e-115	Pit progenitor	Cdca8
1.89858e-115	0.991511	0.301	0.124	6.34487e-111	Pit progenitor	Racgap1
6.61367e-112	1.11713	0.293	0.121	2.21022e-107	Pit progenitor	Cdc20
1.07611e-111	0.970354	0.266	0.104	3.59627e-107	Pit progenitor	Fam53b
1.14753e-108	1.05028	0.254	0.097	3.83492e-104	Pit progenitor	Hr
1.16149e-107	1.00787	0.264	0.105	3.88158e-103	Pit progenitor	Gorasp1
5.63183e-106	1.01639	0.37	0.183	1.8821e-101	Pit progenitor	Igf1r
6.57575e-106	1.01015	0.304	0.131	2.19755e-101	Pit progenitor	Npnt
9.84275e-105	1.03332	0.26	0.104	3.28935e-100	Pit progenitor	Nde1
2.63918e-103	1.48043	0.459	0.272	8.81986e-99	Pit progenitor	Fosb
5.07851e-89	1.02645	0.87	0.724	1.69719e-84	Pit progenitor	Ier2
3.02776e-88	1.48419	0.262	0.118	1.01185e-83	Pit progenitor	Sbno2
3.65585e-82	1.98809	0.447	0.296	1.22175e-77	Pit progenitor	Atf3
4.08956e-73	1.01586	0.256	0.124	1.36669e-68	Pit progenitor	Kdelr3
1.41721e-66	1.23708	0.685	0.534	4.73619e-62	Pit progenitor	Klf6
6.39235e-57	1.49822	0.31	0.183	2.13626e-52	Pit progenitor	Socs3
1.88619e-51	1.29415	0.723	0.69	6.30347e-47	Pit progenitor	Jun
1.40056e-50	1.02615	0.805	0.689	4.68055e-46	Pit progenitor	Fos
2.63663e-17	1.25577	0.28	0.208	8.81135e-13	Pit progenitor	Klf2
0	3.2171	0.752	0.153	0	Neck progenitor	Kcne3
0	1.57311	0.863	0.339	0	Neck progenitor	S100a10
0	1.72482	0.801	0.286	0	Neck progenitor	Ifitm3
0	3.2114	0.899	0.397	0	Neck progenitor	Gkn3
0	1.72558	0.749	0.249	0	Neck progenitor	Pigr
0	3.7134	0.567	0.075	0	Neck progenitor	Samd5
0	2.11971	0.675	0.21	0	Neck progenitor	Ppp1r1b
0	3.08562	0.54	0.111	0	Neck progenitor	Cd44
0	1.63053	0.849	0.435	0	Neck progenitor	Anxa1
0	1.99122	0.509	0.106	0	Neck progenitor	Muc4
0	1.85807	0.643	0.241	0	Neck progenitor	Hgfac
0	1.78365	0.554	0.155	0	Neck progenitor	Nkx6-3
0	5.54826	0.412	0.032	0	Neck progenitor	Mup22
0	2.15095	0.465	0.092	0	Neck progenitor	Noxo1
0	3.05908	0.603	0.235	0	Neck progenitor	Klk1
0	1.91672	0.653	0.289	0	Neck progenitor	Muc6
0	1.88279	0.729	0.368	0	Neck progenitor	Dmbt1
0	2.65105	0.47	0.118	0	Neck progenitor	Plut
0	1.54036	0.512	0.161	0	Neck progenitor	Gpa33
0	1.15989	0.927	0.577	0	Neck progenitor	Anxa2
0	2.5618	0.614	0.265	0	Neck progenitor	Rbp1
0	1.66836	0.953	0.606	0	Neck progenitor	Ifitm2
0	3.31946	0.408	0.064	0	Neck progenitor	Tmem213
0	2.3292	0.437	0.097	0	Neck progenitor	Lipt2
0	3.17273	0.466	0.128	0	Neck progenitor	Aqp5
0	1.66201	0.479	0.143	0	Neck progenitor	Kcnq1
0	1.6167	0.504	0.171	0	Neck progenitor	Sord
0	3.66155	0.364	0.037	0	Neck progenitor	Cldn2
0	1.67182	0.586	0.26	0	Neck progenitor	Acsm3
0	3.49122	0.784	0.471	0	Neck progenitor	Cela1
0	1.12064	0.869	0.556	0	Neck progenitor	Mfge8
0	5.70301	0.324	0.012	0	Neck progenitor	Slc9a3
0	1.92336	0.45	0.139	0	Neck progenitor	Tmc5
0	1.15004	0.862	0.554	0	Neck progenitor	Sat1
0	3.35833	0.353	0.052	0	Neck progenitor	Chst4
0	3.25638	0.355	0.056	0	Neck progenitor	F5
0	2.01627	0.448	0.153	0	Neck progenitor	Acot1
0	2.08039	0.426	0.138	0	Neck progenitor	Slc12a8
0	3.1566	0.31	0.036	0	Neck progenitor	Cftr
0	1.63778	0.947	0.689	0	Neck progenitor	Pglyrp1
0	1.26597	0.898	0.648	0	Neck progenitor	Klf5
0	2.47492	0.305	0.069	0	Neck progenitor	Fads2
0	2.43737	0.277	0.046	0	Neck progenitor	1700066B19Rik
0	3.35346	0.259	0.037	0	Neck progenitor	Tspan12
0	3.02531	0.259	0.047	0	Neck progenitor	Fstl4
1.44594e-301	1.78294	0.528	0.218	4.83217e-297	Neck progenitor	Gnai1
2.68669e-299	2.3737	0.286	0.064	8.97865e-295	Neck progenitor	Thbs1
3.22212e-297	1.85417	0.399	0.124	1.0768e-292	Neck progenitor	Ceacam1
2.15214e-289	1.13556	0.602	0.258	7.19225e-285	Neck progenitor	Vil1
4.12655e-288	1.60802	0.973	0.896	1.37905e-283	Neck progenitor	Tff2
4.45326e-288	2.26205	0.347	0.097	1.48823e-283	Neck progenitor	Depp1
8.95378e-285	1.11686	0.875	0.539	2.99226e-280	Neck progenitor	Wfdc2
2.88074e-282	1.81484	0.359	0.104	9.62714e-278	Neck progenitor	Fmnl2
6.44141e-279	1.23986	0.835	0.488	2.15265e-274	Neck progenitor	Tmem176b
2.50163e-275	1.23427	0.897	0.718	8.36021e-271	Neck progenitor	Gstm2
3.97101e-275	1.18012	0.654	0.334	1.32707e-270	Neck progenitor	Meis2
5.67795e-273	1.97979	0.252	0.054	1.89751e-268	Neck progenitor	Lrg1
7.08123e-268	1.65655	0.273	0.066	2.36648e-263	Neck progenitor	Itpr2
1.66073e-267	2.22368	0.257	0.059	5.54999e-263	Neck progenitor	Cfb
2.4709e-267	1.61237	0.66	0.379	8.25749e-263	Neck progenitor	Chn2
2.71065e-267	1.4237	0.927	0.78	9.05873e-263	Neck progenitor	Agr2
1.17465e-260	1.21853	0.443	0.156	3.92557e-256	Neck progenitor	Tshz2
2.73756e-259	1.12049	0.784	0.484	9.14865e-255	Neck progenitor	Ccnd2
9.07672e-258	1.22569	0.583	0.242	3.03335e-253	Neck progenitor	Cldn7
1.70291e-256	2.14411	0.273	0.068	5.69097e-252	Neck progenitor	Dpp4
3.87882e-256	2.47832	0.292	0.078	1.29626e-251	Neck progenitor	Etv5
8.93566e-249	1.75899	0.512	0.21	2.98621e-244	Neck progenitor	Crip2
1.20884e-248	1.16352	0.654	0.351	4.03984e-244	Neck progenitor	Eps8
1.79987e-246	2.13331	0.407	0.15	6.01498e-242	Neck progenitor	Chrm3
4.66125e-239	1.80582	0.826	0.534	1.55774e-234	Neck progenitor	Spp1
2.35017e-235	1.4185	0.781	0.541	7.85403e-231	Neck progenitor	Slc12a2
9.55555e-232	1.07627	0.616	0.309	3.19337e-227	Neck progenitor	Ehf
2.62585e-231	1.55332	0.348	0.11	8.77534e-227	Neck progenitor	Scara3
3.38404e-228	2.38687	0.275	0.076	1.13091e-223	Neck progenitor	Edn1
4.27048e-224	1.65984	0.292	0.084	1.42715e-219	Neck progenitor	Capsl
3.44847e-223	1.22549	0.663	0.398	1.15245e-218	Neck progenitor	Tmprss4
2.80115e-221	1.05874	0.801	0.561	9.36115e-217	Neck progenitor	Gfpt1
4.04226e-220	1.35587	0.363	0.123	1.35088e-215	Neck progenitor	Cd14
5.7201e-220	1.49258	0.429	0.17	1.9116e-215	Neck progenitor	Vgll4
8.48648e-218	1.25031	0.267	0.071	2.8361e-213	Neck progenitor	Igfbp5
2.58825e-216	1.61599	0.441	0.186	8.64967e-212	Neck progenitor	Nectin3
2.76061e-215	1.1047	0.739	0.515	9.22568e-211	Neck progenitor	Slc35a3
5.52466e-213	1.58511	0.261	0.071	1.84629e-208	Neck progenitor	Itga2
3.15082e-209	1.19304	0.578	0.303	1.05297e-204	Neck progenitor	Zfhx3
3.72732e-208	1.29447	0.527	0.252	1.24563e-203	Neck progenitor	Soat1
5.48379e-208	1.1736	0.599	0.318	1.83263e-203	Neck progenitor	Pdia5
7.55772e-206	1.15162	0.667	0.402	2.52571e-201	Neck progenitor	Actn1
2.0866e-205	1.58435	0.269	0.076	6.97319e-201	Neck progenitor	Fads1
2.92245e-203	1.72436	0.525	0.268	9.76652e-199	Neck progenitor	Gstm3
1.65635e-202	1.07408	0.732	0.486	5.53537e-198	Neck progenitor	Itga6
7.35755e-198	1.56861	0.301	0.095	2.45882e-193	Neck progenitor	Prss32
8.16414e-197	1.51505	0.303	0.098	2.72837e-192	Neck progenitor	Ephb2
1.93108e-195	1.41557	0.394	0.154	6.45348e-191	Neck progenitor	Shmt1
3.33904e-195	1.3631	0.375	0.142	1.11587e-190	Neck progenitor	As3mt
4.33088e-193	1.1856	0.468	0.207	1.44734e-188	Neck progenitor	Urah
4.5741e-193	1.32212	0.663	0.398	1.52862e-188	Neck progenitor	Cpn1
2.24602e-192	1.24084	0.353	0.127	7.50598e-188	Neck progenitor	Tox
6.97226e-191	1.11832	0.761	0.537	2.33006e-186	Neck progenitor	Filip1l
1.29681e-188	1.54651	0.3	0.098	4.33382e-184	Neck progenitor	Ddhd2
2.02393e-187	1.88703	0.426	0.196	6.76377e-183	Neck progenitor	Fer
2.14259e-185	1.48829	0.552	0.304	7.16033e-181	Neck progenitor	Snhg1
8.64677e-185	1.3527	0.677	0.53	2.88966e-180	Neck progenitor	Heph
7.99353e-183	1.52244	0.314	0.111	2.67136e-178	Neck progenitor	Pdx1
3.44133e-180	1.24471	0.646	0.399	1.15006e-175	Neck progenitor	Pbx1
2.8529e-179	1.31567	0.581	0.328	9.5341e-175	Neck progenitor	Prorp
6.93485e-179	1.3004	0.292	0.096	2.31756e-174	Neck progenitor	Aldoc
5.19951e-178	1.61421	0.439	0.201	1.73763e-173	Neck progenitor	Zfas1
2.70576e-176	1.07731	0.734	0.618	9.04239e-172	Neck progenitor	Rpl9-ps6
1.29119e-174	1.66858	0.281	0.093	4.31501e-170	Neck progenitor	Napepld
1.46307e-174	1.04732	0.7	0.438	4.88945e-170	Neck progenitor	Ccnd1
2.53401e-174	1.53663	0.608	0.4	8.46841e-170	Neck progenitor	2410006H16Rik
3.16931e-171	1.72894	0.552	0.316	1.05915e-166	Neck progenitor	Pdzk1ip1
2.91217e-169	1.34232	0.565	0.323	9.73218e-165	Neck progenitor	1110038B12Rik
1.42058e-168	1.30305	0.662	0.477	4.74744e-164	Neck progenitor	Gas5
1.11016e-167	1.82111	0.387	0.168	3.71003e-163	Neck progenitor	Chad
2.74069e-167	1.65528	0.486	0.25	9.15911e-163	Neck progenitor	Cebpd
8.61479e-167	1.0929	0.468	0.229	2.87898e-162	Neck progenitor	Sh3d19
1.02997e-166	1.40664	0.515	0.277	3.44207e-162	Neck progenitor	AI506816
4.60149e-164	1.23465	0.524	0.271	1.53777e-159	Neck progenitor	Creb3l4
9.03801e-164	1.06883	0.345	0.133	3.02041e-159	Neck progenitor	Plk2
7.07869e-163	1.29231	0.403	0.173	2.36563e-158	Neck progenitor	Pitx1
7.33539e-162	1.92449	0.315	0.118	2.45141e-157	Neck progenitor	Ccn1
1.613e-160	1.3802	0.51	0.28	5.3905e-156	Neck progenitor	Hmga1
1.50287e-151	1.06513	0.718	0.499	5.02245e-147	Neck progenitor	Sox9
1.99079e-151	1.54349	0.375	0.169	6.65303e-147	Neck progenitor	Tenm3
1.90273e-150	1.32664	0.41	0.194	6.35872e-146	Neck progenitor	Rcbtb1
5.04335e-150	1.78502	0.253	0.084	1.68544e-145	Neck progenitor	Gm44206
9.27748e-150	1.46572	0.442	0.225	3.10044e-145	Neck progenitor	Thsd4
2.73863e-148	1.16523	0.526	0.31	9.15223e-144	Neck progenitor	Golph3l
1.94851e-146	1.05589	0.3	0.107	6.51171e-142	Neck progenitor	Hspb1
2.28136e-144	2.15044	0.285	0.11	7.62409e-140	Neck progenitor	Pdk4
9.47282e-144	1.25186	0.414	0.203	3.16572e-139	Neck progenitor	Zfp703
1.37904e-142	1.28572	0.292	0.111	4.60863e-138	Neck progenitor	Zfp704
1.05936e-140	1.83084	0.268	0.101	3.54026e-136	Neck progenitor	Cdo1
5.73644e-140	1.9193	0.254	0.091	1.91706e-135	Neck progenitor	Sox2ot
1.52434e-139	1.20264	0.575	0.367	5.09419e-135	Neck progenitor	Fgfr2
2.88021e-138	1.58308	0.25	0.088	9.62536e-134	Neck progenitor	Oaf
3.80503e-136	1.29103	0.479	0.261	1.2716e-131	Neck progenitor	Myc
5.03584e-136	1.26995	0.323	0.129	1.68293e-131	Neck progenitor	Sftpd
3.99719e-134	1.55709	0.267	0.099	1.33582e-129	Neck progenitor	Cdt1
9.31234e-134	1.22026	0.452	0.236	3.11209e-129	Neck progenitor	Mcm6
4.12372e-133	1.09056	0.479	0.263	1.37811e-128	Neck progenitor	Myof
4.80963e-130	1.29787	0.297	0.12	1.60733e-125	Neck progenitor	Scml4
2.91683e-129	1.07777	0.374	0.176	9.74777e-125	Neck progenitor	Sipa1l1
2.20659e-128	1.26082	0.37	0.171	7.37419e-124	Neck progenitor	Mcm3
4.66275e-128	1.60893	0.304	0.131	1.55824e-123	Neck progenitor	Plbd1
7.61362e-128	1.21303	0.344	0.158	2.5444e-123	Neck progenitor	Sh3rf1
1.4003e-127	1.26601	0.258	0.096	4.67967e-123	Neck progenitor	Smpdl3b
2.35005e-126	1.47205	0.51	0.314	7.85362e-122	Neck progenitor	Bag3
2.70837e-126	1.10611	0.358	0.165	9.05111e-122	Neck progenitor	Pold3
7.18058e-126	1.42123	0.305	0.129	2.39968e-121	Neck progenitor	Cpne2
3.88878e-124	1.27911	0.412	0.211	1.29959e-119	Neck progenitor	Enc1
2.20437e-122	1.17016	0.367	0.178	7.36679e-118	Neck progenitor	Sgms1
4.21908e-120	1.2412	0.357	0.167	1.40997e-115	Neck progenitor	Lrig1
2.63797e-118	1.40066	0.299	0.128	8.81582e-114	Neck progenitor	Mcm4
3.27663e-115	1.28558	0.295	0.127	1.09502e-110	Neck progenitor	Colca2
4.23496e-115	1.2183	0.322	0.15	1.41528e-110	Neck progenitor	Paox
1.11e-112	1.4242	0.32	0.152	3.70949e-108	Neck progenitor	Cdc14a
3.69297e-111	1.14415	0.34	0.164	1.23415e-106	Neck progenitor	Cdk6
1.8293e-108	1.55375	0.273	0.119	6.11333e-104	Neck progenitor	Shisa2
1.73089e-107	1.28619	0.294	0.132	5.78446e-103	Neck progenitor	Abcb9
2.15338e-106	1.14896	0.28	0.121	7.19636e-102	Neck progenitor	Sox2
3.7036e-104	1.20406	0.393	0.208	1.23771e-99	Neck progenitor	Snhg8
2.088e-101	1.17143	0.366	0.191	6.97789e-97	Neck progenitor	Tgfbr2
3.03143e-100	1.14775	0.338	0.171	1.01307e-95	Neck progenitor	Rin2
1.06685e-99	1.04694	0.43	0.243	3.5653e-95	Neck progenitor	Scpep1
8.43669e-98	1.34517	0.256	0.109	2.81946e-93	Neck progenitor	Cfap410
4.02131e-97	1.04714	0.372	0.199	1.34388e-92	Neck progenitor	Ydjc
6.71499e-97	1.32696	0.303	0.145	2.24408e-92	Neck progenitor	Itga1
8.10475e-95	1.2101	0.379	0.202	2.70853e-90	Neck progenitor	C2cd4b
4.56266e-93	1.30368	0.375	0.211	1.5248e-88	Neck progenitor	4931406C07Rik
1.79684e-92	1.20212	0.259	0.114	6.00486e-88	Neck progenitor	Maob
2.60546e-92	1.04831	0.348	0.181	8.70718e-88	Neck progenitor	Tpd52l1
2.79635e-92	1.15032	0.419	0.255	9.34511e-88	Neck progenitor	Ippk
1.18689e-91	1.37728	0.32	0.165	3.96646e-87	Neck progenitor	Gne
1.66174e-91	1.15697	0.281	0.128	5.55337e-87	Neck progenitor	Hells
6.64182e-91	1.33185	0.32	0.162	2.21963e-86	Neck progenitor	Fry
4.95591e-90	1.10942	0.287	0.133	1.65622e-85	Neck progenitor	Tcf19
7.91732e-90	1.05027	0.362	0.191	2.64589e-85	Neck progenitor	Gm2379
1.43418e-88	1.29488	0.256	0.116	4.79288e-84	Neck progenitor	Dennd1a
9.05838e-88	1.05939	0.314	0.154	3.02722e-83	Neck progenitor	Casc4
4.85482e-87	1.07077	0.314	0.16	1.62243e-82	Neck progenitor	Map3k21
2.05792e-84	1.07751	0.313	0.16	6.87736e-80	Neck progenitor	Spred2
9.2416e-84	1.06728	0.371	0.212	3.08845e-79	Neck progenitor	Hacd4
6.98484e-80	1.06441	0.29	0.147	2.33426e-75	Neck progenitor	Tm7sf2
9.50273e-80	1.34187	0.346	0.194	3.17572e-75	Neck progenitor	Rdh10
4.06679e-79	1.14999	0.254	0.117	1.35908e-74	Neck progenitor	Snhg4
6.46222e-79	1.20795	0.301	0.157	2.15961e-74	Neck progenitor	Pld1
1.95626e-77	1.11255	0.286	0.146	6.53764e-73	Neck progenitor	Slc7a7
1.50706e-74	1.21246	0.255	0.123	5.03643e-70	Neck progenitor	Mrtfb
3.0421e-73	1.04846	0.372	0.222	1.01664e-68	Neck progenitor	Plcb1
4.67186e-73	1.08469	0.341	0.197	1.56129e-68	Neck progenitor	Rgmb
1.3245e-70	1.11946	0.321	0.181	4.42636e-66	Neck progenitor	Pcsk6
1.34133e-69	1.12077	0.261	0.124	4.48258e-65	Neck progenitor	Reg3g
3.97922e-68	1.26173	0.255	0.131	1.32981e-63	Neck progenitor	Sybu
4.83888e-64	1.08438	0.389	0.252	1.61711e-59	Neck progenitor	Snhg18
9.69505e-63	1.1461	0.283	0.154	3.23999e-58	Neck progenitor	Gm10260
5.50007e-55	1.16189	0.275	0.156	1.83807e-50	Neck progenitor	Plpp1
6.40785e-53	1.12068	0.271	0.152	2.14144e-48	Neck progenitor	Crtap
1.9853e-50	1.56298	0.46	0.341	6.63466e-46	Neck progenitor	Sox4
7.95183e-206	0.886163	0.993	0.985	2.65742e-201	Immature chief	Rpl13
4.61987e-200	1.85126	0.826	0.731	1.54391e-195	Immature chief	Gpx2
3.93099e-198	1.05123	0.971	0.974	1.3137e-193	Immature chief	Rps18
5.64869e-196	1.06539	0.967	0.982	1.88774e-191	Immature chief	Rps14
2.22746e-195	1.25143	0.949	0.985	7.44396e-191	Immature chief	Rpl41
7.96189e-193	0.962957	0.983	0.984	2.66078e-188	Immature chief	Rpl18
3.01368e-191	0.941602	0.984	0.984	1.00714e-186	Immature chief	Rps8
2.02521e-182	1.41627	0.92	0.948	6.76804e-178	Immature chief	Rpl9
1.34796e-179	1.46269	0.904	0.916	4.50474e-175	Immature chief	Rpl17
9.80461e-174	1.1403	0.94	0.972	3.2766e-169	Immature chief	Rpl7
8.3919e-169	0.906655	0.971	0.98	2.80449e-164	Immature chief	Rpl32
1.305e-166	0.934932	0.979	0.984	4.36116e-162	Immature chief	Rplp1
1.74255e-166	1.26723	0.927	0.955	5.82342e-162	Immature chief	Ftl1
9.46081e-166	1.16879	0.953	0.986	3.16171e-161	Immature chief	mt-Atp6
2.72314e-165	1.15137	0.928	0.968	9.10045e-161	Immature chief	Rpl6
4.90532e-162	0.988946	0.956	0.966	1.63931e-157	Immature chief	Rpl15
2.81117e-157	0.906196	0.955	0.974	9.39464e-153	Immature chief	Rpl8
2.85742e-156	1.23819	0.913	0.928	9.54922e-152	Immature chief	Rpl12
7.4436e-156	1.0362	0.964	0.995	2.48758e-151	Immature chief	mt-Co3
2.68629e-155	0.914298	0.961	0.973	8.9773e-151	Immature chief	Rps27a
3.35347e-148	1.19284	0.914	0.962	1.1207e-143	Immature chief	Rpl10
4.31336e-145	1.06874	0.929	0.97	1.44148e-140	Immature chief	Rpl27a
1.23377e-143	0.931001	0.953	0.973	4.12315e-139	Immature chief	Rps12
4.22812e-123	1.04193	0.907	0.968	1.41299e-118	Immature chief	Rpl21
1.47808e-121	0.961337	0.918	0.973	4.9396e-117	Immature chief	Rpl24
2.91021e-117	0.988982	0.905	0.955	9.72564e-113	Immature chief	Rps13
3.36984e-109	1.00714	0.897	0.963	1.12617e-104	Immature chief	Rps29
6.25812e-109	0.979034	0.896	0.957	2.0914e-104	Immature chief	Rpl14
1.34616e-108	1.01404	0.892	0.943	4.49872e-104	Immature chief	Rack1
1.02129e-101	1.11235	0.859	0.959	3.41306e-97	Immature chief	Rpl38
2.30661e-96	1.0114	0.865	0.943	7.70846e-92	Immature chief	Eef1b2
4.91616e-96	1.04744	0.866	0.942	1.64293e-91	Immature chief	Rpl35a
7.64738e-96	0.937428	0.233	0.631	2.55568e-91	Immature chief	Commd3
1.76832e-93	0.913789	0.896	0.981	5.90954e-89	Immature chief	mt-Nd2
3.32145e-92	0.954756	0.882	0.949	1.11e-87	Immature chief	Rps6
1.34996e-91	1.00406	0.211	0.593	4.51144e-87	Immature chief	Alg5
4.19287e-90	0.937728	0.195	0.56	1.40122e-85	Immature chief	Mrps26
2.62943e-86	0.929476	0.217	0.599	8.7873e-82	Immature chief	Sin3b
1.5436e-84	0.88515	0.282	0.701	5.15855e-80	Immature chief	Mrpl34
6.72386e-83	0.892145	0.247	0.64	2.24705e-78	Immature chief	Llph
1.6631e-80	0.903706	0.111	0.417	5.55791e-76	Immature chief	Got2
1.74422e-80	0.882656	0.137	0.442	5.829e-76	Immature chief	Yipf6
2.73527e-79	2.28386	0.238	0.606	9.141e-75	Immature chief	Gm26917
9.50151e-78	1.8971	0.614	0.559	3.17531e-73	Immature chief	Wfdc2
3.51574e-76	1.01033	0.125	0.423	1.17493e-71	Immature chief	Snrnp27
1.35048e-74	1.07376	0.134	0.438	4.51318e-70	Immature chief	Emc8
1.5403e-74	0.892531	0.145	0.451	5.14753e-70	Immature chief	Nudcd2
1.63491e-74	0.891825	0.132	0.429	5.46372e-70	Immature chief	Mocs2
2.52534e-74	0.911978	0.859	0.961	8.43943e-70	Immature chief	Rps27
4.47081e-74	0.878346	0.303	0.699	1.4941e-69	Immature chief	Nol7
1.11344e-73	0.907094	0.157	0.458	3.721e-69	Immature chief	Grhpr
1.04251e-72	0.886985	0.312	0.718	3.48397e-68	Immature chief	Cenpx
3.02839e-72	0.942099	0.167	0.475	1.01206e-67	Immature chief	Pin1
3.60815e-72	1.00354	0.145	0.452	1.20581e-67	Immature chief	Snrpa1
4.7179e-72	0.877884	0.109	0.395	1.57668e-67	Immature chief	Zyx
4.73991e-72	1.13395	0.188	0.516	1.58403e-67	Immature chief	Rpl7l1
5.36492e-71	0.931836	0.093	0.365	1.7929e-66	Immature chief	Hmgn5
8.81196e-71	1.02816	0.254	0.631	2.94487e-66	Immature chief	Pdap1
1.08543e-70	1.01274	0.148	0.45	3.62741e-66	Immature chief	Mrps25
1.1726e-70	1.0387	0.154	0.459	3.91871e-66	Immature chief	Naa10
1.29479e-70	0.933634	0.146	0.433	4.32705e-66	Immature chief	Eif3j1
4.50645e-69	0.962225	0.141	0.427	1.50601e-64	Immature chief	Gtf3a
7.16345e-69	0.980109	0.087	0.351	2.39395e-64	Immature chief	Itpa
1.33279e-68	1.08811	0.267	0.652	4.45406e-64	Immature chief	Vmp1
3.09345e-67	0.986311	0.187	0.507	1.0338e-62	Immature chief	Kcnk1
7.30266e-67	1.11609	0.257	0.619	2.44048e-62	Immature chief	Rbm8a
1.26775e-66	0.869622	0.134	0.423	4.23668e-62	Immature chief	Supt16
1.9559e-66	0.894528	0.32	0.731	6.53642e-62	Immature chief	Sec11a
2.83098e-66	0.938401	0.178	0.486	9.46085e-62	Immature chief	Fkbp3
2.06125e-65	0.948573	0.127	0.401	6.88849e-61	Immature chief	Bcl7c
5.01626e-65	1.75492	0.458	0.322	1.67638e-60	Immature chief	Atp5o.1
1.38667e-64	0.925615	0.336	0.758	4.63411e-60	Immature chief	Tmem147
8.62054e-64	1.0823	0.113	0.384	2.8809e-59	Immature chief	Rars
6.9193e-63	1.256	0.214	0.557	2.31236e-58	Immature chief	Syngr1
1.86978e-62	0.87875	0.1	0.35	6.24863e-58	Immature chief	Hes6
3.53703e-62	0.905247	0.122	0.378	1.18204e-57	Immature chief	Commd9
4.04494e-62	1.01556	0.261	0.611	1.35178e-57	Immature chief	Pgp
9.55114e-62	0.978642	0.826	0.927	3.19189e-57	Immature chief	Rps15
1.62356e-61	0.929203	0.188	0.492	5.42578e-57	Immature chief	Prmt1
3.62769e-61	1.0176	0.235	0.59	1.21234e-56	Immature chief	Mfge8
3.89001e-61	0.880502	0.847	0.956	1.3e-56	Immature chief	Rps21
4.29722e-61	0.920873	0.121	0.38	1.43609e-56	Immature chief	Nubp1
1.08742e-60	1.07643	0.226	0.567	3.63405e-56	Immature chief	Erg28
1.35738e-60	1.12267	0.192	0.488	4.53623e-56	Immature chief	Gfer
3.56724e-60	1.05373	0.227	0.553	1.19214e-55	Immature chief	Pfdn1
4.86497e-60	1.00114	0.091	0.333	1.62583e-55	Immature chief	Dus1l
5.93598e-60	0.983296	0.081	0.324	1.98375e-55	Immature chief	Mrps9
7.52714e-60	1.1521	0.101	0.36	2.51549e-55	Immature chief	Mvk
1.66994e-59	0.953542	0.082	0.319	5.58076e-55	Immature chief	Timm44
2.19366e-58	1.05342	0.154	0.416	7.33098e-54	Immature chief	1110065P20Rik
7.76689e-58	1.0769	0.097	0.332	2.59562e-53	Immature chief	Nr2c2ap
1.10019e-57	0.939394	0.095	0.334	3.67672e-53	Immature chief	Pole3
1.7277e-57	0.957119	0.105	0.337	5.77381e-53	Immature chief	Prorsd1
2.04728e-57	0.881844	0.124	0.379	6.84181e-53	Immature chief	Mrto4
1.15622e-56	1.11259	0.114	0.355	3.86396e-52	Immature chief	Hddc2
5.22568e-56	1.65938	0.424	0.277	1.74637e-51	Immature chief	Pigr
6.1307e-55	1.02047	0.096	0.334	2.04882e-50	Immature chief	Epb41l4aos
9.18964e-55	1.01696	0.15	0.418	3.07108e-50	Immature chief	Vars
4.36608e-53	1.0605	0.08	0.298	1.4591e-48	Immature chief	Stk19
9.33261e-53	1.03123	0.14	0.4	3.11886e-48	Immature chief	Ihh
1.4573e-52	0.90718	0.281	0.62	4.87016e-48	Immature chief	Snrpd1
2.67575e-52	0.871641	0.095	0.324	8.94208e-48	Immature chief	Mmp15
3.26159e-52	1.0295	0.114	0.34	1.08999e-47	Immature chief	Gcat
3.95311e-52	0.989193	0.793	0.916	1.32109e-47	Immature chief	Rpl5
9.11825e-52	0.88862	0.098	0.32	3.04723e-47	Immature chief	Pgrmc2
4.15168e-51	0.910242	0.084	0.296	1.38745e-46	Immature chief	Ndufaf2
5.05902e-51	1.06295	0.09	0.308	1.69067e-46	Immature chief	Ppp1r7
7.95e-51	1.07929	0.106	0.335	2.65681e-46	Immature chief	Trim27
1.17843e-50	0.947159	0.373	0.792	3.93821e-46	Immature chief	Mydgf
2.21027e-50	1.02059	0.109	0.335	7.38651e-46	Immature chief	Sap30
5.15833e-50	1.10836	0.11	0.337	1.72386e-45	Immature chief	Cmc2
7.73775e-50	1.17252	0.112	0.33	2.58588e-45	Immature chief	Agpat5
1.26954e-49	0.95001	0.062	0.255	4.24267e-45	Immature chief	Agfg1
2.99955e-49	1.14238	0.129	0.367	1.00242e-44	Immature chief	Knop1
4.41894e-49	1.04167	0.313	0.682	1.47676e-44	Immature chief	Bax
5.53584e-49	1.15025	0.083	0.298	1.85002e-44	Immature chief	Ppih
9.83892e-49	1.21695	0.103	0.322	3.28807e-44	Immature chief	Pfdn4
2.21835e-48	1.2885	0.105	0.33	7.41352e-44	Immature chief	Wtip
2.46893e-48	0.934768	0.079	0.274	8.25091e-44	Immature chief	Ino80b
4.1143e-48	0.872206	0.095	0.304	1.37496e-43	Immature chief	Dtd1
7.0588e-48	1.24016	0.294	0.638	2.35898e-43	Immature chief	Avpi1
1.02784e-47	1.09953	0.109	0.332	3.43493e-43	Immature chief	Taf1d
2.21069e-47	0.987355	0.088	0.297	7.38789e-43	Immature chief	Hypk
6.43593e-47	1.03127	0.072	0.266	2.15082e-42	Immature chief	Trappc13
9.36036e-47	1.08866	0.069	0.258	3.12814e-42	Immature chief	Rwdd4a
1.71071e-46	1.10374	0.095	0.312	5.71701e-42	Immature chief	Acat2
7.50913e-46	0.938315	0.201	0.472	2.50948e-41	Immature chief	Insig1
1.80847e-45	0.953604	0.256	0.562	6.04372e-41	Immature chief	Ube2s
3.16421e-45	1.07478	0.331	0.689	1.05745e-40	Immature chief	Rnaseh2c
1.07159e-44	0.900386	0.087	0.277	3.58114e-40	Immature chief	Desi1
4.74541e-44	1.30218	0.197	0.47	1.58587e-39	Immature chief	Cbx3
3.71345e-43	0.897556	0.08	0.265	1.241e-38	Immature chief	Zwint
1.20048e-42	1.15227	0.194	0.44	4.01189e-38	Immature chief	Fuom
2.71824e-42	1.23691	0.137	0.344	9.08409e-38	Immature chief	Dgcr6
2.94629e-42	1.10673	0.073	0.25	9.84621e-38	Immature chief	Ntmt1
6.28888e-42	0.893005	0.073	0.252	2.10168e-37	Immature chief	Sco2
1.22917e-41	1.13478	0.072	0.25	4.10776e-37	Immature chief	Urm1
3.94048e-41	0.960694	0.108	0.309	1.31687e-36	Immature chief	Apobec3
1.56584e-40	0.890968	0.081	0.259	5.23288e-36	Immature chief	Tbcc
2.2205e-40	1.01309	0.662	0.685	7.4207e-36	Immature chief	Mt2
2.5752e-40	0.926169	0.397	0.797	8.60607e-36	Immature chief	Pgls
3.22496e-40	1.24254	0.081	0.262	1.07775e-35	Immature chief	Gpatch4
4.03774e-40	0.890186	0.403	0.816	1.34937e-35	Immature chief	Spcs2
4.76182e-40	1.05109	0.086	0.274	1.59135e-35	Immature chief	Gm11808
5.00872e-40	0.887836	0.089	0.273	1.67386e-35	Immature chief	Cebpd
9.69833e-40	1.34336	0.09	0.285	3.24108e-35	Immature chief	Myof
1.36339e-39	0.953186	0.09	0.264	4.55633e-35	Immature chief	Ptrhd1
1.5172e-39	1.34428	0.1	0.3	5.07032e-35	Immature chief	Slc39a1
1.68856e-39	0.96814	0.08	0.25	5.643e-35	Immature chief	Tsr3
5.80848e-39	1.09736	0.219	0.462	1.94114e-34	Immature chief	Tmem97
1.46378e-38	0.87682	0.076	0.255	4.8918e-34	Immature chief	Rrm1
4.22615e-37	1.18416	0.178	0.419	1.41234e-32	Immature chief	Ero1l
7.35475e-37	1.23412	0.086	0.264	2.45788e-32	Immature chief	Pgm1
8.09909e-37	0.940146	0.098	0.26	2.70663e-32	Immature chief	Nudt22
1.31171e-36	1.48673	0.109	0.293	4.38359e-32	Immature chief	Aimp2
6.38457e-34	1.32857	0.09	0.259	2.13366e-29	Immature chief	Exosc8
7.66216e-34	1.03877	0.105	0.285	2.56062e-29	Immature chief	Tnfrsf12a
1.91064e-33	1.0645	0.341	0.666	6.38518e-29	Immature chief	Prom1
1.38758e-30	1.32756	0.363	0.716	4.63716e-26	Immature chief	Trappc6a
3.67466e-29	0.895551	0.178	0.396	1.22803e-24	Immature chief	Kctd14
2.99839e-28	1.16569	0.397	0.757	1.00203e-23	Immature chief	Eif2s2
3.56817e-28	1.73382	0.402	0.318	1.19245e-23	Immature chief	Ifitm3
3.81151e-28	0.933542	0.124	0.276	1.27377e-23	Immature chief	Soat1
1.02525e-27	0.898973	0.171	0.356	3.42629e-23	Immature chief	Sox4
1.03492e-27	1.10038	0.381	0.723	3.4586e-23	Immature chief	Asns
1.30625e-27	1.42058	0.229	0.452	4.36537e-23	Immature chief	Eif4ebp1
1.57043e-27	1.02909	0.72	0.89	5.24821e-23	Immature chief	Npm1
3.67137e-27	1.13044	0.123	0.294	1.22693e-22	Immature chief	Cks1b
4.97169e-27	1.18644	0.24	0.48	1.66149e-22	Immature chief	Ndufb4
5.07888e-27	0.98433	0.421	0.799	1.69731e-22	Immature chief	Sub1
3.1137e-24	1.06447	0.355	0.685	1.04057e-19	Immature chief	Ctsh
1.04525e-23	1.29786	0.244	0.449	3.49313e-19	Immature chief	Fkbp11
4.91814e-23	1.04963	0.139	0.273	1.64359e-18	Immature chief	Nucb2
8.50822e-22	0.886619	0.727	0.921	2.84336e-17	Immature chief	Rps25
1.28472e-21	1.07708	0.392	0.719	4.2934e-17	Immature chief	Ppp1r14b
2.1135e-20	1.21662	0.149	0.294	7.06311e-16	Immature chief	Siva1
1.45007e-19	1.29518	0.183	0.351	4.846e-15	Immature chief	Slc25a4
4.56505e-16	0.876477	0.454	0.807	1.5256e-11	Immature chief	Cox7a2l
4.84845e-16	1.02887	0.378	0.337	1.6203e-11	Immature chief	Aes
6.54736e-16	0.9149	0.479	0.852	2.18806e-11	Immature chief	Nedd8
1.8869e-12	1.02717	0.42	0.714	6.30582e-08	Immature chief	Ncl
2.03083e-12	1.30324	0.232	0.398	6.78683e-08	Immature chief	Hist1h1e
3.88772e-12	1.61628	0.174	0.284	1.29924e-07	Immature chief	Phgdh
3.09459e-10	0.900024	0.48	0.828	1.03418e-05	Immature chief	Rbm3
3.0984e-10	1.60809	0.267	0.448	1.03545e-05	Immature chief	Pmvk
3.20938e-10	0.92857	0.669	0.87	1.07254e-05	Immature chief	Rpl23a
4.69802e-08	1.27727	0.158	0.264	0.00157003	Immature chief	Usmg5
6.43871e-08	0.994546	0.197	0.311	0.00215175	Immature chief	Atf3
8.29647e-08	1.70166	0.294	0.292	0.0027726	Immature chief	Minos1
1.99957e-06	0.909245	0.512	0.84	0.0668235	Immature chief	Serbp1
2.27321e-06	1.09688	0.48	0.783	0.0759685	Immature chief	Pgk1
9.57042e-06	2.03269	0.204	0.322	0.319834	Immature chief	Gm47283
1.63025e-05	1.49547	0.28	0.265	0.544813	Immature chief	Cldn7
2.68669e-05	1.82863	0.383	0.434	0.897866	Immature chief	Scd2
7.20186e-05	1.53155	0.165	0.252	1	Immature chief	Pla2g16
0.000196808	1.5433	0.277	0.295	1	Immature chief	2410015M20Rik
0.000308617	1.25514	0.488	0.78	1	Immature chief	Prdx6
0.000455397	1.15537	0.423	0.637	1	Immature chief	Ifitm2
0.00188868	1.34712	0.247	0.355	1	Immature chief	Stmn1
0.00203133	0.947972	0.213	0.294	1	Immature chief	Ube2c
0	9.6749	0.978	0.009	0	EEC	Scg5
0	9.4046	0.979	0.011	0	EEC	Chgb
0	9.44508	0.973	0.014	0	EEC	Resp18
0	8.03838	0.965	0.021	0	EEC	Cpe
0	9.89813	0.992	0.061	0	EEC	Chga
0	7.58535	0.923	0.027	0	EEC	Peg3
0	9.73415	0.864	0.005	0	EEC	Rab3c
0	9.09314	0.827	0.008	0	EEC	Kcnk16
0	6.89781	0.983	0.167	0	EEC	Aplp1
0	6.01431	0.889	0.079	0	EEC	Bex2
0	9.46356	0.815	0.006	0	EEC	Pcsk1
0	7.60877	0.817	0.011	0	EEC	Map1b
0	8.66452	0.785	0.006	0	EEC	Cplx2
0	7.08618	0.735	0.009	0	EEC	Tm4sf4
0	9.72479	0.727	0.009	0	EEC	Slc18a2
0	8.67447	0.72	0.006	0	EEC	Snap25
0	8.13028	0.725	0.015	0	EEC	Pnmal2
0	9.76031	0.71	0.003	0	EEC	Kcnmb2
0	8.18327	0.854	0.148	0	EEC	Ghrl
0	9.08074	0.709	0.004	0	EEC	Insm1
0	8.7394	0.705	0.006	0	EEC	Syt5
0	6.5652	0.712	0.015	0	EEC	St18
0	9.16296	0.701	0.004	0	EEC	Scg3
0	10.0875	0.686	0.005	0	EEC	Gc
0	7.48131	0.696	0.015	0	EEC	Enho
0	9.89491	0.681	0.004	0	EEC	Lhfpl5
0	9.84189	0.68	0.01	0	EEC	Hdc
0	10.1141	0.674	0.007	0	EEC	Vtn
0	6.84882	0.7	0.033	0	EEC	Rbp4
0	7.56736	0.683	0.026	0	EEC	Agt
0	10.0877	0.664	0.007	0	EEC	Ccn3
0	9.7976	0.657	0.004	0	EEC	Ptf1a
0	8.12233	0.66	0.007	0	EEC	Meg3
0	6.54593	0.679	0.027	0	EEC	Syp
0	9.29678	0.65	0.004	0	EEC	Mboat4
0	6.14951	0.681	0.038	0	EEC	Fam183b
0	5.74681	0.967	0.327	0	EEC	Pam
0	6.11718	0.674	0.036	0	EEC	Ramp1
0	7.75836	0.637	0.009	0	EEC	Ptprn
0	7.70528	0.63	0.007	0	EEC	Sez6l2
0	8.8149	0.627	0.009	0	EEC	Gm11837
0	8.23527	0.622	0.004	0	EEC	Ncam1
0	8.75046	0.608	0.005	0	EEC	Cacnb2
0	8.95387	0.604	0.003	0	EEC	Atp6v0e2
0	8.69553	0.694	0.098	0	EEC	Pnliprp1
0	8.26604	0.595	0.003	0	EEC	Stmn3
0	10.1894	0.597	0.008	0	EEC	Cel
0	8.44817	0.59	0.004	0	EEC	Celf3
0	7.22676	0.578	0.014	0	EEC	Gm1673
0	10.1132	0.566	0.003	0	EEC	Rbpjl
0	7.87065	0.566	0.005	0	EEC	Gnao1
0	9.00915	0.564	0.004	0	EEC	Fam155a
0	8.6896	0.555	0.005	0	EEC	Riiad1
0	9.39541	0.55	0.003	0	EEC	Prune2
0	9.14858	0.548	0.003	0	EEC	Insrr
0	9.37802	0.543	0.002	0	EEC	Cadps
0	9.18891	0.543	0.003	0	EEC	Zcchc12
0	5.80081	0.559	0.022	0	EEC	Cacna2d1
0	9.64155	0.532	0.002	0	EEC	Rspo4
0	9.95041	0.528	0.003	0	EEC	Pappa2
0	8.52353	0.523	0.004	0	EEC	Pde10a
0	7.92893	0.519	0.008	0	EEC	Sfrp5
0	8.51086	0.514	0.005	0	EEC	Lrp11
0	6.61528	0.523	0.027	0	EEC	Lhx5
0	9.14088	0.498	0.003	0	EEC	Disp2
0	9.30614	0.494	0.002	0	EEC	Kirrel2
0	6.0661	0.508	0.018	0	EEC	Bex1
0	6.96527	0.492	0.009	0	EEC	Rundc3a
0	9.56842	0.483	0.002	0	EEC	Nfasc
0	7.97231	0.484	0.005	0	EEC	Rtl8c
0	6.33589	0.49	0.011	0	EEC	Hap1
0	7.99278	0.482	0.005	0	EEC	Slc8a1
0	6.44526	0.477	0.005	0	EEC	Serping1
0	6.47461	0.528	0.067	0	EEC	Slc38a5
0	8.94561	0.463	0.003	0	EEC	Rgs7bp
0	7.22888	0.475	0.017	0	EEC	Kcnq5
0	7.51656	0.469	0.014	0	EEC	Cckbr
0	7.51913	0.456	0.004	0	EEC	Rian
0	7.18837	0.453	0.008	0	EEC	Stxbp1
0	8.54183	0.448	0.006	0	EEC	Rimbp2
0	7.89352	0.446	0.004	0	EEC	Apof
0	9.22007	0.444	0.002	0	EEC	Pwwp3b
0	6.9333	0.45	0.009	0	EEC	Upb1
0	8.78798	0.438	0.002	0	EEC	Gng4
0	9.14577	0.431	0.003	0	EEC	Tnr
0	5.79645	0.456	0.029	0	EEC	9330182L06Rik
0	8.28497	0.433	0.007	0	EEC	Pcsk1n
0	9.15004	0.427	0.002	0	EEC	Gm27199
0	9.03885	0.425	0.003	0	EEC	P2rx1
0	9.50454	0.421	0.001	0	EEC	Arx
0	8.78091	0.421	0.002	0	EEC	Unc80
0	6.59456	0.445	0.027	0	EEC	Fgf14
0	9.48053	0.417	0.002	0	EEC	Vgf
0	7.83999	0.419	0.004	0	EEC	Sdk1
0	7.55833	0.418	0.006	0	EEC	Syne1
0	6.30502	0.422	0.016	0	EEC	Pkib
0	6.10644	0.432	0.031	0	EEC	Erich5
0	8.97191	0.399	0.002	0	EEC	Gabrb3
0	9.29258	0.393	0.002	0	EEC	Slc29a4
0	8.96376	0.393	0.002	0	EEC	Unc79
0	7.71129	0.388	0.003	0	EEC	Tmod2
0	7.92972	0.386	0.004	0	EEC	Eef1a2
0	8.86294	0.386	0.004	0	EEC	Corin
0	8.87061	0.387	0.006	0	EEC	Kcnip3
0	9.96739	0.383	0.002	0	EEC	Asic2
0	7.59271	0.385	0.005	0	EEC	Ksr2
0	7.27135	0.389	0.01	0	EEC	Ttyh1
0	5.93318	0.4	0.021	0	EEC	Igfals
0	7.56956	0.383	0.005	0	EEC	Prkcb
0	5.75695	0.398	0.02	0	EEC	Cbarp
0	6.79176	0.383	0.007	0	EEC	Podxl2
0	9.00464	0.378	0.002	0	EEC	Mrln
0	10.0238	0.377	0.002	0	EEC	C8b
0	6.83155	0.383	0.012	0	EEC	Nalcn
0	8.26539	0.371	0.003	0	EEC	Tmem163
0	6.93126	0.377	0.011	0	EEC	Pamr1
0	9.17486	0.369	0.003	0	EEC	A230057D06Rik
0	9.87488	0.363	0.001	0	EEC	Slc38a11
0	5.78608	0.378	0.018	0	EEC	Sorcs2
0	6.52487	0.37	0.01	0	EEC	Kcnip4
0	6.93843	0.367	0.01	0	EEC	Smarca1
0	9.31594	0.358	0.002	0	EEC	Lin7a
0	9.6911	0.355	0.001	0	EEC	Actl6b
0	8.22592	0.355	0.003	0	EEC	Pianp
0	9.52255	0.352	0.002	0	EEC	A330076H08Rik
0	6.8683	0.353	0.004	0	EEC	Prox1
0	8.63672	0.351	0.002	0	EEC	Rfx6
0	8.80765	0.351	0.003	0	EEC	Negr1
0	6.34871	0.355	0.008	0	EEC	Nrp1
0	8.94569	0.349	0.002	0	EEC	Kcnma1
0	6.87719	0.348	0.005	0	EEC	Olfml2b
0	9.36195	0.344	0.002	0	EEC	Gdap1l1
0	7.09226	0.346	0.004	0	EEC	Neurl1a
0	6.96291	0.346	0.005	0	EEC	Ap3b2
0	8.49709	0.343	0.003	0	EEC	Mir670hg
0	7.01042	0.344	0.005	0	EEC	Syn2
0	9.91913	0.337	0.001	0	EEC	Serpina7
0	9.26683	0.338	0.002	0	EEC	Nap1l5
0	9.39989	0.337	0.003	0	EEC	Pcsk2
0	5.82175	0.354	0.022	0	EEC	Ambp
0	8.46084	0.333	0.003	0	EEC	Nrxn1
0	8.93118	0.33	0.001	0	EEC	Stk32a
0	10.3941	0.329	0.002	0	EEC	Fst
0	9.13642	0.329	0.002	0	EEC	Ahsg
0	7.57662	0.331	0.004	0	EEC	Ina
0	8.5024	0.325	0.002	0	EEC	Slc39a5
0	6.07149	0.326	0.004	0	EEC	Kif1a
0	8.28523	0.324	0.002	0	EEC	Gpr182
0	9.27666	0.319	0.001	0	EEC	Gprasp2
0	8.66279	0.32	0.002	0	EEC	Necab2
0	8.12237	0.32	0.003	0	EEC	Cpb2
0	7.08198	0.316	0.004	0	EEC	1700023F06Rik
0	6.25163	0.324	0.013	0	EEC	Cacna1d
0	7.83359	0.314	0.004	0	EEC	Fgf13
0	7.32261	0.312	0.004	0	EEC	Chic1
0	6.1843	0.322	0.014	0	EEC	Chst12
0	6.52513	0.317	0.011	0	EEC	Klhdc8a
0	8.53261	0.308	0.002	0	EEC	Pgf
0	8.48278	0.307	0.002	0	EEC	Slc7a14
0	7.5986	0.311	0.006	0	EEC	Tafa1
0	5.98534	0.315	0.013	0	EEC	B3gnt8
0	9.18496	0.302	0.002	0	EEC	Cacng4
0	9.88401	0.3	0.001	0	EEC	Mc4r
0	7.73484	0.301	0.003	0	EEC	Arxes2
0	7.29099	0.298	0.002	0	EEC	Rtn1
0	5.95563	0.334	0.039	0	EEC	Ctrb1
0	6.58165	0.308	0.014	0	EEC	Hapln4
0	6.83856	0.302	0.008	0	EEC	Gm38655
0	8.5955	0.293	0.002	0	EEC	Ly6h
0	8.00302	0.29	0.003	0	EEC	Fbxl16
0	8.61143	0.286	0.001	0	EEC	Sv2a
0	6.25208	0.297	0.012	0	EEC	Lrrn3
0	9.33117	0.28	0.001	0	EEC	Gria2
0	8.35332	0.28	0.002	0	EEC	Matn4
0	9.04219	0.279	0.002	0	EEC	C1ql1
0	8.04402	0.275	0.002	0	EEC	Tceal3
0	7.00395	0.277	0.004	0	EEC	Efr3b
0	7.43785	0.274	0.002	0	EEC	Sobp
0	7.73808	0.273	0.003	0	EEC	Kcnh6
0	9.58761	0.269	0.001	0	EEC	Kl
0	7.81794	0.271	0.003	0	EEC	Lrrc24
0	6.54194	0.272	0.008	0	EEC	Ccdc30
0	7.75755	0.267	0.003	0	EEC	Prkar1b
0	7.11543	0.266	0.003	0	EEC	St8sia3
0	9.34292	0.261	0.001	0	EEC	Shisal1
0	8.17812	0.261	0.002	0	EEC	Sez6
0	8.55813	0.257	0.002	0	EEC	Baiap3
0	8.57467	0.256	0.002	0	EEC	Nxph1
0	7.97473	0.254	0.001	0	EEC	Clip3
0	6.07213	0.265	0.012	0	EEC	Hs3st6
0	7.58917	0.254	0.002	0	EEC	Stx1a
0	7.82992	0.256	0.004	0	EEC	Mat1a
0	8.38479	0.253	0.002	0	EEC	Abhd15
0	8.51218	0.251	0.002	0	EEC	Scgn
0	6.47393	0.254	0.006	0	EEC	Ppfia4
0	5.7083	0.26	0.012	0	EEC	Gatm
0	6.05213	0.251	0.007	0	EEC	Kcnh2
0	7.99694	0.25	0.006	0	EEC	Ceacam10
0	5.71996	0.25	0.013	0	EEC	Fam89a
3.48745e-244	8.97184	0.412	0.155	1.16547e-239	EEC	Sst
0	9.1255	0.965	0.097	0	Parietal cells	Atp4b
0	9.58069	0.864	0.031	0	Parietal cells	Smim38
0	8.68237	0.928	0.119	0	Parietal cells	Atp4a
0	6.7103	0.852	0.109	0	Parietal cells	Ckb
0	7.05187	0.887	0.167	0	Parietal cells	Apoa1
0	5.86807	0.811	0.099	0	Parietal cells	Fabp3
0	8.56527	0.649	0.022	0	Parietal cells	Tnni3
0	7.22647	0.643	0.089	0	Parietal cells	Hamp2
0	6.08611	0.624	0.073	0	Parietal cells	Esrrg
0	7.5124	0.561	0.031	0	Parietal cells	Kcne2
0	6.5891	0.579	0.05	0	Parietal cells	Cox7a1
0	6.39524	0.53	0.021	0	Parietal cells	Pdlim4
0	8.07919	0.429	0.005	0	Parietal cells	Igfbp2
0	7.49937	0.417	0.02	0	Parietal cells	Trim50
0	5.2259	0.326	0.005	0	Parietal cells	Apoa4
0	8.82422	0.308	0.003	0	Parietal cells	Tmprss9
0	5.67893	0.306	0.019	0	Parietal cells	Rnase1
0	8.8652	0.275	0.003	0	Parietal cells	Gm48089
0	7.90801	0.257	0.003	0	Parietal cells	Fabp12
0	6.13293	0.25	0.009	0	Parietal cells	Dbn1
6.77326e-286	4.75551	0.273	0.021	2.26355e-281	Parietal cells	Me3
4.09816e-273	4.45638	0.308	0.029	1.36957e-268	Parietal cells	Ak1
1.49252e-266	4.94453	0.791	0.273	4.98786e-262	Parietal cells	Clic6
7.19776e-228	4.25271	0.454	0.077	2.40542e-223	Parietal cells	2200002J24Rik
4.70437e-224	4.5285	0.534	0.114	1.57215e-219	Parietal cells	Slc16a7
3.7331e-218	2.99975	0.481	0.086	1.24756e-213	Parietal cells	Slc26a9
8.59959e-210	5.03395	0.345	0.047	2.8739e-205	Parietal cells	Cobl
4.97766e-200	4.22731	0.442	0.083	1.66348e-195	Parietal cells	Kcnj16
5.57216e-193	4.36299	0.799	0.38	1.86216e-188	Parietal cells	Ldhb
2.18217e-186	5.22959	0.48	0.108	7.29261e-182	Parietal cells	Lpl
1.87275e-183	4.62057	0.437	0.088	6.25856e-179	Parietal cells	Glod5
1.91778e-183	4.21397	0.335	0.051	6.40902e-179	Parietal cells	Tpcn2
4.92583e-164	4.32406	0.497	0.13	1.64616e-159	Parietal cells	Fa2h
4.14364e-157	3.59707	0.828	0.539	1.38476e-152	Parietal cells	Oxct1
4.42551e-150	2.32571	0.934	0.907	1.47896e-145	Parietal cells	Uqcrq
5.06764e-146	3.53482	0.507	0.144	1.69355e-141	Parietal cells	Lgals1
2.38256e-145	3.96601	0.548	0.171	7.96229e-141	Parietal cells	Gga2
2.91272e-142	4.07929	0.279	0.044	9.73403e-138	Parietal cells	Tns1
6.66258e-140	3.58564	0.251	0.036	2.22657e-135	Parietal cells	Rdh7
2.1648e-137	2.28894	0.943	0.931	7.23454e-133	Parietal cells	Cox6c
1.41443e-133	4.11875	0.318	0.06	4.72688e-129	Parietal cells	Slc7a8
1.44004e-127	3.21121	0.517	0.16	4.81248e-123	Parietal cells	Kcnq1
9.73361e-125	3.61112	0.661	0.312	3.25288e-120	Parietal cells	Vegfb
1.52035e-123	2.12367	0.973	0.916	5.08085e-119	Parietal cells	Atp5g3
7.22414e-122	2.97799	0.891	0.655	2.41423e-117	Parietal cells	Gphn
1.33809e-121	2.72679	0.803	0.552	4.47175e-117	Parietal cells	Atp5md
2.05534e-119	4.23829	0.581	0.229	6.86873e-115	Parietal cells	Ifi27
1.68143e-118	3.15385	0.914	0.655	5.61918e-114	Parietal cells	Cmss1
1.07138e-116	3.06559	0.879	0.744	3.58046e-112	Parietal cells	Phyh
1.71508e-115	3.68569	0.347	0.081	5.73163e-111	Parietal cells	Osbpl1a
4.51642e-113	1.98513	0.91	0.89	1.50934e-108	Parietal cells	Cox7b
6.67588e-113	2.7687	0.928	0.819	2.23101e-108	Parietal cells	AY036118
1.28691e-112	3.36142	0.374	0.094	4.30073e-108	Parietal cells	Ndrg2
1.14304e-109	3.82228	0.281	0.056	3.81994e-105	Parietal cells	Nr0b2
1.37597e-108	1.95925	0.932	0.906	4.59836e-104	Parietal cells	Ndufa4
6.61341e-108	2.45918	0.893	0.844	2.21014e-103	Parietal cells	Cycs
4.53296e-105	1.92866	0.934	0.926	1.51487e-100	Parietal cells	Atp5l
7.28591e-104	2.04891	0.92	0.913	2.43488e-99	Parietal cells	Atp5g1
1.63229e-102	2.00439	0.906	0.914	5.45494e-98	Parietal cells	Cox7a2
1.07485e-101	3.16487	0.774	0.608	3.59206e-97	Parietal cells	Snx6
1.2962e-101	2.65279	0.854	0.829	4.33176e-97	Parietal cells	Prdx5
4.20877e-101	1.98831	0.916	0.899	1.40653e-96	Parietal cells	Chchd10
2.3455e-100	2.9757	0.813	0.548	7.83841e-96	Parietal cells	Camk1d
1.24826e-99	1.88832	0.94	0.924	4.17156e-95	Parietal cells	Cox5b
1.03892e-98	3.63337	0.388	0.113	3.47198e-94	Parietal cells	Cdkn2b
7.53289e-95	2.85738	0.47	0.165	2.51742e-90	Parietal cells	Prss23
1.61954e-93	3.57792	0.593	0.297	5.41233e-89	Parietal cells	Slc4a2
5.29507e-90	3.42715	0.526	0.231	1.76956e-85	Parietal cells	Mfsd4a
2.1995e-89	1.81301	0.901	0.907	7.3505e-85	Parietal cells	Uqcr11
2.41565e-88	1.89969	0.889	0.9	8.07286e-84	Parietal cells	Ndufa6
4.97772e-88	2.06498	0.331	0.084	1.6635e-83	Parietal cells	Plet1
9.12659e-86	2.90194	0.392	0.123	3.05002e-81	Parietal cells	Rap1gap2
4.4165e-84	1.79138	0.984	0.984	1.47595e-79	Parietal cells	Fth1
8.97875e-84	2.20557	0.844	0.846	3.00061e-79	Parietal cells	Ndufa11
2.15824e-80	2.68286	0.809	0.809	7.21261e-76	Parietal cells	Mpc2
1.27861e-79	3.21306	0.429	0.159	4.27298e-75	Parietal cells	Tmem50b
5.28639e-78	2.25448	0.856	0.847	1.76666e-73	Parietal cells	Uqcrfs1
4.40144e-77	3.29947	0.306	0.084	1.47092e-72	Parietal cells	Herc3
1.26304e-76	2.89607	0.292	0.076	4.22095e-72	Parietal cells	Itpr2
2.03533e-75	2.03588	0.778	0.576	6.80187e-71	Parietal cells	Atp5o
2.76393e-74	2.87908	0.745	0.523	9.23679e-70	Parietal cells	Gm19951
2.9059e-71	2.16391	0.828	0.683	9.71122e-67	Parietal cells	Cdk8
1.00723e-70	2.04614	0.791	0.772	3.36606e-66	Parietal cells	Ndufa3
2.11403e-70	2.44297	0.791	0.754	7.06488e-66	Parietal cells	Cox17
3.90523e-70	3.02962	0.563	0.302	1.30509e-65	Parietal cells	Acadsb
1.5877e-69	2.42005	0.725	0.567	5.30593e-65	Parietal cells	Arhgdig
2.18491e-68	2.54831	0.729	0.596	7.30176e-64	Parietal cells	Bola3
1.06984e-66	2.85038	0.345	0.116	3.5753e-62	Parietal cells	St3gal5
1.34668e-66	1.84895	0.795	0.815	4.50048e-62	Parietal cells	Ndufa1
1.12987e-65	1.79738	0.883	0.895	3.7759e-61	Parietal cells	Ndufb8
4.16922e-65	2.68752	0.698	0.582	1.39331e-60	Parietal cells	Chchd7
1.35058e-64	1.88818	0.854	0.867	4.51349e-60	Parietal cells	Ndufab1
1.12889e-63	2.46591	0.257	0.068	3.77262e-59	Parietal cells	Ppp2r2b
1.07418e-62	2.66516	0.635	0.44	3.58979e-58	Parietal cells	Cnn3
4.91181e-62	3.09162	0.29	0.089	1.64148e-57	Parietal cells	Sfxn3
4.68817e-61	3.02834	0.532	0.296	1.56674e-56	Parietal cells	Prkcz
1.10862e-60	2.86748	0.63	0.426	3.70489e-56	Parietal cells	Aldh6a1
2.5379e-59	1.87927	0.799	0.807	8.48141e-55	Parietal cells	Ndufc1
6.72938e-56	2.02497	0.832	0.855	2.24889e-51	Parietal cells	Mdh1
8.70887e-56	2.57516	0.273	0.085	2.91042e-51	Parietal cells	Cds1
2.11579e-55	3.2485	0.583	0.377	7.07077e-51	Parietal cells	Ank3
2.10563e-54	2.92909	0.663	0.537	7.0368e-50	Parietal cells	Hibadh
4.0947e-54	2.1297	0.696	0.538	1.36841e-49	Parietal cells	Micos13
2.423e-53	2.17912	0.684	0.53	8.09743e-49	Parietal cells	Micos10
2.23932e-52	2.83105	0.308	0.111	7.48357e-48	Parietal cells	Smarcd3
1.23472e-51	2.88348	0.39	0.174	4.1263e-47	Parietal cells	Dcbld2
5.74485e-51	2.03457	0.799	0.827	1.91987e-46	Parietal cells	Mpc1
1.38265e-49	2.58118	0.404	0.189	4.62069e-45	Parietal cells	Sgms2
1.39904e-49	3.03281	0.304	0.113	4.67545e-45	Parietal cells	Pde1c
2.91537e-49	2.07062	0.571	0.341	9.74286e-45	Parietal cells	Slc25a4
3.1538e-49	3.09401	0.327	0.124	1.05397e-44	Parietal cells	Ptprd
7.20056e-49	1.8341	0.797	0.805	2.40636e-44	Parietal cells	Ndufb6
1.34385e-48	3.048	0.452	0.231	4.49102e-44	Parietal cells	Gabarapl1
3.11778e-48	2.78662	0.472	0.265	1.04193e-43	Parietal cells	Gpt2
2.12533e-47	2.09857	0.546	0.318	7.10264e-43	Parietal cells	Aldh1a1
1.77492e-46	3.06368	0.468	0.265	5.93162e-42	Parietal cells	Bckdhb
1.30291e-45	2.69836	0.429	0.221	4.35418e-41	Parietal cells	Sept9
1.45878e-45	2.67104	0.263	0.089	4.87511e-41	Parietal cells	4930402H24Rik
2.81512e-45	1.89938	0.774	0.793	9.40785e-41	Parietal cells	Ndufs5
2.17098e-44	2.41443	0.271	0.096	7.2552e-40	Parietal cells	Fam234b
6.36694e-42	2.89291	0.335	0.15	2.12777e-37	Parietal cells	Tmem161b
1.10475e-41	1.83673	0.29	0.106	3.69197e-37	Parietal cells	Prnp
4.19313e-40	2.19217	0.587	0.412	1.4013e-35	Parietal cells	Ndufb1-ps
1.17161e-39	2.62476	0.331	0.147	3.91539e-35	Parietal cells	Nrtn
1.3649e-38	2.42933	0.281	0.11	4.56136e-34	Parietal cells	Tbc1d9
1.46046e-36	2.28863	0.499	0.329	4.88072e-32	Parietal cells	Bckdha
3.02581e-36	2.53086	0.68	0.632	1.01119e-31	Parietal cells	Zc3h7a
3.35257e-36	3.3232	0.269	0.11	1.1204e-31	Parietal cells	Dhrs11
9.04852e-36	1.86802	0.431	0.237	3.02393e-31	Parietal cells	Acsl1
1.60947e-35	2.00112	0.561	0.396	5.37869e-31	Parietal cells	Kcnj15
2.81539e-35	2.22064	0.394	0.205	9.40875e-31	Parietal cells	Dst
8.23113e-35	2.68964	0.283	0.117	2.75076e-30	Parietal cells	Rph3al
1.42666e-34	2.13198	0.341	0.164	4.76775e-30	Parietal cells	Bpifb1
2.80957e-34	2.68893	0.337	0.164	9.3893e-30	Parietal cells	Aldh1l1
5.78997e-34	2.55586	0.372	0.196	1.93495e-29	Parietal cells	Slc12a7
1.57616e-31	2.31618	0.528	0.378	5.26736e-27	Parietal cells	Rab5b
2.86127e-31	2.1834	0.647	0.584	9.56209e-27	Parietal cells	Acot13
5.33275e-30	2.46767	0.376	0.211	1.78215e-25	Parietal cells	Akt2
9.82541e-30	2.62056	0.271	0.122	3.28355e-25	Parietal cells	Lifr
1.52114e-29	2.39784	0.433	0.271	5.08349e-25	Parietal cells	Dtnbp1
1.6016e-29	2.12754	0.567	0.429	5.35239e-25	Parietal cells	Ahcyl2
2.27553e-29	1.96864	0.651	0.551	7.60458e-25	Parietal cells	Filip1l
7.55894e-29	1.86512	0.731	0.799	2.52612e-24	Parietal cells	Slc25a39
1.14505e-28	1.87822	0.663	0.683	3.82664e-24	Parietal cells	Aco2
1.96049e-27	2.73622	0.392	0.237	6.55176e-23	Parietal cells	Peak1
5.33659e-27	2.36424	0.279	0.134	1.78344e-22	Parietal cells	P4ha2
1.83019e-26	2.2324	0.474	0.337	6.11631e-22	Parietal cells	Macrod1
2.97086e-25	1.93004	0.405	0.238	9.92833e-21	Parietal cells	Ppp1r1b
3.97687e-25	1.89652	0.628	0.596	1.32903e-20	Parietal cells	Dnajc15
9.41529e-25	1.86836	0.669	0.724	3.14649e-20	Parietal cells	Sod2
3.05656e-24	1.83982	0.643	0.62	1.02147e-19	Parietal cells	1110008P14Rik
1.70153e-22	1.80713	0.448	0.301	5.68634e-18	Parietal cells	Ghr
1.85011e-22	2.23756	0.312	0.171	6.18289e-18	Parietal cells	St5
6.80177e-22	2.19648	0.501	0.39	2.27308e-17	Parietal cells	Cat
1.11233e-21	1.98789	0.519	0.424	3.71729e-17	Parietal cells	Ndufs1
1.69791e-20	2.14297	0.501	0.433	5.67425e-16	Parietal cells	Raf1
9.66116e-20	2.15131	0.329	0.202	3.22866e-15	Parietal cells	Prps2
1.73361e-19	2.09445	0.337	0.212	5.79355e-15	Parietal cells	Pcca
8.78508e-19	2.31849	0.45	0.352	2.93588e-14	Parietal cells	Socs2
2.83182e-18	1.81254	0.591	0.587	9.46367e-14	Parietal cells	Mcee
4.44203e-18	1.90732	0.464	0.362	1.48448e-13	Parietal cells	Smim26
8.61504e-18	2.18102	0.322	0.207	2.87906e-13	Parietal cells	Crat
8.79419e-18	2.10261	0.388	0.267	2.93893e-13	Parietal cells	Kif21a
9.14662e-18	2.57424	0.322	0.203	3.05671e-13	Parietal cells	Mmut
1.2321e-17	1.97074	0.464	0.386	4.11757e-13	Parietal cells	Got1
1.60762e-17	1.98125	0.402	0.293	5.37249e-13	Parietal cells	Cobll1
1.9211e-17	1.79096	0.466	0.385	6.42014e-13	Parietal cells	Dlst
5.28529e-17	2.10348	0.517	0.442	1.76629e-12	Parietal cells	Gstk1
5.36968e-17	2.31009	0.47	0.38	1.79449e-12	Parietal cells	Fgfr2
1.22612e-15	1.87978	0.415	0.329	4.09756e-11	Parietal cells	Cd320
2.99059e-15	1.94668	0.47	0.394	9.99425e-11	Parietal cells	Ralgapa2
5.25122e-15	1.9132	0.446	0.368	1.75491e-10	Parietal cells	Tmx2
6.49274e-15	2.10518	0.388	0.279	2.16981e-10	Parietal cells	Npw
2.3882e-14	1.91211	0.509	0.491	7.98112e-10	Parietal cells	Mcrip2
4.0582e-14	1.88818	0.491	0.434	1.35621e-09	Parietal cells	Mrpl53
5.33948e-13	1.88704	0.337	0.241	1.7844e-08	Parietal cells	Smim13
8.30032e-13	2.39589	0.283	0.186	2.77388e-08	Parietal cells	Ccdc68
8.77752e-13	2.04702	0.25	0.153	2.93336e-08	Parietal cells	Acacb
3.33409e-12	1.77953	0.347	0.259	1.11422e-07	Parietal cells	Cluh
1.19331e-11	2.16545	0.4	0.34	3.98793e-07	Parietal cells	Gatd3a
2.33021e-11	2.06737	0.259	0.168	7.78734e-07	Parietal cells	Mroh1
4.47451e-11	1.82949	0.384	0.307	1.49534e-06	Parietal cells	Hip1r
8.97213e-11	2.43793	0.277	0.191	2.9984e-06	Parietal cells	D130009I18Rik
1.07851e-10	1.80213	0.402	0.331	3.60426e-06	Parietal cells	Isca2
1.94745e-10	1.85844	0.441	0.404	6.50819e-06	Parietal cells	Ntan1
3.98685e-10	1.79595	0.472	0.458	1.33237e-05	Parietal cells	Apoo
4.52173e-10	1.97958	0.279	0.199	1.51112e-05	Parietal cells	Mccc1
4.74513e-10	1.91361	0.283	0.199	1.58577e-05	Parietal cells	Hist1h4h
6.68149e-10	1.80367	0.446	0.394	2.23289e-05	Parietal cells	Bmyc
1.75348e-09	1.81477	0.32	0.243	5.85995e-05	Parietal cells	Tmem171
2.90362e-09	1.90904	0.339	0.267	9.70362e-05	Parietal cells	Nipsnap2
2.04643e-08	1.94552	0.333	0.268	0.000683897	Parietal cells	Ykt6
2.53571e-08	1.82751	0.394	0.344	0.000847408	Parietal cells	Alkbh7
5.24441e-08	1.90092	0.259	0.187	0.00175263	Parietal cells	Sntb1
1.7989e-07	1.92388	0.372	0.312	0.00601175	Parietal cells	Pccb
1.15134e-06	1.91939	0.378	0.335	0.0384768	Parietal cells	Ivd
1.59814e-06	1.99787	0.439	0.42	0.0534081	Parietal cells	4833439L19Rik
2.44971e-06	2.2354	0.405	0.386	0.081867	Parietal cells	Jarid2
3.32131e-06	2.31152	0.493	0.484	0.110995	Parietal cells	Pde4d
0.000733195	1.83782	0.351	0.336	1	Parietal cells	Tmtc2
0	4.77207	0.924	0.102	0	Pit/Parietal intermediates	S100g
4.89971e-134	4.61271	0.846	0.589	1.63744e-129	Pit/Parietal intermediates	Gm26917
2.41046e-90	4.58917	0.37	0.092	8.05553e-86	Pit/Parietal intermediates	Myo15b
8.88933e-113	4.37971	0.303	0.05	2.97073e-108	Pit/Parietal intermediates	Cyp2b10
1.07752e-85	4.16571	0.443	0.138	3.60096e-81	Pit/Parietal intermediates	Ces2a
0	3.98227	0.778	0.091	0	Pit/Parietal intermediates	Fcgbp
1.45543e-143	3.87046	0.832	0.511	4.86392e-139	Pit/Parietal intermediates	Cyp2s1
8.50271e-06	3.64912	0.292	0.261	0.284152	Pit/Parietal intermediates	Smad7
0	3.59834	0.589	0.073	0	Pit/Parietal intermediates	Zg16
9.54577e-35	3.29823	0.378	0.185	3.1901e-30	Pit/Parietal intermediates	Mxd1
2.92903e-05	3.27208	0.324	0.32	0.978854	Pit/Parietal intermediates	Igsf9
3.27404e-07	3.257	0.365	0.36	0.0109415	Pit/Parietal intermediates	Atp2a3
0.00235025	3.14083	0.305	0.322	1	Pit/Parietal intermediates	Aldh1a1
1.98518e-88	3.0771	0.432	0.121	6.63426e-84	Pit/Parietal intermediates	Cybrd1
1.4665e-26	3.06044	0.292	0.132	4.9009e-22	Pit/Parietal intermediates	Psapl1
8.9786e-08	2.96485	0.332	0.295	0.00300056	Pit/Parietal intermediates	Slc5a5
0.00529645	2.96474	0.335	0.386	1	Pit/Parietal intermediates	Fer1l4
0.000104059	2.84035	0.295	0.277	1	Pit/Parietal intermediates	Rnase4
5.62788e-219	2.80346	0.992	0.985	1.88078e-214	Pit/Parietal intermediates	mt-Atp6
1.7954e-62	2.78186	0.624	0.382	6.00005e-58	Pit/Parietal intermediates	Cdkn1a
0.00192199	2.75999	0.165	0.284	1	Pit/Parietal intermediates	Zbtb7b
3.37729e-07	2.75653	0.427	0.482	0.0112866	Pit/Parietal intermediates	Abcc3
3.32622e-40	2.73207	0.53	0.338	1.11159e-35	Pit/Parietal intermediates	Lgals3
5.43979e-79	2.6856	0.778	0.695	1.81792e-74	Pit/Parietal intermediates	Neat1
0.00535673	2.63774	0.184	0.307	1	Pit/Parietal intermediates	Lrp1
0.00040047	2.6116	0.159	0.289	1	Pit/Parietal intermediates	Clstn1
1.02106e-217	2.60915	0.997	0.994	3.41228e-213	Pit/Parietal intermediates	mt-Co3
0.000794691	2.6072	0.162	0.287	1	Pit/Parietal intermediates	Fam102a
1.59065e-109	2.60468	0.786	0.436	5.3158e-105	Pit/Parietal intermediates	Lypd8
3.12638e-202	2.5861	0.989	0.977	1.0448e-197	Pit/Parietal intermediates	mt-Nd4
3.01074e-06	2.57712	0.146	0.304	0.100616	Pit/Parietal intermediates	Slc44a2
3.45962e-14	2.56826	0.422	0.36	1.15617e-09	Pit/Parietal intermediates	Smim24
1.78764e-06	2.54994	0.454	0.553	0.0597412	Pit/Parietal intermediates	Acox1
0.00118149	2.53926	0.376	0.443	1	Pit/Parietal intermediates	Syt8
3.91454e-38	2.52804	0.359	0.151	1.3082e-33	Pit/Parietal intermediates	Ly6d
5.09717e-193	2.52707	0.981	0.978	1.70342e-188	Pit/Parietal intermediates	mt-Nd2
5.76729e-08	2.52705	0.116	0.276	0.00192737	Pit/Parietal intermediates	Rasef
3.32098e-114	2.50635	0.873	0.805	1.10984e-109	Pit/Parietal intermediates	Lars2
4.98538e-07	2.5056	0.143	0.309	0.0166606	Pit/Parietal intermediates	mt-Nd6
0.000639135	2.48264	0.173	0.31	1	Pit/Parietal intermediates	Hip1r
0.00265166	2.45912	0.165	0.28	1	Pit/Parietal intermediates	Myo18a
1.3766e-05	2.43477	0.243	0.476	0.460047	Pit/Parietal intermediates	Sh3glb2
3.81946e-06	2.43132	0.127	0.268	0.127642	Pit/Parietal intermediates	Gtpbp2
9.38431e-08	2.39484	0.384	0.366	0.00313614	Pit/Parietal intermediates	Akr1b8
0.00053607	2.37997	0.143	0.26	1	Pit/Parietal intermediates	Leng8
1.5913e-07	2.37649	0.122	0.278	0.00531798	Pit/Parietal intermediates	Dyrk2
1.96703e-05	2.3586	0.195	0.377	0.657362	Pit/Parietal intermediates	Eps8l2
0.006269	2.3569	0.203	0.338	1	Pit/Parietal intermediates	Raph1
2.48722e-05	2.33073	0.262	0.509	0.831206	Pit/Parietal intermediates	Ccnl2
1.00057e-211	2.3292	0.997	0.995	3.3438e-207	Pit/Parietal intermediates	mt-Co2
1.89466e-06	2.3278	0.146	0.306	0.0633177	Pit/Parietal intermediates	Dgat1
7.50862e-06	2.30601	0.146	0.297	0.250931	Pit/Parietal intermediates	Ccdc71l
5.841e-05	2.3047	0.216	0.408	1	Pit/Parietal intermediates	Epb41l4b
3.29963e-06	2.29403	0.159	0.327	0.11027	Pit/Parietal intermediates	Vps13d
2.8899e-07	2.28922	0.149	0.323	0.00965777	Pit/Parietal intermediates	Entpd5
6.17062e-05	2.28179	0.168	0.318	1	Pit/Parietal intermediates	Samd9l
3.96454e-07	2.27577	0.173	0.364	0.0132491	Pit/Parietal intermediates	Hnf4a
0.00121887	2.26118	0.189	0.331	1	Pit/Parietal intermediates	Myh14
1.70471e-10	2.25582	0.108	0.294	5.69697e-06	Pit/Parietal intermediates	Inpp5a
6.26343e-08	2.25138	0.119	0.279	0.00209318	Pit/Parietal intermediates	Abhd5
2.4061e-05	2.24408	0.441	0.537	0.804094	Pit/Parietal intermediates	Ahnak
1.36319e-06	2.2422	0.162	0.338	0.0455565	Pit/Parietal intermediates	Arhgap12
7.37269e-210	2.23188	0.997	0.995	2.46388e-205	Pit/Parietal intermediates	mt-Cytb
2.60407e-09	2.2272	0.108	0.28	8.70253e-05	Pit/Parietal intermediates	Pheta1
0.00318059	2.2257	0.3	0.535	1	Pit/Parietal intermediates	Sod1
4.11242e-07	2.22549	0.119	0.268	0.0137433	Pit/Parietal intermediates	Slc22a23
0.00294145	2.22223	0.189	0.321	1	Pit/Parietal intermediates	Clmn
4.24135e-12	2.21739	0.1	0.298	1.41742e-07	Pit/Parietal intermediates	Tmc6
6.61146e-206	2.20582	0.997	0.996	2.20948e-201	Pit/Parietal intermediates	mt-Co1
4.748e-08	2.2009	0.192	0.417	0.00158673	Pit/Parietal intermediates	Stk38
2.91923e-78	2.18437	0.014	0.558	9.75578e-74	Pit/Parietal intermediates	Camk1d
0.000142894	2.14846	0.254	0.478	1	Pit/Parietal intermediates	Itpr3
2.94589e-11	2.14414	0.122	0.328	9.84487e-07	Pit/Parietal intermediates	Csk
3.82964e-12	2.13984	0.114	0.322	1.27983e-07	Pit/Parietal intermediates	Pcx
2.20458e-09	2.13538	0.149	0.354	7.36749e-05	Pit/Parietal intermediates	Tmem259
1.20216e-12	2.1338	0.1	0.302	4.01751e-08	Pit/Parietal intermediates	Irf3
0.000160027	2.12893	0.197	0.362	1	Pit/Parietal intermediates	Nfkbiz
3.20154e-05	2.11954	0.243	0.465	1	Pit/Parietal intermediates	Por
6.45505e-11	2.11638	0.092	0.27	2.15721e-06	Pit/Parietal intermediates	Gt(ROSA)26Sor
9.48378e-10	2.09928	0.111	0.288	3.16939e-05	Pit/Parietal intermediates	Scap
1.58653e-12	2.0707	0.081	0.267	5.30204e-08	Pit/Parietal intermediates	Mtmr6
3.41441e-58	2.07041	0.722	0.672	1.14106e-53	Pit/Parietal intermediates	Id1
2.50515e-05	2.06864	0.165	0.32	0.837196	Pit/Parietal intermediates	Abhd2
1.14364e-52	2.06586	0.649	0.449	3.82192e-48	Pit/Parietal intermediates	Gm3776
1.0376e-09	2.04305	0.13	0.323	3.46756e-05	Pit/Parietal intermediates	Epn3
1.93733e-13	2.03627	0.103	0.316	6.47435e-09	Pit/Parietal intermediates	Trp53inp2
1.47004e-10	2.02817	0.114	0.303	4.91272e-06	Pit/Parietal intermediates	Lamb3
7.74745e-07	2.01862	0.151	0.321	0.0258912	Pit/Parietal intermediates	N4bp1
3.91779e-09	2.01769	0.108	0.277	0.000130929	Pit/Parietal intermediates	Sema4a
1.26834e-131	2.01603	0.943	0.647	4.23866e-127	Pit/Parietal intermediates	Gsta1
0.000161144	2.01515	0.173	0.321	1	Pit/Parietal intermediates	Mink1
1.63175e-06	2.00512	0.168	0.344	0.0545315	Pit/Parietal intermediates	Misp
3.921e-09	2.00496	0.114	0.285	0.000131036	Pit/Parietal intermediates	Tnip1
5.65172e-09	2.00293	0.135	0.322	0.000188875	Pit/Parietal intermediates	Clip1
5.72784e-10	1.99678	0.159	0.381	1.91419e-05	Pit/Parietal intermediates	Appl2
9.80153e-11	1.99039	0.168	0.404	3.27557e-06	Pit/Parietal intermediates	Rap1gap
0.000627026	1.9849	0.295	0.539	1	Pit/Parietal intermediates	Arl14
2.41102e-09	1.98251	0.103	0.269	8.0574e-05	Pit/Parietal intermediates	Plce1
8.22833e-09	1.98169	0.143	0.334	0.000274982	Pit/Parietal intermediates	Arhgef5
2.27678e-06	1.97743	0.249	0.5	0.0760877	Pit/Parietal intermediates	Vill
1.25902e-05	1.97575	0.251	0.494	0.420752	Pit/Parietal intermediates	Cyp2c65
7.89798e-11	1.96507	0.108	0.296	2.63943e-06	Pit/Parietal intermediates	Dync1li2
6.39572e-72	1.96037	0.786	0.631	2.13739e-67	Pit/Parietal intermediates	Lgals4
5.20945e-10	1.95925	0.116	0.3	1.74095e-05	Pit/Parietal intermediates	Mgat4a
1.21831e-30	1.95721	0.508	0.337	4.07147e-26	Pit/Parietal intermediates	Aes
1.23493e-12	1.95565	0.149	0.393	4.127e-08	Pit/Parietal intermediates	Tcn2
4.19973e-06	1.94433	0.257	0.514	0.140351	Pit/Parietal intermediates	Prkcd
0.00222387	1.94321	0.33	0.611	1	Pit/Parietal intermediates	Slk
4.01065e-10	1.93221	0.154	0.372	1.34032e-05	Pit/Parietal intermediates	Stap2
4.04994e-09	1.93032	0.097	0.257	0.000135345	Pit/Parietal intermediates	AI661453
1.20987e-10	1.92944	0.214	0.497	4.04328e-06	Pit/Parietal intermediates	Htatip2
5.89297e-27	1.92921	0.27	0.108	1.96937e-22	Pit/Parietal intermediates	Clca1
3.47434e-07	1.92076	0.114	0.26	0.0116109	Pit/Parietal intermediates	Zfc3h1
2.25797e-08	1.92056	0.168	0.372	0.000754592	Pit/Parietal intermediates	Fam83e
4.91734e-11	1.91691	0.17	0.417	1.64333e-06	Pit/Parietal intermediates	Itprid2
3.56999e-09	1.91459	0.192	0.432	0.000119306	Pit/Parietal intermediates	Etnk1
4.84886e-151	1.91188	0.981	0.977	1.62044e-146	Pit/Parietal intermediates	mt-Nd1
1.16205e-05	1.90968	0.149	0.297	0.388344	Pit/Parietal intermediates	Ppp1r10
0.00130751	1.909	0.235	0.412	1	Pit/Parietal intermediates	Cited2
1.54863e-10	1.90569	0.151	0.372	5.17537e-06	Pit/Parietal intermediates	Clk1
6.35925e-13	1.90399	0.097	0.302	2.1252e-08	Pit/Parietal intermediates	Clcn4
1.74791e-12	1.9016	0.176	0.445	5.84135e-08	Pit/Parietal intermediates	Kmt2c
3.78628e-07	1.90008	0.4	0.391	0.0126534	Pit/Parietal intermediates	AA467197
3.85579e-27	1.89818	0.611	0.619	1.28857e-22	Pit/Parietal intermediates	Klf4
8.63362e-14	1.89787	0.127	0.364	2.88527e-09	Pit/Parietal intermediates	Mtus1
3.4506e-08	1.89417	0.2	0.431	0.00115315	Pit/Parietal intermediates	Prpf4b
1.11033e-12	1.89255	0.081	0.268	3.71063e-08	Pit/Parietal intermediates	Chuk
1.27406e-12	1.88163	0.159	0.413	4.25778e-08	Pit/Parietal intermediates	Hmg20b
5.74861e-11	1.88038	0.208	0.488	1.92113e-06	Pit/Parietal intermediates	Stk25
2.10203e-11	1.87858	0.151	0.383	7.02478e-07	Pit/Parietal intermediates	Sirt7
3.27535e-05	1.87797	0.143	0.28	1	Pit/Parietal intermediates	Avil
5.11366e-10	1.87757	0.13	0.327	1.70893e-05	Pit/Parietal intermediates	Brwd1
1.02038e-08	1.87536	0.2	0.439	0.000341	Pit/Parietal intermediates	Ypel3
2.88122e-11	1.87402	0.078	0.25	9.62876e-07	Pit/Parietal intermediates	Agfg1
2.86618e-08	1.87243	0.184	0.402	0.000957849	Pit/Parietal intermediates	Cep350
0.00953183	1.86742	0.181	0.289	1	Pit/Parietal intermediates	Bnip3
3.16534e-14	1.86327	0.173	0.458	1.05783e-09	Pit/Parietal intermediates	Pcyt2
8.39555e-10	1.85968	0.119	0.304	2.80571e-05	Pit/Parietal intermediates	Tinagl1
4.59464e-11	1.8593	0.124	0.329	1.53548e-06	Pit/Parietal intermediates	Mettl7a1
5.33391e-15	1.85775	0.068	0.267	1.78254e-10	Pit/Parietal intermediates	Plekha5
3.57473e-07	1.85769	0.165	0.35	0.0119464	Pit/Parietal intermediates	Selenoi
3.17647e-19	1.85764	0.538	0.493	1.06154e-14	Pit/Parietal intermediates	Phgr1
1.82078e-10	1.85623	0.108	0.294	6.08485e-06	Pit/Parietal intermediates	Dcaf11
0.000106802	1.85599	0.151	0.283	1	Pit/Parietal intermediates	Cgn
1.08269e-12	1.85505	0.151	0.397	3.61826e-08	Pit/Parietal intermediates	Ddx17
8.16194e-17	1.85166	0.103	0.35	2.72764e-12	Pit/Parietal intermediates	Slc39a4
0.0012675	1.85084	0.319	0.588	1	Pit/Parietal intermediates	Lmo4
9.28622e-12	1.84982	0.149	0.383	3.10336e-07	Pit/Parietal intermediates	Cast
3.79254e-13	1.8438	0.068	0.251	1.26743e-08	Pit/Parietal intermediates	Pank3
1.51521e-10	1.84134	0.086	0.255	5.06369e-06	Pit/Parietal intermediates	Grk2
3.59654e-10	1.84025	0.13	0.327	1.20193e-05	Pit/Parietal intermediates	Ralgps2
1.11644e-06	1.83895	0.53	0.729	0.0373101	Pit/Parietal intermediates	Jpt1
0.00222186	1.83497	0.519	0.836	1	Pit/Parietal intermediates	Rsrp1
6.63474e-10	1.8327	0.111	0.291	2.21726e-05	Pit/Parietal intermediates	Aff1
1.49916e-13	1.83209	0.097	0.307	5.01004e-09	Pit/Parietal intermediates	Cep170b
0.000292881	1.82793	0.297	0.553	1	Pit/Parietal intermediates	Btg1
3.37284e-05	1.8251	0.227	0.431	1	Pit/Parietal intermediates	Gadd45g
3.77358e-10	1.82474	0.151	0.366	1.26109e-05	Pit/Parietal intermediates	BC005537
6.94123e-10	1.81255	0.089	0.252	2.31969e-05	Pit/Parietal intermediates	Ubr2
1.15531e-11	1.81234	0.124	0.335	3.86094e-07	Pit/Parietal intermediates	Ehmt2
2.03075e-19	1.80947	0.6	0.631	6.78655e-15	Pit/Parietal intermediates	mt-Nd3
4.23726e-14	1.80171	0.076	0.273	1.41605e-09	Pit/Parietal intermediates	Cmtm6
2.00757e-98	1.80111	0.857	0.607	6.70909e-94	Pit/Parietal intermediates	Sprr2a3
2.54715e-09	1.80097	0.143	0.34	8.51233e-05	Pit/Parietal intermediates	Gdi1
8.59539e-93	1.8007	0.954	0.985	2.87249e-88	Pit/Parietal intermediates	Malat1
7.76536e-09	1.79813	0.159	0.366	0.000259511	Pit/Parietal intermediates	Arap2
6.03741e-10	1.79359	0.135	0.334	2.01764e-05	Pit/Parietal intermediates	C77080
3.61986e-13	1.78299	0.13	0.365	1.20972e-08	Pit/Parietal intermediates	Erbb3
3.94627e-12	1.78207	0.105	0.308	1.3188e-07	Pit/Parietal intermediates	Macc1
4.33377e-09	1.7811	0.268	0.588	0.00014483	Pit/Parietal intermediates	Tob1
7.12001e-13	1.78064	0.149	0.395	2.37944e-08	Pit/Parietal intermediates	Sox21
6.38849e-12	1.77866	0.235	0.555	2.13497e-07	Pit/Parietal intermediates	Ddx3x
2.06715e-11	1.77626	0.532	0.604	6.90821e-07	Pit/Parietal intermediates	Tesc
7.23031e-14	1.77106	0.165	0.44	2.4163e-09	Pit/Parietal intermediates	Ppp1r15b
1.08741e-13	1.76764	0.097	0.308	3.63402e-09	Pit/Parietal intermediates	Clk3
9.97253e-10	1.76533	0.208	0.473	3.33272e-05	Pit/Parietal intermediates	Plec
0.00194207	1.76504	0.524	0.825	1	Pit/Parietal intermediates	Ctsd
3.93964e-05	1.76103	0.159	0.304	1	Pit/Parietal intermediates	Camk2n1
4.85182e-12	1.75151	0.151	0.389	1.62143e-07	Pit/Parietal intermediates	Lgr4
7.4813e-24	1.74883	0.092	0.393	2.50018e-19	Pit/Parietal intermediates	Aspscr1
1.9699e-16	1.74875	0.186	0.511	6.58322e-12	Pit/Parietal intermediates	Dnm2
7.72862e-06	1.74605	0.146	0.293	0.258283	Pit/Parietal intermediates	Ddit4
1.93727e-14	1.74414	0.081	0.287	6.47418e-10	Pit/Parietal intermediates	Rassf3
1.53134e-11	1.74345	0.108	0.304	5.11758e-07	Pit/Parietal intermediates	Safb2
4.5936e-22	1.74226	0.662	0.919	1.53513e-17	Pit/Parietal intermediates	mt-Nd5
5.49088e-10	1.74197	0.108	0.288	1.835e-05	Pit/Parietal intermediates	Mtss1
4.62962e-16	1.7385	0.105	0.349	1.54717e-11	Pit/Parietal intermediates	Coro1c
8.09989e-11	1.73835	0.251	0.579	2.7069e-06	Pit/Parietal intermediates	Plxnb2
6.2027e-14	1.73654	0.151	0.413	2.07288e-09	Pit/Parietal intermediates	Gtf2b
2.03254e-09	1.73518	0.097	0.26	6.79255e-05	Pit/Parietal intermediates	Ccdc9
3.29888e-12	1.72924	0.184	0.457	1.10245e-07	Pit/Parietal intermediates	Casz1
5.32487e-08	1.72801	0.162	0.357	0.00177952	Pit/Parietal intermediates	Suox
9.66851e-11	1.72085	0.116	0.31	3.23112e-06	Pit/Parietal intermediates	Nedd4l
2.63928e-17	1.71693	0.146	0.438	8.82022e-13	Pit/Parietal intermediates	Arfgef1
3.742e-14	1.71236	0.124	0.363	1.25054e-09	Pit/Parietal intermediates	Baiap2
2.98641e-17	1.71127	0.07	0.296	9.98027e-13	Pit/Parietal intermediates	Tradd
2.04305e-12	1.70837	0.138	0.371	6.82765e-08	Pit/Parietal intermediates	Tmem63b
7.6587e-20	1.70698	0.184	0.538	2.55946e-15	Pit/Parietal intermediates	Stxbp2
5.87946e-11	1.70667	0.108	0.299	1.96486e-06	Pit/Parietal intermediates	Atp6v0a1
[truncated: 401 more rows]

## Sheet: Human stomach tissue (Fig.S11b)
	p_val	avg_log2FC	p_val_adj	cluster
PIGR	0	2.30093	0	Progenitor
LCN2	0	2.09388	0	Progenitor
LTF	0	2.01733	0	Progenitor
FAM3D	0	2.00204	0	Progenitor
RGS5	0	1.89228	0	Progenitor
CD74	0	1.87883	0	Progenitor
RPS4Y1	0	1.74593	0	Progenitor
HLA-DRB1	0	1.72565	0	Progenitor
HLA-DRA	0	1.68067	0	Progenitor
REG1A	0	1.59254	0	Progenitor
HLA-DRB5	0	1.47519	0	Progenitor
SPINK1	0	1.4307	0	Progenitor
BIRC3	0	1.39126	0	Progenitor
BPIFB1	0	1.37313	0	Progenitor
TMC5	0	1.29652	0	Progenitor
HLA-DPB1	0	1.22194	0	Progenitor
FUT9	0	1.16203	0	Progenitor
TTTY14	0	1.15956	0	Progenitor
PDZK1IP1	0	1.05014	0	Progenitor
CFB	0	1.01731	0	Progenitor
SOD2	0	0.987226	0	Progenitor
PIK3C2G	0	0.908331	0	Progenitor
HLA-DQB1	0	0.892717	0	Progenitor
ENAH	0	0.792939	0	Progenitor
CDC42EP5	0	0.789705	0	Progenitor
SLC4A4	0	0.788842	0	Progenitor
SYNE1	0	0.784627	0	Progenitor
CYBA	0	0.783291	0	Progenitor
E2F8	0	0.776427	0	Progenitor
NFKBIZ	0	0.769705	0	Progenitor
MECOM	0	0.769453	0	Progenitor
HLA-DMA	0	0.740443	0	Progenitor
RPS26	0	0.739473	0	Progenitor
FCGBP	0	0.724779	0	Progenitor
MT1M	0	0.689774	0	Progenitor
SAMD5	0	0.674904	0	Progenitor
IRX2	0	0.670959	0	Progenitor
HLA-DQA1	0	0.666948	0	Progenitor
ADGRG6	0	0.661366	0	Progenitor
PAX8-AS1	0	0.644664	0	Progenitor
HADH	0	0.640147	0	Progenitor
HLA-DPA1	0	0.633864	0	Progenitor
PHETA1	0	0.594704	0	Progenitor
A4GNT	0	0.562454	0	Progenitor
LYZ	0	0.528019	0	Progenitor
CIITA	0	0.491294	0	Progenitor
ASRGL1	0	0.487351	0	Progenitor
USP9Y	0	0.475048	0	Progenitor
CFI	0	0.428993	0	Progenitor
VNN2	0	0.419168	0	Progenitor
MUC4	0	0.401405	0	Progenitor
HLA-DMB	0	0.397702	0	Progenitor
DDX3Y	0	0.348765	0	Progenitor
EIF1AY	0	0.31741	0	Progenitor
KDM5D	0	0.303701	0	Progenitor
UTY	0	0.292122	0	Progenitor
ATXN7L3B	1.69825e-307	0.665946	6.21577e-303	Progenitor
SAT1	2.58105e-306	0.737348	9.4469e-302	Progenitor
MUC20	8.85202e-306	0.41489	3.23993e-301	Progenitor
ERBB3	5.08008e-304	0.649935	1.85936e-299	Progenitor
CLIC6	2.90909e-303	0.466492	1.06476e-298	Progenitor
ZFY	5.62403e-302	0.266898	2.05845e-297	Progenitor
CXCL5	4.03151e-295	0.912002	1.47557e-290	Progenitor
ITPRID1	1.35745e-292	0.251067	4.96841e-288	Progenitor
PRKY	4.54111e-284	0.267227	1.66209e-279	Progenitor
IFITM2	9.34582e-281	0.372426	3.42066e-276	Progenitor
MIA	8.65098e-280	0.541069	3.16635e-275	Progenitor
LGALS2	4.11509e-279	0.474725	1.50617e-274	Progenitor
PCDH9	4.54234e-277	0.819315	1.66254e-272	Progenitor
CLU	1.89022e-273	0.483087	6.91841e-269	Progenitor
CFTR	2.09264e-272	0.366356	7.65928e-268	Progenitor
FNBP1	8.7287e-271	0.479405	3.19479e-266	Progenitor
CXCL3	8.20198e-270	0.79433	3.002e-265	Progenitor
ASPH	5.79496e-261	0.655649	2.12101e-256	Progenitor
SMIM24	5.87032e-258	0.581557	2.1486e-253	Progenitor
KCNE3	1.39652e-251	0.65979	5.11142e-247	Progenitor
MT-ND5	2.07342e-247	0.511764	7.58893e-243	Progenitor
MT-ND4L	3.84518e-247	0.584256	1.40738e-242	Progenitor
SLC12A2	6.66117e-247	0.643981	2.43805e-242	Progenitor
GOLM1	1.06773e-246	0.648872	3.90798e-242	Progenitor
UNC5CL	1.26686e-244	0.479255	4.63685e-240	Progenitor
POLR2J3	7.0685e-239	0.565488	2.58714e-234	Progenitor
HDAC7	2.27938e-237	0.449718	8.34274e-233	Progenitor
ERAP2	9.17027e-237	0.374916	3.35641e-232	Progenitor
SAMD12	2.27687e-236	0.513121	8.33357e-232	Progenitor
IFI27	7.04178e-232	0.688887	2.57736e-227	Progenitor
IRAK3	9.62336e-231	0.43177	3.52224e-226	Progenitor
NR1D2	7.88441e-230	0.516576	2.88577e-225	Progenitor
GMDS	3.84749e-228	0.567966	1.40822e-223	Progenitor
CLDN18	7.13651e-228	0.505677	2.61203e-223	Progenitor
CRNDE	3.31449e-226	0.43119	1.21314e-221	Progenitor
RPS29	2.00506e-225	0.458469	7.33871e-221	Progenitor
PABPC1	6.20608e-225	0.493386	2.27149e-220	Progenitor
SIK2	1.02697e-224	0.484556	3.7588e-220	Progenitor
PCDH7	6.66783e-224	0.400959	2.44049e-219	Progenitor
ADAM9	6.8156e-223	0.536015	2.49458e-218	Progenitor
CLINT1	2.55519e-220	0.542638	9.35225e-216	Progenitor
CHD3	4.86615e-217	0.533928	1.78106e-212	Progenitor
COL9A2	1.36631e-216	0.385926	5.00085e-212	Progenitor
IFI16	3.85873e-213	0.277869	1.41233e-208	Progenitor
SLC25A6	8.94457e-213	0.462099	3.2738e-208	Progenitor
AC074117.1	1.42071e-212	0.384444	5.19995e-208	Progenitor
PRKCI	1.48189e-208	0.522582	5.42385e-204	Progenitor
IL6ST	2.27772e-205	0.496331	8.33668e-201	Progenitor
IFITM3	2.72934e-205	0.534868	9.98965e-201	Progenitor
NBEAL1	1.20751e-203	0.569848	4.41961e-199	Progenitor
RPL37A	1.57075e-199	0.403999	5.74909e-195	Progenitor
MPZL1	7.02513e-199	0.487298	2.57127e-194	Progenitor
CDC42EP1	1.75841e-198	0.503548	6.43596e-194	Progenitor
AP004608.1	4.79744e-198	0.384637	1.75591e-193	Progenitor
CXCL2	4.71996e-197	0.611229	1.72755e-192	Progenitor
ZC3H12A	2.41418e-196	0.351115	8.83615e-192	Progenitor
FAM189A2	1.04597e-195	0.485531	3.82837e-191	Progenitor
RNF183	1.53305e-194	0.261632	5.61111e-190	Progenitor
CES3	2.18832e-194	0.258618	8.00947e-190	Progenitor
NCOA7	1.21164e-190	0.498899	4.43473e-186	Progenitor
IRX3	1.58764e-187	0.42692	5.81094e-183	Progenitor
HABP2	5.19509e-187	0.26868	1.90146e-182	Progenitor
SLC40A1	1.37944e-183	0.521739	5.04889e-179	Progenitor
HMGCS2	2.08942e-181	0.553469	7.64749e-177	Progenitor
SYNE2	1.66427e-179	0.496559	6.09139e-175	Progenitor
IQGAP2	2.79714e-177	0.495162	1.02378e-172	Progenitor
HLA-E	3.7734e-177	0.470485	1.3811e-172	Progenitor
GSTA1	1.80869e-175	0.33117	6.61997e-171	Progenitor
TC2N	1.43597e-172	0.441606	5.25578e-168	Progenitor
SLFN5	4.55829e-171	0.455361	1.66838e-166	Progenitor
NSA2	9.49918e-171	0.458477	3.47679e-166	Progenitor
GCC2	2.25261e-170	0.484407	8.24477e-166	Progenitor
HIF1A	1.04759e-168	0.417596	3.8343e-164	Progenitor
SERBP1	1.6051e-168	0.423701	5.87483e-164	Progenitor
RRP7A	8.90812e-168	0.360202	3.26046e-163	Progenitor
TM9SF3	5.77223e-166	0.429484	2.11269e-161	Progenitor
SLC9A7	4.65914e-165	0.444273	1.70529e-160	Progenitor
RALGAPA2	1.55116e-164	0.448135	5.6774e-160	Progenitor
SDC3	1.62902e-164	0.293215	5.96238e-160	Progenitor
CASP10	2.03449e-164	0.306421	7.44645e-160	Progenitor
EPHB3	8.9099e-164	0.457618	3.26111e-159	Progenitor
H3F3A	9.24911e-164	0.326021	3.38527e-159	Progenitor
ANKRD65	2.36832e-162	0.288558	8.66828e-158	Progenitor
PTPRZ1	1.15207e-161	0.494593	4.21669e-157	Progenitor
GABRP	1.29636e-161	0.32469	4.74479e-157	Progenitor
HLA-B	3.20402e-161	0.452757	1.1727e-156	Progenitor
FAM118A	2.83597e-160	0.351547	1.038e-155	Progenitor
JAK2	2.95227e-159	0.280558	1.08056e-154	Progenitor
MT1E	1.32571e-158	0.542494	4.85223e-154	Progenitor
FUT8	5.85563e-158	0.44434	2.14322e-153	Progenitor
NECTIN3	5.34504e-157	0.469735	1.95634e-152	Progenitor
PCCA-DT	8.98321e-157	0.391931	3.28795e-152	Progenitor
PDIA5	4.38174e-156	0.409105	1.60376e-151	Progenitor
IQGAP1	7.27257e-155	0.424446	2.66183e-150	Progenitor
KITLG	2.7581e-154	0.43729	1.00949e-149	Progenitor
BMP2	3.66912e-154	0.49392	1.34293e-149	Progenitor
MBIP	6.89134e-153	0.392061	2.5223e-148	Progenitor
DTX4	5.52898e-152	0.324348	2.02366e-147	Progenitor
VWA1	3.57468e-151	0.304526	1.30837e-146	Progenitor
TXNIP	4.03954e-151	0.455379	1.47851e-146	Progenitor
RPS17	5.691e-151	0.405542	2.08296e-146	Progenitor
MUC1	2.85392e-150	0.378731	1.04456e-145	Progenitor
DUOX2	3.79168e-150	0.25514	1.38779e-145	Progenitor
S100A10	4.11078e-150	0.43863	1.50459e-145	Progenitor
NFIX	6.23937e-150	0.458473	2.28367e-145	Progenitor
COX7C	2.44822e-149	0.323629	8.96074e-145	Progenitor
LAMA2	6.66513e-149	0.313589	2.4395e-144	Progenitor
SLC9A3-AS1	2.79013e-148	0.253768	1.02122e-143	Progenitor
PHF20	4.16822e-148	0.375125	1.52561e-143	Progenitor
CFLAR	1.15772e-147	0.444256	4.23736e-143	Progenitor
ABCA1	1.03502e-146	0.263613	3.78829e-142	Progenitor
DSTN	1.90105e-146	0.355034	6.95805e-142	Progenitor
ZG16B	1.50123e-145	0.360849	5.49465e-141	Progenitor
SIM2	3.92294e-144	0.30113	1.43583e-139	Progenitor
LPP	3.89741e-143	0.428021	1.42649e-138	Progenitor
MTUS1	1.50479e-141	0.419725	5.5077e-137	Progenitor
RPS6KA5	1.6004e-141	0.327302	5.85762e-137	Progenitor
RPL18A	1.88336e-141	0.326711	6.8933e-137	Progenitor
ROR1	6.47109e-141	0.379113	2.36848e-136	Progenitor
KCNJ15	1.66048e-140	0.425779	6.07751e-136	Progenitor
ATP5F1E	3.00812e-140	0.280669	1.101e-135	Progenitor
HLA-A	3.70558e-139	0.377025	1.35628e-134	Progenitor
NUP50	1.82599e-137	0.366511	6.6833e-133	Progenitor
FLVCR1	3.49841e-137	0.348908	1.28045e-132	Progenitor
CDK6	5.14814e-137	0.427119	1.88427e-132	Progenitor
DYNC1I2	7.03012e-136	0.375302	2.5731e-131	Progenitor
CHRM3	1.00487e-135	0.374621	3.67794e-131	Progenitor
HSD17B4	2.3299e-134	0.359363	8.52765e-130	Progenitor
WDR45B	4.5723e-134	0.341205	1.67351e-129	Progenitor
HIPK2	1.36763e-133	0.399224	5.00566e-129	Progenitor
NCL	5.01886e-133	0.420631	1.83695e-128	Progenitor
REPS2	1.37599e-132	0.35817	5.03626e-128	Progenitor
BCL2L15	2.56306e-132	0.339155	9.38107e-128	Progenitor
PLCB4	1.7434e-131	0.372975	6.38103e-127	Progenitor
SLC44A4	3.74865e-131	0.372786	1.37204e-126	Progenitor
GOLIM4	6.71986e-131	0.382815	2.45954e-126	Progenitor
CAPN2	2.5512e-130	0.377972	9.33765e-126	Progenitor
GAPDH	1.85085e-129	0.348504	6.77428e-125	Progenitor
SLC25A36	2.59782e-129	0.398908	9.50827e-125	Progenitor
CTSS	2.01514e-128	0.374994	7.3756e-124	Progenitor
DCAF6	2.96795e-128	0.338562	1.0863e-123	Progenitor
ANKRD50	8.25453e-128	0.416542	3.02124e-123	Progenitor
GBP4	4.34752e-127	0.264351	1.59124e-122	Progenitor
MYO6	1.10962e-126	0.353915	4.0613e-122	Progenitor
TNFSF13	2.82959e-126	0.353637	1.03566e-121	Progenitor
TMEM63A	6.98843e-126	0.32425	2.55783e-121	Progenitor
PKP2	1.11146e-125	0.339739	4.06805e-121	Progenitor
ANKRD22	1.7111e-125	0.399307	6.2628e-121	Progenitor
RPS16	1.54443e-124	0.308679	5.65275e-120	Progenitor
JUP	3.72418e-122	0.353645	1.36309e-117	Progenitor
RPL37	1.51182e-121	0.316228	5.53342e-117	Progenitor
LENG9	4.41029e-121	0.264992	1.61421e-116	Progenitor
ENC1	5.69883e-121	0.368564	2.08583e-116	Progenitor
GALNT4	1.66659e-119	0.375906	6.09987e-115	Progenitor
TMEM106B	5.07964e-119	0.346212	1.8592e-114	Progenitor
SPTBN1	9.8121e-119	0.384223	3.59133e-114	Progenitor
DIAPH1	3.54965e-118	0.340043	1.29921e-113	Progenitor
KCNQ1	7.38175e-118	0.273815	2.70179e-113	Progenitor
GCNT4	1.05631e-117	0.336834	3.86619e-113	Progenitor
CNDP2	7.95063e-117	0.339665	2.91001e-112	Progenitor
DGKD	3.96655e-116	0.356733	1.4518e-111	Progenitor
ERN2	9.22581e-115	0.347895	3.37674e-110	Progenitor
RPL13A	2.18158e-114	0.310647	7.98481e-110	Progenitor
RPS27	2.37846e-114	0.288513	8.70541e-110	Progenitor
LRIG3	3.49383e-114	0.316951	1.27878e-109	Progenitor
STEAP2	3.61913e-114	0.266296	1.32464e-109	Progenitor
VCP	5.96718e-114	0.348053	2.18405e-109	Progenitor
VPS13C	6.07199e-114	0.35997	2.22241e-109	Progenitor
EPB41L4A	1.04099e-113	0.271237	3.81014e-109	Progenitor
SLC16A7	1.78936e-113	0.324619	6.54924e-109	Progenitor
GOLGB1	2.96951e-113	0.371008	1.08687e-108	Progenitor
TMEM123	6.10278e-113	0.356249	2.23368e-108	Progenitor
C4orf19	1.15153e-112	0.332743	4.21473e-108	Progenitor
AC245060.5	4.7615e-112	0.260291	1.74276e-107	Progenitor
TOMM7	5.00351e-112	0.291183	1.83134e-107	Progenitor
NR2F2	6.91531e-112	0.368333	2.53107e-107	Progenitor
PRRC2C	1.20392e-111	0.343758	4.40648e-107	Progenitor
SCNN1A	1.33885e-111	0.296426	4.90032e-107	Progenitor
PALM3	1.36693e-111	0.306161	5.00311e-107	Progenitor
LIMA1	5.76473e-111	0.348542	2.10995e-106	Progenitor
ST5	1.13085e-110	0.271109	4.13903e-106	Progenitor
XRRA1	1.36657e-110	0.25174	5.00179e-106	Progenitor
MMP15	9.48527e-110	0.291807	3.4717e-105	Progenitor
TRIM25	1.81116e-109	0.271111	6.62902e-105	Progenitor
RPS28	2.73168e-109	0.27708	9.99823e-105	Progenitor
FUT2	1.37925e-108	0.291128	5.0482e-104	Progenitor
SON	1.75037e-108	0.307141	6.40654e-104	Progenitor
QARS	1.84796e-108	0.33394	6.76371e-104	Progenitor
PLAAT4	2.56162e-108	0.313244	9.37579e-104	Progenitor
YAP1	2.61438e-108	0.331617	9.56891e-104	Progenitor
IL1R1	7.27534e-108	0.267282	2.66285e-103	Progenitor
ALDH2	3.2531e-107	0.362052	1.19067e-102	Progenitor
DDX17	3.29664e-107	0.325978	1.2066e-102	Progenitor
RELL1	3.56617e-107	0.300488	1.30525e-102	Progenitor
TRIM56	1.09048e-106	0.355171	3.99128e-102	Progenitor
YBX3	7.05279e-106	0.347495	2.58139e-101	Progenitor
SMARCA1	3.57217e-105	0.340898	1.30745e-100	Progenitor
DHX40	1.18192e-104	0.282995	4.32596e-100	Progenitor
CD99	3.12488e-104	0.319776	1.14374e-99	Progenitor
SDCBP	3.91423e-104	0.319825	1.43265e-99	Progenitor
TPM1	4.10153e-104	0.2986	1.5012e-99	Progenitor
EIF3A	5.79234e-104	0.359865	2.12006e-99	Progenitor
ARHGEF37	1.37736e-103	0.285589	5.04128e-99	Progenitor
MT1F	1.92335e-103	0.488681	7.03967e-99	Progenitor
RPS21	2.90033e-103	0.29535	1.06155e-98	Progenitor
PCCA	2.6032e-102	0.290096	9.52799e-98	Progenitor
ARFGEF3	5.0429e-102	0.324835	1.84575e-97	Progenitor
DGLUCY	1.02705e-101	0.251499	3.75912e-97	Progenitor
NFIA	2.02403e-101	0.378928	7.40816e-97	Progenitor
FAM210B	4.18946e-101	0.287024	1.53338e-96	Progenitor
CEMIP2	8.39611e-101	0.294896	3.07306e-96	Progenitor
AKAP9	9.24859e-101	0.322327	3.38508e-96	Progenitor
YWHAB	1.69166e-100	0.316513	6.19165e-96	Progenitor
SEPHS2	1.85111e-100	0.314306	6.77526e-96	Progenitor
C5orf38	2.35173e-100	0.276959	8.60757e-96	Progenitor
NET1	3.95617e-100	0.295474	1.448e-95	Progenitor
SAR1B	4.04943e-100	0.294415	1.48213e-95	Progenitor
ARHGAP18	4.14761e-100	0.337592	1.51807e-95	Progenitor
FBP1	5.38575e-100	0.322713	1.97124e-95	Progenitor
BLNK	6.15101e-100	0.251907	2.25133e-95	Progenitor
FTX	2.48016e-99	0.298245	9.07763e-95	Progenitor
RPLP2	1.33265e-98	0.287744	4.87762e-94	Progenitor
AAK1	2.74827e-98	0.335849	1.00589e-93	Progenitor
ST3GAL6	3.35208e-98	0.290623	1.2269e-93	Progenitor
RPL23	5.16857e-98	0.320972	1.89175e-93	Progenitor
SOX9	1.19003e-97	0.368626	4.35563e-93	Progenitor
PPP6R2	2.60866e-97	0.262277	9.54794e-93	Progenitor
MAGI1	2.8715e-97	0.314529	1.051e-92	Progenitor
SH2D4A	5.51674e-97	0.283822	2.01918e-92	Progenitor
PTBP3	6.85383e-97	0.343881	2.50857e-92	Progenitor
CD24	8.96398e-97	0.286812	3.28091e-92	Progenitor
PROM1	9.19397e-97	0.257713	3.36508e-92	Progenitor
MT-ND6	1.11106e-96	0.260283	4.06658e-92	Progenitor
STAT3	1.83343e-96	0.277534	6.71052e-92	Progenitor
CTSD	2.11074e-96	0.308934	7.72553e-92	Progenitor
ZMYM4	4.3955e-96	0.313401	1.6088e-91	Progenitor
EIF3J	4.80186e-96	0.317595	1.75753e-91	Progenitor
NCOR1	5.48159e-96	0.29216	2.00632e-91	Progenitor
RPL6	1.22665e-95	0.271546	4.48966e-91	Progenitor
PSME4	2.70488e-95	0.275396	9.90013e-91	Progenitor
USP53	4.36978e-95	0.35452	1.59938e-90	Progenitor
PRPF4B	5.29342e-95	0.304251	1.93745e-90	Progenitor
BRI3BP	2.16259e-94	0.299203	7.91528e-90	Progenitor
GATA6	5.9347e-94	0.337863	2.17216e-89	Progenitor
TMPRSS2	5.54834e-92	0.334098	2.03075e-87	Progenitor
SCAF11	6.41462e-92	0.305926	2.34781e-87	Progenitor
CTBP2	8.91967e-92	0.304208	3.26469e-87	Progenitor
CERS6	1.17865e-91	0.313777	4.31396e-87	Progenitor
DDX52	1.34279e-91	0.267588	4.91475e-87	Progenitor
ANXA5	1.7785e-91	0.314222	6.50949e-87	Progenitor
GPRC5A	2.20248e-91	0.2641	8.06129e-87	Progenitor
TPR	2.87789e-91	0.310501	1.05334e-86	Progenitor
ITGA6	3.00177e-91	0.267718	1.09868e-86	Progenitor
ITLN1	3.01786e-91	0.638765	1.10457e-86	Progenitor
FLRT3	3.01835e-91	0.299949	1.10475e-86	Progenitor
FBXW11	6.78334e-91	0.28057	2.48277e-86	Progenitor
MPC2	8.59298e-91	0.286576	3.14512e-86	Progenitor
TOX3	1.06562e-90	0.315684	3.90026e-86	Progenitor
ACO1	2.02232e-90	0.281598	7.4019e-86	Progenitor
GSTM3	2.78825e-90	0.314376	1.02053e-85	Progenitor
PKP4	3.05448e-90	0.269726	1.11797e-85	Progenitor
MVP	4.23603e-90	0.269759	1.55043e-85	Progenitor
GTF2I	5.25494e-90	0.279194	1.92336e-85	Progenitor
CHD8	1.90273e-89	0.27843	6.96419e-85	Progenitor
FAM126B	2.33216e-89	0.250677	8.53594e-85	Progenitor
BMPR2	2.38463e-89	0.271601	8.72797e-85	Progenitor
HNRNPU	3.99776e-89	0.293148	1.46322e-84	Progenitor
TJP2	4.57725e-89	0.276881	1.67532e-84	Progenitor
NBR1	6.55733e-89	0.277637	2.40005e-84	Progenitor
PNISR	2.07423e-88	0.258102	7.59188e-84	Progenitor
RBMX	6.88193e-88	0.312821	2.51885e-83	Progenitor
COLCA1	2.46499e-87	0.301951	9.0221e-83	Progenitor
HUWE1	3.15271e-87	0.28091	1.15392e-82	Progenitor
CDV3	3.96643e-87	0.292706	1.45175e-82	Progenitor
MKLN1	2.28039e-86	0.272489	8.34644e-82	Progenitor
CCDC47	2.35345e-86	0.314555	8.61386e-82	Progenitor
ZNF207	5.37058e-85	0.275668	1.96568e-80	Progenitor
IFNAR1	4.71118e-84	0.311872	1.72434e-79	Progenitor
CHD4	4.82107e-84	0.315303	1.76456e-79	Progenitor
ACBD3	4.8551e-84	0.273748	1.77701e-79	Progenitor
C6orf62	6.21789e-84	0.311207	2.27581e-79	Progenitor
KIAA1217	7.0351e-84	0.259421	2.57492e-79	Progenitor
ISL1	8.72747e-84	0.2674	3.19434e-79	Progenitor
TAOK3	1.17423e-83	0.254051	4.29778e-79	Progenitor
SMAD5	1.42867e-83	0.282473	5.22908e-79	Progenitor
XYLT2	2.14312e-83	0.302299	7.84405e-79	Progenitor
AHCYL1	5.60707e-83	0.277088	2.05224e-78	Progenitor
EIF5B	5.90457e-83	0.302566	2.16113e-78	Progenitor
DOCK7	7.35295e-83	0.277902	2.69125e-78	Progenitor
PTK2	1.12667e-82	0.251565	4.12371e-78	Progenitor
PUM1	1.25143e-82	0.293272	4.58037e-78	Progenitor
RNF145	2.51923e-82	0.256953	9.22065e-78	Progenitor
SET	4.01335e-82	0.292528	1.46893e-77	Progenitor
H6PD	5.26638e-82	0.254219	1.92755e-77	Progenitor
SEPTIN2	9.17798e-82	0.268866	3.35923e-77	Progenitor
BPTF	1.13179e-81	0.282319	4.14245e-77	Progenitor
DYNC1H1	1.61402e-81	0.266594	5.90748e-77	Progenitor
FOXA1	2.32936e-81	0.289988	8.52567e-77	Progenitor
TNFSF10	3.43662e-81	0.285154	1.25784e-76	Progenitor
LRPPRC	3.76493e-81	0.278068	1.378e-76	Progenitor
PURA	3.98044e-81	0.282591	1.45688e-76	Progenitor
IARS2	1.22449e-80	0.258223	4.48176e-76	Progenitor
HOMER2	4.28987e-80	0.302599	1.57014e-75	Progenitor
PRKAA1	4.42974e-80	0.274039	1.62133e-75	Progenitor
PRKDC	5.77309e-80	0.273203	2.11301e-75	Progenitor
YWHAZ	6.41567e-80	0.264853	2.3482e-75	Progenitor
TAX1BP1	1.35051e-79	0.255213	4.94299e-75	Progenitor
TCEAL9	4.04609e-79	0.251103	1.48091e-74	Progenitor
ELL2	4.36571e-79	0.320377	1.59789e-74	Progenitor
PTPRJ	6.32128e-79	0.259337	2.31365e-74	Progenitor
HECTD1	6.73858e-79	0.253301	2.46639e-74	Progenitor
SHPRH	1.15822e-78	0.26372	4.2392e-74	Progenitor
NFIB	5.92465e-78	0.287623	2.16848e-73	Progenitor
BICDL2	6.53721e-78	0.274365	2.39268e-73	Progenitor
MAVS	7.96771e-78	0.269093	2.91626e-73	Progenitor
RB1CC1	1.89195e-77	0.26056	6.92473e-73	Progenitor
CAB39	2.37462e-77	0.257835	8.69136e-73	Progenitor
TRIM24	3.69081e-77	0.251905	1.35087e-72	Progenitor
SERPINB1	7.89557e-77	0.288982	2.88986e-72	Progenitor
GPI	1.31858e-76	0.262723	4.82615e-72	Progenitor
APP	2.62817e-76	0.281058	9.61936e-72	Progenitor
RBM25	3.25158e-76	0.258885	1.19011e-71	Progenitor
PSMB8	4.84287e-76	0.264663	1.77254e-71	Progenitor
RHOBTB1	5.45026e-75	0.254225	1.99485e-70	Progenitor
HDGF	2.5841e-74	0.257793	9.45806e-70	Progenitor
PYCARD	5.84429e-74	0.25914	2.13907e-69	Progenitor
SF3B1	1.93925e-73	0.260581	7.09784e-69	Progenitor
S100A11	4.00461e-73	0.25295	1.46573e-68	Progenitor
RPL36A	4.21497e-73	0.251868	1.54272e-68	Progenitor
ZDHHC20	4.32309e-73	0.25817	1.5823e-68	Progenitor
ANKRD12	5.00241e-73	0.295007	1.83093e-68	Progenitor
RPS8	7.23828e-73	0.253968	2.64928e-68	Progenitor
MPZL2	9.5849e-73	0.250336	3.50817e-68	Progenitor
SMAD4	5.59648e-72	0.251995	2.04837e-67	Progenitor
HNRNPD	7.66161e-72	0.256679	2.80422e-67	Progenitor
NARS	8.41778e-72	0.251855	3.08099e-67	Progenitor
ALCAM	9.96203e-72	0.299712	3.6462e-67	Progenitor
EIF2S2	1.25267e-71	0.282814	4.58489e-67	Progenitor
ATRX	4.402e-71	0.267554	1.61118e-66	Progenitor
CDH1	4.55353e-71	0.258407	1.66664e-66	Progenitor
CCDC186	5.03592e-71	0.282452	1.8432e-66	Progenitor
TOP2B	7.31273e-70	0.252455	2.67653e-65	Progenitor
SYNJ2BP	1.87667e-69	0.261856	6.86881e-65	Progenitor
THRAP3	2.37246e-69	0.266542	8.68345e-65	Progenitor
KLHL24	6.53856e-69	0.253214	2.39318e-64	Progenitor
METAP2	1.39245e-68	0.261385	5.09651e-64	Progenitor
MTDH	2.13599e-68	0.253665	7.81795e-64	Progenitor
SNHG14	3.13904e-68	0.270206	1.14892e-63	Progenitor
PDLIM1	5.11882e-68	0.280275	1.87354e-63	Progenitor
IRF2BP2	6.34833e-68	0.253899	2.32355e-63	Progenitor
SRRM1	1.75488e-67	0.250828	6.42304e-63	Progenitor
CCNG1	3.51814e-67	0.264447	1.28767e-62	Progenitor
COPB1	2.77243e-66	0.261616	1.01474e-61	Progenitor
LINC00342	9.08056e-66	0.38267	3.32358e-61	Progenitor
ID1	4.59042e-58	0.287964	1.68014e-53	Progenitor
SDC4	4.13498e-16	0.263904	1.51344e-11	Progenitor
MUC5AC	0	1.23111	0	Pit cell-1
MUCL3	0	1.11971	0	Pit cell-1
XIST	0	1.10123	0	Pit cell-1
TSPAN8	0	1.08692	0	Pit cell-1
ADIRF	0	0.8262	0	Pit cell-1
C19orf33	0	0.760329	0	Pit cell-1
IL33	6.03504e-208	0.708582	2.20888e-203	Pit cell-1
ADH1C	5.87968e-222	0.676966	2.15202e-217	Pit cell-1
GAS5	0	0.671889	0	Pit cell-1
SNHG29	0	0.666351	0	Pit cell-1
PLAC8	0	0.661236	0	Pit cell-1
CRIP1	1.83782e-190	0.64407	6.72661e-186	Pit cell-1
NDRG1	1.18751e-215	0.633004	4.34642e-211	Pit cell-1
CTSE	2.94856e-250	0.627211	1.0792e-245	Pit cell-1
CA9	3.1984e-254	0.624862	1.17065e-249	Pit cell-1
ZFP36	1.85783e-91	0.601512	6.79985e-87	Pit cell-1
GATM	6.15629e-225	0.598377	2.25326e-220	Pit cell-1
PAPSS1	2.56434e-245	0.596532	9.38573e-241	Pit cell-1
RPL39	0	0.592798	0	Pit cell-1
SNHG5	0	0.58816	0	Pit cell-1
IER3	1.46376e-115	0.579663	5.35752e-111	Pit cell-1
TMSB4X	0	0.575244	0	Pit cell-1
FOXQ1	3.34071e-182	0.574126	1.22273e-177	Pit cell-1
METTL7A	1.80749e-234	0.571727	6.61561e-230	Pit cell-1
RPL36	0	0.558169	0	Pit cell-1
RPL34	0	0.555394	0	Pit cell-1
FABP5	1.64766e-189	0.534909	6.0306e-185	Pit cell-1
ZFP36L2	2.3613e-139	0.533552	8.64259e-135	Pit cell-1
LMO4	2.07584e-172	0.528511	7.59779e-168	Pit cell-1
PLLP	7.34224e-228	0.528415	2.68733e-223	Pit cell-1
CMBL	1.08958e-239	0.526257	3.98797e-235	Pit cell-1
RPL31	4.14702e-222	0.524837	1.51785e-217	Pit cell-1
RPL17	0	0.52327	0	Pit cell-1
ACTG1	3.18351e-252	0.523104	1.1652e-247	Pit cell-1
RPS15A	0	0.519258	0	Pit cell-1
SIDT2	1.54983e-205	0.511052	5.67253e-201	Pit cell-1
RPL30	0	0.509974	0	Pit cell-1
CAPS	2.42825e-185	0.50924	8.88765e-181	Pit cell-1
RPS3	0	0.508487	0	Pit cell-1
STARD10	1.52659e-274	0.506064	5.58746e-270	Pit cell-1
RPS14	0	0.505869	0	Pit cell-1
RPL36A1	9.83075e-211	0.499539	3.59815e-206	Pit cell-1
RPL35A	0	0.498627	0	Pit cell-1
RPS211	4.46783e-238	0.49381	1.63527e-233	Pit cell-1
ADD3	9.56381e-179	0.493806	3.50045e-174	Pit cell-1
GAS2L3	3.63469e-223	0.48602	1.33033e-218	Pit cell-1
CHP1	1.65403e-203	0.48446	6.0539e-199	Pit cell-1
TSPO	2.58396e-186	0.477754	9.45756e-182	Pit cell-1
RPL231	1.73455e-166	0.475713	6.34862e-162	Pit cell-1
GLUL	2.31887e-195	0.470907	8.4873e-191	Pit cell-1
RPS81	3.81141e-279	0.470579	1.39501e-274	Pit cell-1
RPS13	1.095e-285	0.469409	4.0078e-281	Pit cell-1
RPL26	1.60325e-299	0.466902	5.86807e-295	Pit cell-1
RPL12	1.75483e-305	0.466396	6.42285e-301	Pit cell-1
RPS271	3.56119e-246	0.461877	1.30343e-241	Pit cell-1
LRRC75A	3.36293e-174	0.459492	1.23086e-169	Pit cell-1
SELENBP1	2.52625e-159	0.45895	9.24632e-155	Pit cell-1
RPL22	1.05516e-263	0.457101	3.86201e-259	Pit cell-1
RPL32	1.06358e-305	0.453647	3.8928e-301	Pit cell-1
SOX21	3.61965e-179	0.45277	1.32483e-174	Pit cell-1
TSC22D1	6.79323e-93	0.444181	2.48639e-88	Pit cell-1
RPS6	1.69737e-281	0.44177	6.21255e-277	Pit cell-1
MARCKS	8.07488e-155	0.439032	2.95549e-150	Pit cell-1
RPS4X	6.61e-257	0.438665	2.41933e-252	Pit cell-1
RPS281	7.38431e-225	0.438464	2.70273e-220	Pit cell-1
RNASE1	1.03957e-179	0.435234	3.80493e-175	Pit cell-1
LYPD6B	1.21682e-160	0.434504	4.4537e-156	Pit cell-1
RNASE4	5.38334e-160	0.432427	1.97036e-155	Pit cell-1
PCBP2	5.52829e-182	0.432285	2.02341e-177	Pit cell-1
ATP5PO	1.18701e-157	0.425206	4.34457e-153	Pit cell-1
RPS19	1.59395e-218	0.425056	5.83402e-214	Pit cell-1
ADAM28	2.64622e-128	0.425028	9.68542e-124	Pit cell-1
RPL37A1	2.5113e-178	0.423976	9.19159e-174	Pit cell-1
SULT1C2	2.15181e-32	0.422719	7.87583e-28	Pit cell-1
RPS11	1.53361e-215	0.421962	5.61316e-211	Pit cell-1
BSG	3.32567e-145	0.421757	1.21723e-140	Pit cell-1
RPL5	1.85681e-210	0.421611	6.79609e-206	Pit cell-1
TMEM238L	6.64455e-71	0.420649	2.43197e-66	Pit cell-1
PERP	1.5842e-155	0.419689	5.79832e-151	Pit cell-1
EIF3E	3.62099e-167	0.419281	1.32532e-162	Pit cell-1
RFLNA	2.45215e-149	0.415125	8.97512e-145	Pit cell-1
RPL29	2.11674e-235	0.414923	7.74749e-231	Pit cell-1
MT-ND1	3.54686e-182	0.412995	1.29819e-177	Pit cell-1
RPL35	3.07675e-218	0.41116	1.12612e-213	Pit cell-1
PSAP	3.00739e-157	0.410963	1.10074e-152	Pit cell-1
RPLP21	1.5362e-179	0.41054	5.62265e-175	Pit cell-1
RPL38	1.48104e-165	0.410299	5.42077e-161	Pit cell-1
NQO1	1.51054e-135	0.409195	5.52872e-131	Pit cell-1
RPS171	3.39727e-125	0.407751	1.24343e-120	Pit cell-1
RPS291	3.35792e-149	0.407028	1.22903e-144	Pit cell-1
RPL371	1.00393e-183	0.403771	3.67448e-179	Pit cell-1
RPL27	8.45495e-175	0.403278	3.0946e-170	Pit cell-1
ZFAS1	5.34224e-144	0.401266	1.95531e-139	Pit cell-1
SSBP3	4.05609e-140	0.401052	1.48457e-135	Pit cell-1
MUC5B	4.39941e-152	0.398843	1.61023e-147	Pit cell-1
SNHG8	2.3621e-133	0.397086	8.64551e-129	Pit cell-1
GALNT3	5.05937e-125	0.395863	1.85178e-120	Pit cell-1
NOP53	3.31578e-151	0.394876	1.21361e-146	Pit cell-1
VSIG2	4.74548e-196	0.393728	1.73689e-191	Pit cell-1
MAL2	7.93652e-141	0.392185	2.90485e-136	Pit cell-1
QSOX1	1.32573e-121	0.392144	4.8523e-117	Pit cell-1
CLIC3	6.49178e-123	0.391104	2.37606e-118	Pit cell-1
ANXA10	4.0296e-127	0.390083	1.47487e-122	Pit cell-1
RPL27A	8.06442e-151	0.38917	2.95166e-146	Pit cell-1
BTF3	7.79211e-145	0.389084	2.85199e-140	Pit cell-1
ALB	6.22888e-48	0.38816	2.27983e-43	Pit cell-1
RPL18	8.01836e-212	0.388115	2.9348e-207	Pit cell-1
CXADR	4.70983e-125	0.386728	1.72384e-120	Pit cell-1
RPS18	2.77295e-206	0.386306	1.01493e-201	Pit cell-1
SEMA3C	2.94878e-135	0.385369	1.07928e-130	Pit cell-1
COMMD6	2.53134e-143	0.38445	9.26495e-139	Pit cell-1
RACK1	9.12757e-202	0.382404	3.34078e-197	Pit cell-1
CEBPD	4.809e-42	0.381353	1.76014e-37	Pit cell-1
CCND1	1.06597e-101	0.378944	3.90156e-97	Pit cell-1
RPS25	5.71371e-210	0.378417	2.09128e-205	Pit cell-1
MT-ND2	1.29641e-100	0.377572	4.74499e-96	Pit cell-1
RPL4	9.81873e-152	0.376442	3.59376e-147	Pit cell-1
CTSH	1.53973e-115	0.37591	5.63557e-111	Pit cell-1
RPS23	4.89596e-197	0.375727	1.79197e-192	Pit cell-1
EIF4B	1.51518e-140	0.375723	5.5457e-136	Pit cell-1
ANKRD221	2.2695e-86	0.373041	8.30661e-82	Pit cell-1
AHNAK	1.68021e-97	0.372607	6.14975e-93	Pit cell-1
RPS5	8.92077e-186	0.372488	3.26509e-181	Pit cell-1
ATP8B1	1.55505e-112	0.370759	5.69164e-108	Pit cell-1
HPGD	2.71176e-161	0.370418	9.92531e-157	Pit cell-1
CLIC1	2.00913e-135	0.370075	7.35363e-131	Pit cell-1
IL18	4.71371e-146	0.369089	1.72527e-141	Pit cell-1
RPSA	5.85513e-186	0.366728	2.14303e-181	Pit cell-1
RIPOR2	1.94422e-180	0.365818	7.11606e-176	Pit cell-1
PSCA	5.11545e-226	0.364619	1.87231e-221	Pit cell-1
RPL15	2.49051e-183	0.363153	9.1155e-179	Pit cell-1
CARNS1	4.74843e-169	0.362695	1.73797e-164	Pit cell-1
TOMM20	5.14792e-130	0.36159	1.88419e-125	Pit cell-1
RPL23A	6.51735e-183	0.35893	2.38542e-178	Pit cell-1
NACA	1.167e-152	0.358486	4.27132e-148	Pit cell-1
EPN1	3.26869e-121	0.358416	1.19638e-116	Pit cell-1
RPS10	7.497e-220	0.357184	2.74398e-215	Pit cell-1
ABCC3	2.84799e-128	0.3556	1.04239e-123	Pit cell-1
RPL13A1	1.76512e-122	0.355342	6.4605e-118	Pit cell-1
PDK4	1.14391e-42	0.355201	4.18682e-38	Pit cell-1
RPS2	2.1484e-157	0.354827	7.86334e-153	Pit cell-1
RPL7	8.27999e-150	0.354593	3.03056e-145	Pit cell-1
PDCD4	1.71613e-96	0.353828	6.2812e-92	Pit cell-1
EEF1A1	9.31322e-232	0.353157	3.40873e-227	Pit cell-1
CYSTM1	4.84305e-171	0.352499	1.7726e-166	Pit cell-1
RPL41	1.79841e-187	0.35196	6.58235e-183	Pit cell-1
S100A6	1.35154e-151	0.351219	4.94676e-147	Pit cell-1
ARSD	6.93185e-108	0.350022	2.53713e-103	Pit cell-1
ARRDC3	6.61255e-93	0.348587	2.42026e-88	Pit cell-1
SNHG7	1.50016e-90	0.347765	5.49075e-86	Pit cell-1
UGDH	1.28505e-100	0.347668	4.70341e-96	Pit cell-1
RPL9	2.15632e-188	0.346787	7.89234e-184	Pit cell-1
RPS7	8.7913e-151	0.346003	3.2177e-146	Pit cell-1
GSTP1	2.41851e-125	0.34447	8.852e-121	Pit cell-1
AAMDC	1.81526e-98	0.343955	6.64402e-94	Pit cell-1
FAU	1.25395e-172	0.342892	4.58957e-168	Pit cell-1
CTSS1	7.13417e-102	0.341947	2.61118e-97	Pit cell-1
RPS20	2.77007e-97	0.341759	1.01387e-92	Pit cell-1
NPM1	6.25332e-98	0.341299	2.28878e-93	Pit cell-1
RAB27B	7.3893e-109	0.340581	2.70456e-104	Pit cell-1
TSPAN3	5.83649e-107	0.340091	2.13621e-102	Pit cell-1
PABPC4	6.49386e-99	0.339339	2.37682e-94	Pit cell-1
ZFP36L1	6.38718e-69	0.335172	2.33777e-64	Pit cell-1
TFF2	1.63872e-225	0.333998	5.99788e-221	Pit cell-1
VSIG1	5.22923e-103	0.333955	1.91395e-98	Pit cell-1
RPL10A	1.55508e-131	0.33315	5.69176e-127	Pit cell-1
COTL1	4.11226e-97	0.332192	1.50513e-92	Pit cell-1
HMGCS21	7.69109e-67	0.332145	2.81501e-62	Pit cell-1
LINC02381	7.51358e-86	0.330254	2.75005e-81	Pit cell-1
ALDH3B1	3.83485e-132	0.329547	1.40359e-127	Pit cell-1
IMPDH2	2.72735e-92	0.325301	9.98236e-88	Pit cell-1
LAMB3	7.63798e-113	0.324386	2.79558e-108	Pit cell-1
RPS3A	7.2849e-157	0.323685	2.66635e-152	Pit cell-1
ATP5MC2	9.55842e-123	0.323629	3.49848e-118	Pit cell-1
PLCL2	5.34166e-103	0.323604	1.9551e-98	Pit cell-1
RPL28	7.42499e-141	0.322233	2.71762e-136	Pit cell-1
NPC2	2.08817e-83	0.322163	7.64292e-79	Pit cell-1
GPRC5B	2.9784e-99	0.321788	1.09012e-94	Pit cell-1
MID1IP1	3.28125e-61	0.316186	1.20097e-56	Pit cell-1
RPS27A	4.01013e-160	0.315816	1.46775e-155	Pit cell-1
CAMK2D	8.45206e-87	0.315651	3.09354e-82	Pit cell-1
CYP2S1	2.42818e-102	0.315648	8.88739e-98	Pit cell-1
RPS24	8.7823e-155	0.314317	3.21441e-150	Pit cell-1
EIF2S3	1.5865e-92	0.314288	5.80676e-88	Pit cell-1
SMDT1	1.47693e-103	0.314032	5.40571e-99	Pit cell-1
PLP2	2.64228e-93	0.313534	9.671e-89	Pit cell-1
RPLP0	2.27172e-124	0.313032	8.31473e-120	Pit cell-1
HIGD2A	2.11815e-78	0.312883	7.75264e-74	Pit cell-1
FBL	2.33518e-77	0.312813	8.54698e-73	Pit cell-1
KRT19	1.75658e-106	0.311711	6.42926e-102	Pit cell-1
GALNT7	2.33283e-73	0.3116	8.53838e-69	Pit cell-1
PTPRF	4.69359e-98	0.310863	1.7179e-93	Pit cell-1
MT-ND4	3.43584e-110	0.310427	1.25755e-105	Pit cell-1
PABPC11	6.19383e-91	0.310172	2.267e-86	Pit cell-1
LENG8	1.32444e-88	0.309671	4.84757e-84	Pit cell-1
SNRPD2	1.24753e-85	0.307895	4.56609e-81	Pit cell-1
LPCAT3	1.00543e-90	0.307436	3.67999e-86	Pit cell-1
RPL10	9.03368e-144	0.306785	3.30642e-139	Pit cell-1
INF2	3.79712e-105	0.305787	1.38978e-100	Pit cell-1
FOSL2	9.31952e-103	0.305158	3.41104e-98	Pit cell-1
B4GALT1	2.20346e-97	0.304429	8.06488e-93	Pit cell-1
MPST	1.09185e-92	0.303963	3.99629e-88	Pit cell-1
RDH10	6.28094e-90	0.303489	2.29889e-85	Pit cell-1
ACSS1	1.2705e-95	0.303062	4.65016e-91	Pit cell-1
RPS12	7.73987e-118	0.301803	2.83287e-113	Pit cell-1
MT-CO3	9.67665e-130	0.300446	3.54175e-125	Pit cell-1
EPB41L4A-AS1	4.4452e-81	0.298968	1.62699e-76	Pit cell-1
PPDPF	1.09004e-116	0.297147	3.98967e-112	Pit cell-1
EEF2	6.79755e-113	0.296922	2.48797e-108	Pit cell-1
GATA6-AS1	2.19818e-103	0.296165	8.04557e-99	Pit cell-1
TM4SF1	3.15581e-94	0.295778	1.15506e-89	Pit cell-1
RPL14	4.4582e-120	0.295584	1.63175e-115	Pit cell-1
TMEM246	7.81636e-101	0.295452	2.86086e-96	Pit cell-1
PRSS8	8.24256e-81	0.29536	3.01686e-76	Pit cell-1
RPL36AL	3.46827e-110	0.294466	1.26942e-105	Pit cell-1
NOB1	3.67013e-75	0.294376	1.34331e-70	Pit cell-1
RPL21	1.15243e-122	0.294011	4.21801e-118	Pit cell-1
EEF1B2	1.84066e-93	0.293421	6.73698e-89	Pit cell-1
RPS15	3.91948e-122	0.293398	1.43457e-117	Pit cell-1
SORL1	3.53547e-87	0.29296	1.29402e-82	Pit cell-1
ANXA2	1.70372e-85	0.292375	6.2358e-81	Pit cell-1
MAT2A	5.65976e-77	0.292345	2.07153e-72	Pit cell-1
LGMN	1.95876e-70	0.290981	7.16926e-66	Pit cell-1
RPS261	6.83474e-39	0.288356	2.50158e-34	Pit cell-1
RAB40B	1.47499e-81	0.287699	5.3986e-77	Pit cell-1
ITPRIPL2	9.50067e-67	0.286046	3.47734e-62	Pit cell-1
MMP1	1.49388e-81	0.285455	5.46776e-77	Pit cell-1
SPTSSA	5.99299e-68	0.284457	2.1935e-63	Pit cell-1
SUMO2	1.07247e-89	0.283872	3.92536e-85	Pit cell-1
ABLIM1	2.4329e-87	0.283117	8.90466e-83	Pit cell-1
BCL2L14	6.0491e-87	0.282202	2.21403e-82	Pit cell-1
NONO	2.22674e-77	0.281295	8.1501e-73	Pit cell-1
NAB1	3.89375e-96	0.280198	1.42515e-91	Pit cell-1
RGMB	3.87767e-39	0.279676	1.41927e-34	Pit cell-1
NMD3	1.79825e-70	0.279184	6.58179e-66	Pit cell-1
CCNG11	1.146e-64	0.278576	4.19449e-60	Pit cell-1
EEF1G	4.52987e-95	0.276934	1.65798e-90	Pit cell-1
RPL24	4.65479e-106	0.274753	1.7037e-101	Pit cell-1
PALLD	2.61357e-55	0.274733	9.56593e-51	Pit cell-1
STX12	3.85877e-81	0.274701	1.41235e-76	Pit cell-1
ARL6IP5	2.86417e-67	0.274164	1.04831e-62	Pit cell-1
RNF130	2.72384e-61	0.274089	9.96951e-57	Pit cell-1
RPS9	1.52469e-108	0.273236	5.58051e-104	Pit cell-1
TAGLN2	3.05404e-96	0.271675	1.11781e-91	Pit cell-1
RPL8	3.85773e-112	0.271664	1.41197e-107	Pit cell-1
WNT5A	4.45559e-136	0.271459	1.63079e-131	Pit cell-1
FAM171A1	8.09575e-70	0.271305	2.96313e-65	Pit cell-1
AGR2	3.61642e-86	0.270161	1.32365e-81	Pit cell-1
DMKN	3.62899e-63	0.269508	1.32825e-58	Pit cell-1
TSPAN1	5.1613e-65	0.269292	1.88909e-60	Pit cell-1
GALNT6	1.40609e-72	0.269115	5.14642e-68	Pit cell-1
FOXA3	1.10358e-63	0.268683	4.0392e-59	Pit cell-1
SNHG16	1.53875e-61	0.268141	5.63198e-57	Pit cell-1
POLR1D	1.24965e-68	0.267605	4.57386e-64	Pit cell-1
PLXNB2	5.73793e-73	0.26693	2.10014e-68	Pit cell-1
BRI3	3.20835e-78	0.266649	1.17429e-73	Pit cell-1
SH3BGRL2	4.33775e-71	0.265193	1.58766e-66	Pit cell-1
AMN	2.38484e-110	0.26494	8.72877e-106	Pit cell-1
CD164	9.86012e-69	0.263635	3.6089e-64	Pit cell-1
SLC44A1	6.74892e-67	0.263263	2.47017e-62	Pit cell-1
LTBP4	1.16264e-76	0.263141	4.25537e-72	Pit cell-1
SPTSSB	2.07223e-121	0.26264	7.58457e-117	Pit cell-1
RPL13	2.58362e-100	0.26247	9.4563e-96	Pit cell-1
ARPC2	2.87815e-77	0.261442	1.05343e-72	Pit cell-1
CCNB1IP1	5.70474e-87	0.261141	2.08799e-82	Pit cell-1
ERGIC3	2.7956e-70	0.260743	1.02322e-65	Pit cell-1
GATA4	4.37951e-79	0.260597	1.60294e-74	Pit cell-1
CMTM4	5.74288e-66	0.260596	2.10195e-61	Pit cell-1
CAPG	2.80981e-84	0.259915	1.02842e-79	Pit cell-1
XYLT21	1.93538e-46	0.257739	7.08369e-42	Pit cell-1
FCGRT	1.67321e-61	0.25722	6.12411e-57	Pit cell-1
FBP2	1.84868e-58	0.257021	6.76637e-54	Pit cell-1
OST4	2.46499e-71	0.256935	9.02209e-67	Pit cell-1
EPB41L1	8.41118e-78	0.256624	3.07857e-73	Pit cell-1
TMEM238	1.42539e-67	0.255847	5.21707e-63	Pit cell-1
WDR83OS	1.01695e-69	0.254942	3.72215e-65	Pit cell-1
APH1A	3.02775e-68	0.254923	1.10819e-63	Pit cell-1
EBPL	2.89139e-63	0.254633	1.05828e-58	Pit cell-1
AKR1B10	1.01479e-156	0.25436	3.71422e-152	Pit cell-1
FAM20C	3.30985e-69	0.253503	1.21144e-64	Pit cell-1
SLC9A4	4.30438e-62	0.253256	1.57544e-57	Pit cell-1
RPL11	2.4226e-86	0.252956	8.86694e-82	Pit cell-1
FXYD3	3.17381e-88	0.252072	1.16165e-83	Pit cell-1
IL17RE	7.01362e-79	0.251916	2.56705e-74	Pit cell-1
UBA52	1.13802e-89	0.251698	4.16525e-85	Pit cell-1
GKN2	0	5.2431	0	Pit cell-2
TFF1	0	4.35072	0	Pit cell-2
MSMB	0	2.77385	0	Pit cell-2
SLC28A2	0	2.05603	0	Pit cell-2
TFF21	4.58907e-292	2.74961	1.67964e-287	Pit cell-2
S100P	2.69113e-280	2.5623	9.84979e-276	Pit cell-2
MUC5AC1	1.07848e-279	2.46036	3.94733e-275	Pit cell-2
MTRNR2L1	6.25005e-273	2.25713	2.28758e-268	Pit cell-2
SYTL2	4.8881e-269	2.44621	1.78909e-264	Pit cell-2
MTRNR2L12	2.73281e-264	1.96478	1.00024e-259	Pit cell-2
LGALS9C	3.46207e-248	1.0909	1.26715e-243	Pit cell-2
CYP3A5	4.31975e-242	2.05845	1.58107e-237	Pit cell-2
SLC5A5	1.01976e-241	1.0363	3.73244e-237	Pit cell-2
MUCL31	5.2143e-234	2.27026	1.90849e-229	Pit cell-2
PSAPL1	2.93835e-233	1.19097	1.07546e-228	Pit cell-2
REP15	6.64098e-227	2.04833	2.43067e-222	Pit cell-2
CA2	1.75255e-215	1.86797	6.41451e-211	Pit cell-2
S100A61	2.27594e-210	1.55054	8.33015e-206	Pit cell-2
CAPN8	5.92296e-204	2.18198	2.16786e-199	Pit cell-2
NKX6-2	9.95473e-203	1.31642	3.64353e-198	Pit cell-2
LGALS9B	4.69392e-195	0.885986	1.71802e-190	Pit cell-2
GKN1	2.91933e-191	7.37694	1.06851e-186	Pit cell-2
AKR1B101	4.40263e-178	1.89215	1.61141e-173	Pit cell-2
LINC01133	2.16912e-171	1.93887	7.93918e-167	Pit cell-2
NEAT1	2.3706e-171	1.96088	8.67664e-167	Pit cell-2
PHGR1	3.01555e-165	2.75102	1.10372e-160	Pit cell-2
KRT8	5.39815e-154	1.23921	1.97578e-149	Pit cell-2
COL17A1	3.93056e-149	0.433614	1.43862e-144	Pit cell-2
GSN	3.83916e-148	1.68516	1.40517e-143	Pit cell-2
ADH7	6.19303e-143	0.365768	2.26671e-138	Pit cell-2
DEFB1	2.6166e-140	0.488836	9.577e-136	Pit cell-2
PLAC81	2.65241e-133	1.37509	9.70807e-129	Pit cell-2
BCAS1	2.99239e-133	1.53119	1.09525e-128	Pit cell-2
FAM177B	8.27998e-128	1.06519	3.03055e-123	Pit cell-2
KLF2	3.87518e-126	1.5541	1.41836e-121	Pit cell-2
IGFBP4	7.24189e-124	0.653327	2.6506e-119	Pit cell-2
PLA2G10	4.31359e-122	1.09525	1.57882e-117	Pit cell-2
VSIG21	8.26055e-121	0.896899	3.02345e-116	Pit cell-2
SDCBP2	6.31656e-120	1.00206	2.31192e-115	Pit cell-2
LGALS4	1.90846e-119	1.35374	6.98515e-115	Pit cell-2
SCNN1B	2.73459e-117	0.444936	1.00089e-112	Pit cell-2
CYP2C9	8.1384e-116	0.925023	2.97874e-111	Pit cell-2
LDLR	1.61931e-114	1.36405	5.92682e-110	Pit cell-2
TAGLN21	2.48444e-114	1.14008	9.0933e-110	Pit cell-2
MLPH	8.55082e-112	1.16397	3.12968e-107	Pit cell-2
KRT191	9.37742e-112	1.39245	3.43223e-107	Pit cell-2
UPK1B	1.07243e-110	0.437907	3.92519e-106	Pit cell-2
VMP1	1.08467e-105	1.40305	3.96999e-101	Pit cell-2
CRIP11	1.31389e-105	1.19588	4.80897e-101	Pit cell-2
ATP10B	1.67628e-104	0.526319	6.13537e-100	Pit cell-2
KCNJ16	2.37156e-104	0.330863	8.68016e-100	Pit cell-2
ARL14	1.03073e-99	1.16683	3.77256e-95	Pit cell-2
ABCC31	1.56611e-97	1.06454	5.73213e-93	Pit cell-2
ANO7	3.98105e-97	0.99517	1.4571e-92	Pit cell-2
OASL	2.26762e-95	0.468487	8.29973e-91	Pit cell-2
SULT1C21	1.39789e-94	1.34594	5.1164e-90	Pit cell-2
CTSE1	1.74234e-94	0.877339	6.37714e-90	Pit cell-2
CYP4F12	3.56416e-92	0.764183	1.30452e-87	Pit cell-2
HPGD1	4.00494e-90	1.38862	1.46585e-85	Pit cell-2
DSC2	2.10594e-89	0.804338	7.70795e-85	Pit cell-2
SYTL5	2.35825e-87	0.494615	8.63143e-83	Pit cell-2
LAMA3	2.86131e-87	0.96548	1.04727e-82	Pit cell-2
SULT1B1	5.02089e-87	0.872338	1.8377e-82	Pit cell-2
AHNAK1	4.32043e-86	1.034	1.58132e-81	Pit cell-2
AC008397.1	3.94319e-85	0.828269	1.44325e-80	Pit cell-2
MAL	8.14578e-85	0.446034	2.98144e-80	Pit cell-2
SCIN	6.5756e-84	0.786644	2.40674e-79	Pit cell-2
IL1R2	2.45382e-83	0.572046	8.98124e-79	Pit cell-2
IGSF9	1.04699e-82	0.55967	3.8321e-78	Pit cell-2
KLF6	4.30561e-82	1.23063	1.5759e-77	Pit cell-2
ANO1	3.13468e-81	0.581254	1.14732e-76	Pit cell-2
ANXA101	2.57541e-79	0.721749	9.42627e-75	Pit cell-2
ELF3	4.26054e-79	1.08724	1.5594e-74	Pit cell-2
GPX2	4.40387e-79	1.10231	1.61186e-74	Pit cell-2
MALAT1	4.81162e-79	1.51702	1.7611e-74	Pit cell-2
CYP2C18	8.84291e-79	0.844781	3.2366e-74	Pit cell-2
FER1L6	1.60409e-78	0.782183	5.87114e-74	Pit cell-2
HSPA1B	1.95141e-73	0.946071	7.14237e-69	Pit cell-2
FABP51	7.02394e-73	1.04535	2.57083e-68	Pit cell-2
BICDL1	3.01401e-71	0.746682	1.10316e-66	Pit cell-2
NQO11	3.32558e-71	0.934233	1.2172e-66	Pit cell-2
PDE4C	1.35015e-70	0.484391	4.94169e-66	Pit cell-2
CMBL1	3.52427e-70	0.922919	1.28992e-65	Pit cell-2
SRGAP1	1.04325e-69	0.51012	3.81839e-65	Pit cell-2
HSPA1A	2.22219e-69	0.988351	8.13343e-65	Pit cell-2
SLC26A9	7.92159e-69	0.561406	2.89938e-64	Pit cell-2
LPCAT4	7.34817e-68	0.984452	2.6895e-63	Pit cell-2
PLCG2	7.49736e-68	2.51526	2.74411e-63	Pit cell-2
ETNK1	1.31405e-67	0.948829	4.80956e-63	Pit cell-2
PSCA1	1.11323e-65	1.18616	4.07452e-61	Pit cell-2
MGST3	5.40495e-64	0.997068	1.97827e-59	Pit cell-2
C6orf141	3.18507e-63	0.43848	1.16577e-58	Pit cell-2
ABCC5	9.33106e-62	1.17265	3.41526e-57	Pit cell-2
DST	6.21869e-61	1.08393	2.2761e-56	Pit cell-2
RNASE11	7.9085e-61	0.903071	2.89459e-56	Pit cell-2
XIST1	1.22045e-60	0.879413	4.46698e-56	Pit cell-2
JUNB	1.4116e-60	1.04953	5.16659e-56	Pit cell-2
AKR1C2	1.85632e-60	0.524291	6.79431e-56	Pit cell-2
CAPN9	1.94243e-60	0.838896	7.10949e-56	Pit cell-2
TENT5A	7.4402e-60	1.44125	2.72319e-55	Pit cell-2
GALNT61	1.17101e-59	0.996421	4.286e-55	Pit cell-2
AKR1C3	1.29766e-59	1.00605	4.74958e-55	Pit cell-2
ME1	1.89695e-59	0.497205	6.94302e-55	Pit cell-2
CYP2C19	3.87017e-59	0.467616	1.41652e-54	Pit cell-2
TMSB4X1	9.64407e-59	0.538382	3.52983e-54	Pit cell-2
FOS	7.94995e-58	1.00024	2.90976e-53	Pit cell-2
CCDC68	6.45887e-55	0.893463	2.36401e-50	Pit cell-2
EFNB2	9.0756e-55	0.880603	3.32176e-50	Pit cell-2
GSTP11	1.02824e-54	0.630675	3.76346e-50	Pit cell-2
AL158206.1	2.294e-53	0.843585	8.39627e-49	Pit cell-2
PRSS12	2.73e-53	0.31851	9.99209e-49	Pit cell-2
RHOB	5.81697e-53	0.995688	2.12907e-48	Pit cell-2
JUN	1.96053e-52	0.769312	7.17575e-48	Pit cell-2
MAFA	3.305e-52	0.452973	1.20966e-47	Pit cell-2
ACTB	1.06983e-51	0.712765	3.91569e-47	Pit cell-2
TSPAN11	1.22322e-50	0.871099	4.47709e-46	Pit cell-2
JUND	1.96033e-50	0.736046	7.17501e-46	Pit cell-2
ALDOC	8.29742e-50	0.290179	3.03694e-45	Pit cell-2
LGALS3	1.75218e-49	0.599963	6.41317e-45	Pit cell-2
CBR1	2.81285e-49	1.15857	1.02953e-44	Pit cell-2
ARGLU1	3.07698e-49	1.06706	1.1262e-44	Pit cell-2
AGR3	9.74617e-49	0.668565	3.56719e-44	Pit cell-2
USP54	1.69136e-47	0.720366	6.19055e-43	Pit cell-2
HLA-A1	2.12073e-47	0.704417	7.76208e-43	Pit cell-2
DHRS7	5.75732e-47	0.78343	2.10724e-42	Pit cell-2
HSD17B2	5.29159e-46	0.254483	1.93678e-41	Pit cell-2
FMN1	9.73085e-46	0.936696	3.56159e-41	Pit cell-2
MYL6	1.26053e-45	0.491902	4.61368e-41	Pit cell-2
VSIG11	1.27906e-44	0.698932	4.68148e-40	Pit cell-2
KCNQ1OT1	2.48658e-44	1.09575	9.10115e-40	Pit cell-2
TRIM31	1.00778e-43	0.368969	3.68859e-39	Pit cell-2
FAM83E	4.05937e-43	0.689176	1.48577e-38	Pit cell-2
NCKAP5	5.17764e-43	0.316964	1.89507e-38	Pit cell-2
RSRP1	8.11415e-43	0.820573	2.96986e-38	Pit cell-2
KLF4	1.04126e-42	0.917369	3.81112e-38	Pit cell-2
AGR21	2.04523e-42	0.528637	7.48576e-38	Pit cell-2
CWH43	2.84403e-42	0.326091	1.04094e-37	Pit cell-2
FSIP2	5.04214e-42	0.897148	1.84547e-37	Pit cell-2
ABLIM11	7.44758e-42	0.759991	2.72589e-37	Pit cell-2
ENTPD5	9.52223e-42	0.696395	3.48523e-37	Pit cell-2
B4GALNT3	2.34705e-41	1.04209	8.59042e-37	Pit cell-2
GALE	5.62347e-41	0.855804	2.05825e-36	Pit cell-2
LLGL2	2.03581e-40	0.815928	7.45129e-36	Pit cell-2
PPDPF1	2.85028e-40	0.470882	1.04323e-35	Pit cell-2
TPM4	3.03906e-40	0.737015	1.11233e-35	Pit cell-2
ELOVL6	4.45253e-40	0.713079	1.62967e-35	Pit cell-2
MT-CO1	1.02597e-39	0.427653	3.75516e-35	Pit cell-2
SPTSSB1	2.1458e-39	0.707575	7.85383e-35	Pit cell-2
CFL1	6.03003e-39	0.543859	2.20705e-34	Pit cell-2
AL138930.1	8.96932e-39	0.296101	3.28286e-34	Pit cell-2
ACADVL	1.00604e-38	0.77143	3.6822e-34	Pit cell-2
SMIM22	1.81327e-38	0.595371	6.63674e-34	Pit cell-2
AC023157.3	2.27587e-38	0.717153	8.32991e-34	Pit cell-2
TMEM54	2.51178e-38	0.903185	9.19337e-34	Pit cell-2
STON2	5.62237e-38	0.269167	2.05784e-33	Pit cell-2
JPT1	1.57859e-37	0.781388	5.7778e-33	Pit cell-2
SPATS2L	3.24114e-37	0.815683	1.18629e-32	Pit cell-2
OAS1	3.54714e-37	0.403634	1.29829e-32	Pit cell-2
MTRNR2L8	3.81814e-37	0.849211	1.39748e-32	Pit cell-2
DBI	9.1697e-37	0.620053	3.3562e-32	Pit cell-2
NBL1	1.53856e-36	0.578673	5.63127e-32	Pit cell-2
SPIRE2	1.80352e-36	0.693197	6.60106e-32	Pit cell-2
AKAP13	5.45776e-36	0.690621	1.9976e-31	Pit cell-2
TRNP1	1.08561e-35	0.660489	3.97345e-31	Pit cell-2
EZR	3.56731e-35	0.633538	1.30567e-30	Pit cell-2
LMO7	7.50471e-35	0.905096	2.7468e-30	Pit cell-2
ATP2A3	9.07995e-34	0.771933	3.32335e-29	Pit cell-2
LINC00511	1.0951e-33	0.613738	4.00816e-29	Pit cell-2
CDKN1A	2.24481e-33	0.362056	8.21624e-29	Pit cell-2
SPINK11	3.27151e-33	0.509211	1.19741e-28	Pit cell-2
MGLL	4.35599e-33	0.787278	1.59434e-28	Pit cell-2
S100A111	5.89675e-33	0.556288	2.15827e-28	Pit cell-2
GCNT1	9.21352e-33	0.701061	3.37224e-28	Pit cell-2
TMPRSS4	1.29992e-32	0.439807	4.75784e-28	Pit cell-2
AKR1C1	2.08738e-32	0.666166	7.64e-28	Pit cell-2
ALDH3A1	7.95928e-32	0.749717	2.91317e-27	Pit cell-2
B4GALT4	8.30273e-32	0.630395	3.03888e-27	Pit cell-2
SH3BGRL3	1.01214e-31	0.679858	3.70454e-27	Pit cell-2
GALNT5	1.45572e-31	0.759866	5.32807e-27	Pit cell-2
B2M	2.37892e-31	0.540399	8.70708e-27	Pit cell-2
NFE2L2	6.12744e-31	0.722124	2.24271e-26	Pit cell-2
SLPI	1.03035e-30	0.751134	3.77119e-26	Pit cell-2
CALM2	2.42004e-30	0.491826	8.85759e-26	Pit cell-2
C15orf48	4.23868e-30	0.690774	1.5514e-25	Pit cell-2
RAB27B1	6.70725e-30	0.678824	2.45492e-25	Pit cell-2
SGK1	8.51503e-30	0.927529	3.11659e-25	Pit cell-2
SOSTDC1	8.83441e-30	0.738985	3.23348e-25	Pit cell-2
OTUD1	8.99621e-30	0.743411	3.2927e-25	Pit cell-2
DNM2	1.78267e-29	0.748712	6.52475e-25	Pit cell-2
MXD1	1.92666e-29	0.602378	7.05176e-25	Pit cell-2
SQSTM1	1.97014e-29	0.955598	7.21092e-25	Pit cell-2
CTNND1	2.43064e-29	0.64923	8.89638e-25	Pit cell-2
ANKRD29	2.45316e-29	0.545224	8.97882e-25	Pit cell-2
SLC9A1	5.08591e-29	0.760666	1.8615e-24	Pit cell-2
SCGB2A1	7.95972e-29	0.344607	2.91334e-24	Pit cell-2
SAP30	1.10058e-28	0.585396	4.02824e-24	Pit cell-2
EFHD2	1.17564e-28	0.706327	4.30297e-24	Pit cell-2
C19orf331	1.51546e-28	0.516822	5.54673e-24	Pit cell-2
B3GNT6	1.86849e-28	0.380958	6.83888e-24	Pit cell-2
TRAK1	5.32001e-28	0.750983	1.94718e-23	Pit cell-2
AC092902.4	8.66814e-28	0.27587	3.17263e-23	Pit cell-2
RAB11FIP1	8.793e-28	0.803668	3.21833e-23	Pit cell-2
AXDND1	1.75965e-27	0.366752	6.44051e-23	Pit cell-2
CAPG1	2.53263e-27	0.689767	9.26969e-23	Pit cell-2
ALDH3A2	3.6992e-27	0.720464	1.35395e-22	Pit cell-2
SDR16C5	7.5635e-27	0.329927	2.76832e-22	Pit cell-2
ATF3	9.84516e-27	0.694979	3.60343e-22	Pit cell-2
MAGI3	1.08759e-26	0.691242	3.98068e-22	Pit cell-2
VSIR	1.3644e-26	0.324327	4.99384e-22	Pit cell-2
PTTG1IP	1.44543e-26	0.62806	5.29043e-22	Pit cell-2
TSPAN81	1.83021e-26	0.45493	6.69875e-22	Pit cell-2
HEXIM1	2.07112e-26	0.774922	7.58052e-22	Pit cell-2
BASP1	3.51403e-26	0.256485	1.28617e-21	Pit cell-2
UBC	4.1353e-26	0.366444	1.51356e-21	Pit cell-2
SREBF2-AS1	7.92985e-26	0.365294	2.9024e-21	Pit cell-2
AREG	9.89638e-26	0.450716	3.62217e-21	Pit cell-2
LAMC2	1.90885e-25	0.285753	6.98657e-21	Pit cell-2
CDHR5	2.08756e-25	0.326032	7.64069e-21	Pit cell-2
AADAC	3.00797e-25	0.495154	1.10095e-20	Pit cell-2
PTPRH	3.07314e-25	0.362059	1.1248e-20	Pit cell-2
TESC	4.91934e-25	0.608294	1.80053e-20	Pit cell-2
ACTN4	5.01629e-25	0.611807	1.83601e-20	Pit cell-2
ARHGAP21	9.65454e-25	0.706875	3.53366e-20	Pit cell-2
MICALL2	1.25105e-24	0.84601	4.57896e-20	Pit cell-2
DUOXA2	1.69617e-24	0.965631	6.20815e-20	Pit cell-2
AC020916.1	4.08956e-24	0.63189	1.49682e-19	Pit cell-2
PPARG	5.94834e-24	0.605483	2.17715e-19	Pit cell-2
BLVRB	6.58996e-24	0.548261	2.41199e-19	Pit cell-2
TLN2	8.01802e-24	0.720463	2.93467e-19	Pit cell-2
ARHGEF2	1.25801e-23	0.654707	4.60444e-19	Pit cell-2
RASAL1	1.31779e-23	0.438806	4.82326e-19	Pit cell-2
RASSF6	1.37328e-23	0.757729	5.02634e-19	Pit cell-2
TST	1.57507e-23	0.673126	5.76492e-19	Pit cell-2
SUN1	1.68894e-23	0.69906	6.1817e-19	Pit cell-2
CAST	3.74968e-23	0.568354	1.37242e-18	Pit cell-2
INF21	4.30239e-23	0.666902	1.57472e-18	Pit cell-2
MST1R	4.5195e-23	0.660073	1.65418e-18	Pit cell-2
MYL12A	8.24624e-23	0.549546	3.0182e-18	Pit cell-2
SOX211	1.00042e-22	0.500681	3.66164e-18	Pit cell-2
HMGB2	1.14391e-22	0.305284	4.18681e-18	Pit cell-2
PIM1	1.42179e-22	0.274359	5.2039e-18	Pit cell-2
SMPD3	1.51141e-22	0.694486	5.53192e-18	Pit cell-2
FXYD31	2.64505e-22	0.424852	9.68116e-18	Pit cell-2
PPP1R15A	3.29452e-22	0.870741	1.20583e-17	Pit cell-2
TM4SF5	3.49395e-22	0.686185	1.27882e-17	Pit cell-2
ITPKA	5.12864e-22	0.491853	1.87713e-17	Pit cell-2
DNAJB1	6.02305e-22	0.769094	2.2045e-17	Pit cell-2
CRYBG1	6.97688e-22	0.407951	2.55361e-17	Pit cell-2
EPS8L3	7.02642e-22	0.55923	2.57174e-17	Pit cell-2
KCNK10	7.06208e-22	0.264462	2.58479e-17	Pit cell-2
BLOC1S1	1.00113e-21	0.511549	3.66422e-17	Pit cell-2
FAM102A	1.20587e-21	0.674684	4.4136e-17	Pit cell-2
RALGPS2	2.12669e-21	0.552335	7.78388e-17	Pit cell-2
FBLIM1	2.19686e-21	0.659219	8.04071e-17	Pit cell-2
CD68	4.14059e-21	0.273476	1.5155e-16	Pit cell-2
JAG1	1.25274e-20	0.609432	4.58515e-16	Pit cell-2
CYP2S11	1.69259e-20	0.653557	6.19504e-16	Pit cell-2
DISP1	1.78441e-20	0.326329	6.53111e-16	Pit cell-2
PDK41	2.21358e-20	0.840847	8.10193e-16	Pit cell-2
OSBPL7	2.37037e-20	0.700853	8.67579e-16	Pit cell-2
RASEF	3.79868e-20	0.790138	1.39035e-15	Pit cell-2
MIR22HG	4.82196e-20	0.340785	1.76489e-15	Pit cell-2
VILL	7.94511e-20	0.833438	2.90799e-15	Pit cell-2
FA2H	1.12731e-19	0.589632	4.12607e-15	Pit cell-2
SIRT7	1.2908e-19	0.716047	4.72445e-15	Pit cell-2
MT-ND51	1.71985e-19	0.351788	6.29483e-15	Pit cell-2
MAF	2.16638e-19	0.583131	7.92917e-15	Pit cell-2
ABHD2	2.21019e-19	0.622141	8.0895e-15	Pit cell-2
LAMB31	2.48891e-19	0.650872	9.10965e-15	Pit cell-2
HSPB1	2.52731e-19	0.610707	9.25021e-15	Pit cell-2
TCF7L2	2.59432e-19	0.745331	9.49546e-15	Pit cell-2
LGALS9	3.04406e-19	0.551601	1.11416e-14	Pit cell-2
MYO1A	4.14571e-19	0.388433	1.51737e-14	Pit cell-2
CLTB	4.26868e-19	0.716045	1.56238e-14	Pit cell-2
PRDX1	5.47884e-19	0.485541	2.00531e-14	Pit cell-2
SGSM3	6.76942e-19	0.632174	2.47767e-14	Pit cell-2
RAPGEFL1	7.68341e-19	0.465923	2.8122e-14	Pit cell-2
POF1B	9.99584e-19	0.58096	3.65858e-14	Pit cell-2
DDX60	1.15766e-18	0.714161	4.23714e-14	Pit cell-2
NPAS1	1.915e-18	0.272018	7.00909e-14	Pit cell-2
LBH	2.11606e-18	0.301745	7.74498e-14	Pit cell-2
ITGB4	2.13381e-18	0.585446	7.80996e-14	Pit cell-2
RAPGEF5	2.59818e-18	0.354804	9.50958e-14	Pit cell-2
IER5	2.62771e-18	0.332143	9.6177e-14	Pit cell-2
KLF3	2.9644e-18	0.721627	1.085e-13	Pit cell-2
ID2	3.71732e-18	0.520895	1.36058e-13	Pit cell-2
LIMA11	3.77244e-18	0.484834	1.38075e-13	Pit cell-2
CLDN181	4.92241e-18	0.317739	1.80165e-13	Pit cell-2
HES1	5.92742e-18	0.700211	2.16949e-13	Pit cell-2
TMSB10	6.7961e-18	0.269734	2.48744e-13	Pit cell-2
PFN1	8.09398e-18	0.379419	2.96248e-13	Pit cell-2
CSTA	8.84861e-18	0.373515	3.23868e-13	Pit cell-2
PRKCD	1.12575e-17	0.61936	4.12036e-13	Pit cell-2
SRRM2	1.61841e-17	0.574668	5.92354e-13	Pit cell-2
AC025164.1	2.25132e-17	0.600926	8.24004e-13	Pit cell-2
RRBP1	2.72948e-17	0.47722	9.99015e-13	Pit cell-2
RAP2B	3.49733e-17	0.568464	1.28006e-12	Pit cell-2
CCND11	7.47612e-17	0.582361	2.73633e-12	Pit cell-2
ADGRG2	9.52129e-17	0.380621	3.48489e-12	Pit cell-2
HMGCS1	9.64483e-17	0.752133	3.5301e-12	Pit cell-2
SSTR1	1.01861e-16	0.431859	3.7282e-12	Pit cell-2
IL1RN	1.07789e-16	0.351861	3.94519e-12	Pit cell-2
PSD3	1.37866e-16	0.671436	5.04603e-12	Pit cell-2
VEGFA	1.4706e-16	0.728034	5.38254e-12	Pit cell-2
LYPD6B1	2.45361e-16	0.653885	8.98047e-12	Pit cell-2
TTC7A	5.69229e-16	0.335943	2.08344e-11	Pit cell-2
CD151	5.73596e-16	0.497306	2.09942e-11	Pit cell-2
EHBP1L1	6.48181e-16	0.487268	2.37241e-11	Pit cell-2
SLC44A41	8.07215e-16	0.387434	2.95449e-11	Pit cell-2
IFI271	8.8085e-16	0.749543	3.224e-11	Pit cell-2
GDPD3	9.50006e-16	0.331104	3.47712e-11	Pit cell-2
FAM241A	1.12913e-15	0.503541	4.13271e-11	Pit cell-2
RHBDL2	1.19753e-15	0.330646	4.38308e-11	Pit cell-2
SAMD9	1.6942e-15	0.364308	6.20093e-11	Pit cell-2
CD2AP	2.06331e-15	0.530201	7.55191e-11	Pit cell-2
UGCG	2.54706e-15	0.572915	9.3225e-11	Pit cell-2
SPPL2B	3.05534e-15	0.617311	1.11828e-10	Pit cell-2
PAQR8	3.36672e-15	0.460061	1.23225e-10	Pit cell-2
IRF1	3.54078e-15	0.575188	1.29596e-10	Pit cell-2
SLC25A25-AS1	5.49146e-15	0.600892	2.00993e-10	Pit cell-2
SQLE	5.88578e-15	0.705632	2.15426e-10	Pit cell-2
LINC02615	6.3758e-15	0.332754	2.33361e-10	Pit cell-2
BRD2	6.85885e-15	0.590387	2.51041e-10	Pit cell-2
TSPAN15	8.03635e-15	0.491864	2.94138e-10	Pit cell-2
VIL1	8.30446e-15	0.278105	3.03951e-10	Pit cell-2
TXN	1.0997e-14	0.350913	4.02502e-10	Pit cell-2
SYTL4	1.122e-14	0.458155	4.10662e-10	Pit cell-2
DUSP1	1.37691e-14	0.526247	5.03963e-10	Pit cell-2
TAF1D	1.523e-14	0.559811	5.57433e-10	Pit cell-2
MCU	1.57685e-14	0.491497	5.77141e-10	Pit cell-2
SAT11	1.64008e-14	0.350843	6.00285e-10	Pit cell-2
SLC16A1	2.2799e-14	0.479344	8.34467e-10	Pit cell-2
PLBD1	2.3021e-14	0.352302	8.4259e-10	Pit cell-2
RNF213	2.4719e-14	0.714714	9.04739e-10	Pit cell-2
FAM3B	3.04018e-14	0.453204	1.11274e-09	Pit cell-2
PLCE1	3.14559e-14	0.45694	1.15132e-09	Pit cell-2
IER31	5.61658e-14	0.570044	2.05572e-09	Pit cell-2
GATA6-AS11	8.91457e-14	0.720226	3.26282e-09	Pit cell-2
ASAP2	9.89042e-14	0.556484	3.61999e-09	Pit cell-2
GADD45G	1.70375e-13	0.473022	6.23589e-09	Pit cell-2
FOXQ11	2.23823e-13	0.448542	8.19213e-09	Pit cell-2
TACSTD2	3.24284e-13	0.506533	1.18691e-08	Pit cell-2
HSP90AA1	3.90488e-13	0.28839	1.42923e-08	Pit cell-2
SYT8	4.44622e-13	0.266723	1.62736e-08	Pit cell-2
RFLNA1	4.52797e-13	0.560548	1.65728e-08	Pit cell-2
CSTB	4.71665e-13	0.406888	1.72634e-08	Pit cell-2
PDCD41	4.98818e-13	0.451074	1.82572e-08	Pit cell-2
AC023090.1	5.03722e-13	0.277811	1.84367e-08	Pit cell-2
AP001160.1	5.70665e-13	0.379141	2.08869e-08	Pit cell-2
AC006230.1	7.33342e-13	0.43629	2.6841e-08	Pit cell-2
CD55	7.87631e-13	0.421615	2.88281e-08	Pit cell-2
MT-ND4L1	7.94972e-13	0.337207	2.90968e-08	Pit cell-2
MSMO1	8.68122e-13	0.632075	3.17741e-08	Pit cell-2
TMCO3	1.02162e-12	0.546744	3.73923e-08	Pit cell-2
TUBB2A	1.40425e-12	0.457143	5.13971e-08	Pit cell-2
CLIC11	1.98758e-12	0.3091	7.27476e-08	Pit cell-2
MAPK3	2.18264e-12	0.589108	7.98867e-08	Pit cell-2
GPD1L	2.6454e-12	0.358866	9.68243e-08	Pit cell-2
INSIG1	3.91464e-12	0.496616	1.4328e-07	Pit cell-2
DAPK2	4.20251e-12	0.402274	1.53816e-07	Pit cell-2
TCIM	4.29127e-12	1.06695	1.57065e-07	Pit cell-2
USH1C	5.2485e-12	0.400166	1.921e-07	Pit cell-2
IL181	8.9381e-12	0.413497	3.27143e-07	Pit cell-2
NBEAL2	9.45681e-12	0.519502	3.46129e-07	Pit cell-2
ARHGAP26	9.52458e-12	0.548759	3.48609e-07	Pit cell-2
POLD4	1.21699e-11	0.646501	4.45431e-07	Pit cell-2
SULT1A1	1.23109e-11	0.562584	4.50591e-07	Pit cell-2
SLC7A8	1.29249e-11	0.585423	4.73063e-07	Pit cell-2
CYTH1	1.44285e-11	0.576699	5.28098e-07	Pit cell-2
FCGBP1	1.4501e-11	0.665977	5.30752e-07	Pit cell-2
SLC45A3	1.59863e-11	0.321066	5.85113e-07	Pit cell-2
RDH13	1.86557e-11	0.49606	6.82816e-07	Pit cell-2
NEDD9	1.93687e-11	0.396774	7.08915e-07	Pit cell-2
RIPK4	2.27417e-11	0.524243	8.32369e-07	Pit cell-2
TIMP1	2.75542e-11	0.315583	1.00851e-06	Pit cell-2
MEIS1	2.77725e-11	0.301591	1.0165e-06	Pit cell-2
ATP1A1	3.9404e-11	0.436375	1.44223e-06	Pit cell-2
PLP21	4.12982e-11	0.455442	1.51156e-06	Pit cell-2
ADH1C1	4.46642e-11	0.575872	1.63476e-06	Pit cell-2
AC025580.2	4.89341e-11	0.326999	1.79104e-06	Pit cell-2
MAP7D2	5.19035e-11	0.365054	1.89972e-06	Pit cell-2
LMNA	5.20535e-11	0.472626	1.90521e-06	Pit cell-2
GADD45A	5.34755e-11	0.573928	1.95726e-06	Pit cell-2
MYL12B	5.79541e-11	0.28207	2.12118e-06	Pit cell-2
YWHAZ1	6.37819e-11	0.356219	2.33448e-06	Pit cell-2
SDC41	6.81688e-11	0.425644	2.49505e-06	Pit cell-2
CAPN5	9.94458e-11	0.52149	3.63981e-06	Pit cell-2
NAB11	1.27773e-10	0.451776	4.67661e-06	Pit cell-2
MEIS2	1.30435e-10	0.555343	4.77406e-06	Pit cell-2
STARD4	1.4409e-10	0.268061	5.27383e-06	Pit cell-2
BCAR3	1.73228e-10	0.302045	6.34031e-06	Pit cell-2
HNRNPH1	2.20333e-10	0.474909	8.06442e-06	Pit cell-2
GADD45B	2.6439e-10	0.508111	9.67695e-06	Pit cell-2
RIOK3	2.70832e-10	0.658131	9.91272e-06	Pit cell-2
ID11	3.35184e-10	0.421921	1.22681e-05	Pit cell-2
ANKRD36C	4.00344e-10	0.837848	1.4653e-05	Pit cell-2
SLC44A11	4.20203e-10	0.490354	1.53799e-05	Pit cell-2
UTRN	4.23349e-10	0.545835	1.5495e-05	Pit cell-2
ARHGAP42	4.99769e-10	0.507137	1.8292e-05	Pit cell-2
VPS13A	5.13899e-10	0.668814	1.88092e-05	Pit cell-2
NIPAL1	6.43539e-10	0.29294	2.35542e-05	Pit cell-2
DYNLL1	8.85918e-10	0.31014	3.24255e-05	Pit cell-2
TFCP2L1	8.98628e-10	0.501586	3.28907e-05	Pit cell-2
GPX3	1.35167e-09	0.486346	4.94725e-05	Pit cell-2
HIST1H2BG	1.36882e-09	0.426831	5.01003e-05	Pit cell-2
PKIB	1.43871e-09	0.455903	5.26581e-05	Pit cell-2
TPM3	1.8352e-09	0.392899	6.71702e-05	Pit cell-2
CKMT1B	2.21989e-09	0.337443	8.12503e-05	Pit cell-2
TPM11	2.22597e-09	0.48903	8.14728e-05	Pit cell-2
TIPARP	2.67887e-09	0.455964	9.80491e-05	Pit cell-2
UBB	3.89964e-09	0.28865	0.000142731	Pit cell-2
PCSK7	4.16688e-09	0.56362	0.000152512	Pit cell-2
SLC22A18	4.81842e-09	0.417078	0.000176359	Pit cell-2
VAMP8	5.45531e-09	0.390511	0.00019967	Pit cell-2
CNNM4	6.3152e-09	0.256251	0.000231143	Pit cell-2
TSPAN5	6.41915e-09	0.334138	0.000234947	Pit cell-2
EEF1A2	6.71578e-09	0.269192	0.000245804	Pit cell-2
EPS8L2	7.02643e-09	0.506211	0.000257174	Pit cell-2
FILIP1L	8.18652e-09	0.291594	0.000299635	Pit cell-2
GIPR	9.28506e-09	0.313704	0.000339843	Pit cell-2
ITPR3	9.72048e-09	0.519282	0.000355779	Pit cell-2
CASZ1	1.13514e-08	0.494838	0.000415473	Pit cell-2
SNHG51	1.619e-08	0.46126	0.000592569	Pit cell-2
FOSL21	1.71952e-08	0.505061	0.000629361	Pit cell-2
PLLP1	1.74623e-08	0.47111	0.000639138	Pit cell-2
TLCD2	1.75436e-08	0.342964	0.000642115	Pit cell-2
TSPAN31	1.9559e-08	0.452262	0.000715877	Pit cell-2
CGN	2.0488e-08	0.480049	0.000749881	Pit cell-2
ERRFI1	2.09296e-08	0.421841	0.000766043	Pit cell-2
FAR1	2.22683e-08	0.402228	0.000815044	Pit cell-2
QSOX11	2.45192e-08	0.368707	0.000897429	Pit cell-2
STK24	2.49512e-08	0.550521	0.000913238	Pit cell-2
FARP2	2.59686e-08	0.432938	0.000950477	Pit cell-2
CES2	2.78939e-08	0.439794	0.00102095	Pit cell-2
STAT6	3.20798e-08	0.484034	0.00117415	Pit cell-2
PDZD3	4.22989e-08	0.380752	0.00154818	Pit cell-2
ZFP36L11	4.84392e-08	0.398102	0.00177292	Pit cell-2
BAIAP2L1	4.92627e-08	0.446618	0.00180307	Pit cell-2
HLA-C	5.62419e-08	0.270633	0.00205851	Pit cell-2
STK17A	5.73704e-08	0.416962	0.00209982	Pit cell-2
CTTN	5.78513e-08	0.436925	0.00211742	Pit cell-2
TMEM63B	6.57483e-08	0.391877	0.00240645	Pit cell-2
ISG20	7.30528e-08	0.446789	0.00267381	Pit cell-2
PTPRF1	8.59092e-08	0.386961	0.00314436	Pit cell-2
CLK1	8.82407e-08	0.541812	0.0032297	Pit cell-2
ZFP361	8.84319e-08	0.461873	0.00323669	Pit cell-2
RBM39	9.30342e-08	0.359913	0.00340515	Pit cell-2
MICU1	9.35949e-08	0.47289	0.00342567	Pit cell-2
RETSAT	1.13214e-07	0.492352	0.00414374	Pit cell-2
NCOR11	1.22673e-07	0.429024	0.00448995	Pit cell-2
DGKD1	1.44899e-07	0.428987	0.00530344	Pit cell-2
MUC11	1.53889e-07	0.287221	0.00563248	Pit cell-2
PLCD3	1.68829e-07	0.324259	0.00617933	Pit cell-2
ZZEF1	1.85209e-07	0.492032	0.00677882	Pit cell-2
TRA2A	2.15425e-07	0.497578	0.00788477	Pit cell-2
AC104695.4	2.24987e-07	0.261426	0.00823474	Pit cell-2
PLAUR	2.2793e-07	0.257291	0.00834247	Pit cell-2
IER2	2.66901e-07	0.508846	0.00976885	Pit cell-2
MYO5B	2.77079e-07	0.41458	0.0101414	Pit cell-2
CALML4	4.0952e-07	0.301385	0.0149888	Pit cell-2
MYH14	4.93591e-07	0.429443	0.0180659	Pit cell-2
DYRK2	5.21368e-07	0.429128	0.0190826	Pit cell-2
MICAL1	5.42666e-07	0.262895	0.0198621	Pit cell-2
PLXNA2	5.44201e-07	0.42545	0.0199183	Pit cell-2
TSKU	5.70242e-07	0.3296	0.0208714	Pit cell-2
ADAM281	5.84787e-07	0.343024	0.0214038	Pit cell-2
MBOAT1	5.99758e-07	0.442528	0.0219518	Pit cell-2
PLXNB21	6.0739e-07	0.461352	0.0222311	Pit cell-2
ZBTB7C	6.14781e-07	0.411758	0.0225016	Pit cell-2
EPS8L1	6.31106e-07	0.561714	0.0230991	Pit cell-2
MPRIP	7.52943e-07	0.491172	0.0275585	Pit cell-2
LPIN2	8.01979e-07	0.543336	0.0293532	Pit cell-2
DUOX21	8.79732e-07	0.712708	0.0321991	Pit cell-2
SBDS	1.02258e-06	0.412826	0.0374274	Pit cell-2
CTSH1	1.10291e-06	0.350064	0.0403676	Pit cell-2
AC068587.4	1.23836e-06	0.29636	0.0453254	Pit cell-2
RECQL5	1.35123e-06	0.468408	0.0494563	Pit cell-2
NDUFA1	1.56112e-06	0.25514	0.0571386	Pit cell-2
ERBIN	1.64896e-06	0.485684	0.0603536	Pit cell-2
SCNN1A1	1.80919e-06	0.534446	0.066218	Pit cell-2
EXOC6B	1.91178e-06	0.354124	0.0699731	Pit cell-2
PTK6	1.93069e-06	0.434224	0.0706651	Pit cell-2
CDK10	2.25304e-06	0.499682	0.0824635	Pit cell-2
ABHD3	2.41918e-06	0.344989	0.0885443	Pit cell-2
AHI1	2.67541e-06	0.602299	0.0979227	Pit cell-2
CCNL1	2.88565e-06	0.461827	0.105618	Pit cell-2
AAMDC1	3.21053e-06	0.39748	0.117509	Pit cell-2
ACOT11	3.42651e-06	0.366814	0.125414	Pit cell-2
GAK	3.4324e-06	0.484725	0.125629	Pit cell-2
IDI1	4.42651e-06	0.490577	0.162015	Pit cell-2
NDRG11	4.63643e-06	0.300741	0.169698	Pit cell-2
CLIC31	4.66121e-06	0.482251	0.170605	Pit cell-2
WSB1	4.95467e-06	0.363038	0.181346	Pit cell-2
CCDC88B	5.46774e-06	0.403648	0.200125	Pit cell-2
LIPH	5.61818e-06	0.528153	0.205631	Pit cell-2
AFDN	6.00171e-06	0.532977	0.219669	Pit cell-2
KAT6B	6.0989e-06	0.470069	0.223226	Pit cell-2
ZFP36L21	6.13459e-06	0.367436	0.224532	Pit cell-2
CTNNA1	6.76241e-06	0.346265	0.247511	Pit cell-2
ADD31	6.9522e-06	0.312388	0.254457	Pit cell-2
MIA3	7.1039e-06	0.462056	0.26001	Pit cell-2
LUC7L3	7.8087e-06	0.464713	0.285806	Pit cell-2
NGEF	8.54613e-06	0.318157	0.312797	Pit cell-2
ID3	9.04534e-06	0.490046	0.331068	Pit cell-2
NAPEPLD	9.95882e-06	0.485816	0.364503	Pit cell-2
HACD3	1.11528e-05	0.427638	0.408205	Pit cell-2
GPT	1.12616e-05	0.303825	0.412187	Pit cell-2
SEMA3B	1.18883e-05	0.445533	0.435122	Pit cell-2
IL17RE1	1.19652e-05	0.443552	0.43794	Pit cell-2
TUFT1	1.22592e-05	0.280924	0.448699	Pit cell-2
SLC38A2	1.33349e-05	0.494882	0.488071	Pit cell-2
INTS6	1.42442e-05	0.618268	0.521351	Pit cell-2
GOLGA6L9	1.68168e-05	0.275661	0.61551	Pit cell-2
CDK11A	1.69417e-05	0.506446	0.620081	Pit cell-2
RNF223	1.88083e-05	0.276121	0.688402	Pit cell-2
TLE4	1.91059e-05	0.470086	0.699296	Pit cell-2
SMG1	1.94351e-05	0.403462	0.711344	Pit cell-2
INAVA	2.24899e-05	0.377637	0.823154	Pit cell-2
SRSF7	2.46466e-05	0.409832	0.902091	Pit cell-2
C1orf116	2.57345e-05	0.43892	0.941907	Pit cell-2
SHROOM3	2.85384e-05	0.497004	1	Pit cell-2
TJP3	2.93902e-05	0.403362	1	Pit cell-2
KIFC2	3.33188e-05	0.411	1	Pit cell-2
RAB27A	3.3422e-05	0.413755	1	Pit cell-2
TAX1BP3	3.51704e-05	0.442652	1	Pit cell-2
ARHGEF16	3.71832e-05	0.478528	1	Pit cell-2
ARL6IP1	3.9351e-05	0.394468	1	Pit cell-2
YWHAH	4.214e-05	0.487126	1	Pit cell-2
SPINT1	4.68465e-05	0.495566	1	Pit cell-2
NPAS2	5.11774e-05	0.264014	1	Pit cell-2
MYH9	5.24844e-05	0.470021	1	Pit cell-2
CHD2	5.65567e-05	0.459591	1	Pit cell-2
S100A14	5.74443e-05	0.424097	1	Pit cell-2
MAN2C1	6.00243e-05	0.438788	1	Pit cell-2
RAPH1	6.01593e-05	0.354971	1	Pit cell-2
PRKAG2	6.32123e-05	0.542795	1	Pit cell-2
C3orf52	6.32521e-05	0.296746	1	Pit cell-2
N4BP2L2	6.47828e-05	0.461031	1	Pit cell-2
LGR4	6.77104e-05	0.399429	1	Pit cell-2
JUP1	6.90014e-05	0.359201	1	Pit cell-2
B4GALT5	7.08564e-05	0.334402	1	Pit cell-2
KLF7	7.52174e-05	0.345881	1	Pit cell-2
NT5C	7.8357e-05	0.448553	1	Pit cell-2
SFN	8.40079e-05	0.372063	1	Pit cell-2
FRYL	8.65779e-05	0.424707	1	Pit cell-2
AC011379.1	9.24633e-05	0.41469	1	Pit cell-2
DDIT4	9.73228e-05	0.477926	1	Pit cell-2
PRR15	9.73992e-05	0.29092	1	Pit cell-2
PNPLA2	0.000100341	0.55658	1	Pit cell-2
AGAP9	0.000108093	0.30018	1	Pit cell-2
LPIN3	0.000119276	0.343449	1	Pit cell-2
MYO5C	0.000121137	0.466446	1	Pit cell-2
RHOU	0.000122443	0.437437	1	Pit cell-2
FLNB	0.000137934	0.460842	1	Pit cell-2
NFKBIA	0.000146725	0.425106	1	Pit cell-2
AMN1	0.000157236	0.29406	1	Pit cell-2
DOCK6	0.000161026	0.356495	1	Pit cell-2
PKP3	0.000178058	0.398145	1	Pit cell-2
CTNNBL1	0.000193175	0.412132	1	Pit cell-2
GAREM1	0.000216804	0.467622	1	Pit cell-2
STK38	0.000253565	0.342868	1	Pit cell-2
SLC39A11	0.000254495	0.409134	1	Pit cell-2
MVP1	0.000260061	0.34286	1	Pit cell-2
KCNK1	0.000264624	0.519584	1	Pit cell-2
SYK	0.000274503	0.294618	1	Pit cell-2
LYST	0.000295607	0.480002	1	Pit cell-2
PPIF	0.000355882	0.446398	1	Pit cell-2
ECHDC2	0.000356837	0.468426	1	Pit cell-2
RBM251	0.000367745	0.366005	1	Pit cell-2
SLTM	0.00036856	0.40079	1	Pit cell-2
SELENBP11	0.000424904	0.269264	1	Pit cell-2
TMEM131	0.000431054	0.390253	1	Pit cell-2
PARP4	0.000435528	0.402197	1	Pit cell-2
MYO15B	0.000437227	0.485606	1	Pit cell-2
LASP1	0.000437932	0.353284	1	Pit cell-2
DOP1B	0.000438527	0.458465	1	Pit cell-2
ERICH1	0.00044363	0.500588	1	Pit cell-2
ACIN1	0.000470448	0.458873	1	Pit cell-2
SLC50A1	0.000471496	0.342914	1	Pit cell-2
PAK1	0.000480576	0.452821	1	Pit cell-2
CD1641	0.00050427	0.280239	1	Pit cell-2
GOLGA8B	0.000507789	0.288267	1	Pit cell-2
KAT14	0.000511081	0.278954	1	Pit cell-2
CBLB	0.000544859	0.359124	1	Pit cell-2
PPFIBP1	0.00055865	0.467011	1	Pit cell-2
SLC12A6	0.000560619	0.286527	1	Pit cell-2
SHH	0.000626697	0.328445	1	Pit cell-2
LAD1	0.000627851	0.340381	1	Pit cell-2
FUS	0.000649797	0.3889	1	Pit cell-2
CHD9	0.000705631	0.401293	1	Pit cell-2
GSTK1	0.000746772	0.337894	1	Pit cell-2
PTGR1	0.000768646	0.438995	1	Pit cell-2
NR1H3	0.000781313	0.250634	1	Pit cell-2
TPD52	0.000787393	0.339158	1	Pit cell-2
VASP	0.000854301	0.329152	1	Pit cell-2
AKAP1	0.000984063	0.428009	1	Pit cell-2
JMJD1C	0.00100765	0.348402	1	Pit cell-2
UGDH1	0.00101598	0.376667	1	Pit cell-2
CCDC144A	0.00101897	0.299128	1	Pit cell-2
TRPM4	0.00116879	0.38498	1	Pit cell-2
SH3D19	0.0012725	0.341757	1	Pit cell-2
RHOC	0.00131919	0.522703	1	Pit cell-2
CARNS11	0.00131926	0.421286	1	Pit cell-2
SLC2A10	0.00142138	0.325158	1	Pit cell-2
HPCAL1	0.00150239	0.358461	1	Pit cell-2
PHLDA2	0.00153485	0.251031	1	Pit cell-2
NET11	0.00162895	0.373721	1	Pit cell-2
SH3BGRL21	0.00165751	0.310951	1	Pit cell-2
SNX14	0.0016693	0.388858	1	Pit cell-2
ARHGEF5	0.0018018	0.458349	1	Pit cell-2
POR	0.0018288	0.359351	1	Pit cell-2
THAP9-AS1	0.00183017	0.286588	1	Pit cell-2
OPTN	0.00187458	0.433977	1	Pit cell-2
LRP1	0.00188577	0.35776	1	Pit cell-2
ZDHHC3	0.00197309	0.346837	1	Pit cell-2
YPEL2	0.00204435	0.373508	1	Pit cell-2
ILF3-DT	0.00221499	0.267319	1	Pit cell-2
TJP21	0.00228649	0.395208	1	Pit cell-2
RBM6	0.00230151	0.460086	1	Pit cell-2
ELMSAN1	0.00230841	0.3408	1	Pit cell-2
IL4R	0.00233714	0.315393	1	Pit cell-2
CDKN2AIP	0.00242162	0.449534	1	Pit cell-2
AC004918.1	0.00242566	0.275269	1	Pit cell-2
AP1G2	0.00243815	0.433084	1	Pit cell-2
CLMN	0.00243907	0.381128	1	Pit cell-2
NKTR	0.00245117	0.375031	1	Pit cell-2
MT-ATP8	0.00246907	0.377339	1	Pit cell-2
SMURF1	0.00252883	0.348905	1	Pit cell-2
SIPA1L1	0.00257389	0.398363	1	Pit cell-2
DOCK5	0.00261001	0.281027	1	Pit cell-2
TTC39A	0.00270416	0.370748	1	Pit cell-2
CCNL2	0.00281326	0.492411	1	Pit cell-2
BAZ1A	0.00288339	0.314181	1	Pit cell-2
RHPN2	0.0030198	0.34509	1	Pit cell-2
MUTYH	0.00304437	0.255978	1	Pit cell-2
DENND11	0.00348476	0.442514	1	Pit cell-2
PDCD6IP	0.00360331	0.339567	1	Pit cell-2
HNRNPAB	0.00364288	0.307917	1	Pit cell-2
FUT21	0.00389279	0.407791	1	Pit cell-2
ZDHHC14	0.00399618	0.340341	1	Pit cell-2
JAK1	0.00432682	0.319291	1	Pit cell-2
SH3RF2	0.00436934	0.417617	1	Pit cell-2
TXNRD1	0.00476191	0.369477	1	Pit cell-2
SREBF2	0.00535084	0.355197	1	Pit cell-2
CYP51A1	0.00535924	0.415233	1	Pit cell-2
NCBP3	0.00631071	0.269967	1	Pit cell-2
LIME1	0.00632467	0.41328	1	Pit cell-2
IER5L	0.00643598	0.439639	1	Pit cell-2
PRR13	0.0064771	0.269426	1	Pit cell-2
GOLGA8A	0.00681758	0.450249	1	Pit cell-2
GOLGA6L10	0.00704496	0.340206	1	Pit cell-2
NR2C1	0.00710302	0.297241	1	Pit cell-2
FAM50A	0.00716373	0.26133	1	Pit cell-2
SNHG32	0.0074045	0.274048	1	Pit cell-2
USP15	0.00750615	0.407928	1	Pit cell-2
SEMA4G	0.00761549	0.252132	1	Pit cell-2
JARID2	0.00767258	0.301055	1	Pit cell-2
HMGCR	0.00777755	0.35105	1	Pit cell-2
FAM107B	0.00779356	0.305803	1	Pit cell-2
PSMB10	0.00819086	0.359722	1	Pit cell-2
SFPQ	0.00827552	0.308222	1	Pit cell-2
PLCXD1	0.00857958	0.265028	1	Pit cell-2
DSP	0.00887462	0.271806	1	Pit cell-2
LGMN1	0.00891515	0.30017	1	Pit cell-2
ATP11B	0.00903809	0.331081	1	Pit cell-2
FCGRT1	0.00939523	0.274606	1	Pit cell-2
KCNK5	0.00975834	0.29432	1	Pit cell-2
ADAM10	0.00980435	0.327492	1	Pit cell-2
SH3RF1	0.0098244	0.341309	1	Pit cell-2
CDC42BPG	0.0101095	0.329782	1	Pit cell-2
EPS8	0.0104054	0.379208	1	Pit cell-2
RNF128	0.0111718	0.365076	1	Pit cell-2
SLC25A37	0.0114298	0.484891	1	Pit cell-2
CSAD	0.0114315	0.407521	1	Pit cell-2
SLC22A23	0.0117537	0.48292	1	Pit cell-2
KANK2	0.0118331	0.273125	1	Pit cell-2
AFF4	0.012191	0.392496	1	Pit cell-2
LRRFIP1	0.0126777	0.297109	1	Pit cell-2
PKDCC	0.016578	0.25162	1	Pit cell-2
ARHGAP12	0.0173663	0.409915	1	Pit cell-2
TEP1	0.0181982	0.268755	1	Pit cell-2
OFD1	0.0185194	0.44934	1	Pit cell-2
ARHGDIA	0.0188298	0.357172	1	Pit cell-2
CDK5RAP3	0.0189519	0.37119	1	Pit cell-2
KDM7A	0.0213692	0.29456	1	Pit cell-2
PLEKHA7	0.0219654	0.303849	1	Pit cell-2
PLEKHH3	0.0230989	0.394856	1	Pit cell-2
TMEM2381	0.0238838	0.259946	1	Pit cell-2
PFKL	0.0247865	0.331322	1	Pit cell-2
VCL	0.0248287	0.382275	1	Pit cell-2
UBR2	0.0266055	0.267893	1	Pit cell-2
SLC45A4	0.0280672	0.257072	1	Pit cell-2
AKAP91	0.0309769	0.259068	1	Pit cell-2
FNBP4	0.0312534	0.41851	1	Pit cell-2
ITGB6	0.0314171	0.337616	1	Pit cell-2
ANO9	0.0327469	0.350948	1	Pit cell-2
DDX39B	0.0329169	0.331017	1	Pit cell-2
NSD3	0.033025	0.338246	1	Pit cell-2
CABLES1	0.0338057	0.332738	1	Pit cell-2
KDM4C	0.0371354	0.315722	1	Pit cell-2
TMEM63A1	0.0375614	0.374568	1	Pit cell-2
PNN	0.0375844	0.390243	1	Pit cell-2
FAAH	0.0378633	0.308532	1	Pit cell-2
PILRB	0.0380543	0.282403	1	Pit cell-2
PANK3	0.0385234	0.375421	1	Pit cell-2
SMCHD1	0.0402189	0.405609	1	Pit cell-2
KMT2C	0.0421777	0.331134	1	Pit cell-2
DDX60L	0.0424547	0.324453	1	Pit cell-2
CLASRP	0.0443178	0.436788	1	Pit cell-2
PRKCA	0.0445828	0.386841	1	Pit cell-2
COL27A1	0.0446971	0.466778	1	Pit cell-2
LSM7	0.0455823	0.268407	1	Pit cell-2
EPB41L11	0.0478539	0.301642	1	Pit cell-2
KIAA0556	0.0503335	0.262649	1	Pit cell-2
ZRANB2	0.0524063	0.422816	1	Pit cell-2
MOGS	0.0524146	0.383195	1	Pit cell-2
TTLL3	0.0595441	0.337911	1	Pit cell-2
LIMK2	0.0604941	0.375634	1	Pit cell-2
PPP4C	0.0620078	0.333921	1	Pit cell-2
CHTOP	0.0622653	0.273627	1	Pit cell-2
ERN21	0.0641492	0.301811	1	Pit cell-2
PRPF4B1	0.0662839	0.310761	1	Pit cell-2
THUMPD3-AS1	0.0696593	0.427673	1	Pit cell-2
ZDHHC7	0.0741087	0.340581	1	Pit cell-2
STX121	0.0786318	0.322087	1	Pit cell-2
NPIPB5	0.0804574	0.263145	1	Pit cell-2
CDC42BPB	0.0817172	0.29201	1	Pit cell-2
HSPG2	0.0887409	0.316664	1	Pit cell-2
WASHC1	0.0888654	0.386353	1	Pit cell-2
STXBP2	0.0890783	0.381532	1	Pit cell-2
MPHOSPH8	0.0935522	0.341446	1	Pit cell-2
ASL	0.0976842	0.347958	1	Pit cell-2
RESF1	0.103204	0.388356	1	Pit cell-2
ARHGEF28	0.105723	0.361369	1	Pit cell-2
BOD1L1	0.108089	0.254358	1	Pit cell-2
ERBB2	0.108504	0.272297	1	Pit cell-2
ABCA5	0.10986	0.364724	1	Pit cell-2
TAF1C	0.109862	0.287831	1	Pit cell-2
PHACTR2	0.112682	0.342513	1	Pit cell-2
MCF2L	0.114765	0.338234	1	Pit cell-2
TCIRG1	0.117621	0.25907	1	Pit cell-2
PLS1	0.119711	0.295043	1	Pit cell-2
DSG2	0.120249	0.280855	1	Pit cell-2
ANKRD9	0.120698	0.252112	1	Pit cell-2
PNISR1	0.121701	0.324171	1	Pit cell-2
TTC14	0.124868	0.324172	1	Pit cell-2
VPS36	0.125093	0.260406	1	Pit cell-2
OCEL1	0.13054	0.303846	1	Pit cell-2
CHD1	0.13335	0.254738	1	Pit cell-2
RND3	0.13549	0.362076	1	Pit cell-2
NHSL1	0.13753	0.285999	1	Pit cell-2
PHF14	0.141548	0.272455	1	Pit cell-2
TCF25	0.146784	0.342716	1	Pit cell-2
CSKMT	0.147568	0.447842	1	Pit cell-2
AGFG1	0.148833	0.265216	1	Pit cell-2
FAM133B	0.151156	0.402074	1	Pit cell-2
ANKRD36	0.151331	0.297699	1	Pit cell-2
DIP2A	0.153783	0.336972	1	Pit cell-2
CEBPD1	0.154506	0.280903	1	Pit cell-2
ZSWIM6	0.155514	0.310507	1	Pit cell-2
HEXB	0.156578	0.255319	1	Pit cell-2
DNMBP	0.160092	0.357122	1	Pit cell-2
MIA2	0.161541	0.334085	1	Pit cell-2
SRSF5	0.163259	0.268194	1	Pit cell-2
TAPBP	0.163836	0.296121	1	Pit cell-2
ARFGAP1	0.165361	0.282643	1	Pit cell-2
RALA	0.166349	0.310005	1	Pit cell-2
OVOL2	0.166851	0.332306	1	Pit cell-2
JRKL	0.167612	0.296836	1	Pit cell-2
GCLC	0.171305	0.264111	1	Pit cell-2
ZMYND8	0.176773	0.254619	1	Pit cell-2
GBP3	0.178609	0.261197	1	Pit cell-2
CIB1	0.181957	0.252292	1	Pit cell-2
C2CD5	0.189945	0.2964	1	Pit cell-2
XAF1	0.192171	0.298677	1	Pit cell-2
TARSL2	0.192234	0.289238	1	Pit cell-2
LUC7L	0.192709	0.263786	1	Pit cell-2
SH3GLB2	0.194852	0.265498	1	Pit cell-2
AC011447.3	0.196444	0.265873	1	Pit cell-2
DDX3X	0.197827	0.2711	1	Pit cell-2
PPFIBP2	0.197831	0.308799	1	Pit cell-2
ACSS2	0.199597	0.365542	1	Pit cell-2
MAP4K3-DT	0.201671	0.312938	1	Pit cell-2
PAFAH1B1	0.202471	0.331381	1	Pit cell-2
FZD5	0.203921	0.312102	1	Pit cell-2
FAM20A	0.206258	0.301146	1	Pit cell-2
RBM33	0.208331	0.393934	1	Pit cell-2
HDHD3	0.209474	0.25606	1	Pit cell-2
GLYCTK	0.211037	0.291293	1	Pit cell-2
GTF2E2	0.213044	0.289285	1	Pit cell-2
TNFRSF21	0.215797	0.289258	1	Pit cell-2
ZBTB43	0.216965	0.29027	1	Pit cell-2
SMIM6	0.220456	0.373119	1	Pit cell-2
CDC42BPA	0.223933	0.312881	1	Pit cell-2
CCNT2	0.226528	0.324741	1	Pit cell-2
ITGAV	0.226644	0.346649	1	Pit cell-2
TSC22D3	0.227158	0.283666	1	Pit cell-2
MIS18BP1	0.230762	0.288564	1	Pit cell-2
XPNPEP1	0.231257	0.257484	1	Pit cell-2
WDR1	0.23229	0.355785	1	Pit cell-2
SMIM5	0.235696	0.255618	1	Pit cell-2
GPBP1	0.247482	0.293295	1	Pit cell-2
SEMA4B	0.249016	0.282857	1	Pit cell-2
NOXA1	0.252414	0.255649	1	Pit cell-2
SPATA13	0.255247	0.354939	1	Pit cell-2
ARRDC31	0.258303	0.294309	1	Pit cell-2
RASSF7	0.259347	0.263181	1	Pit cell-2
PLAAT41	0.259814	0.279494	1	Pit cell-2
KHNYN	0.261205	0.342113	1	Pit cell-2
MDK	0.263561	0.283155	1	Pit cell-2
HOOK2	0.264489	0.409246	1	Pit cell-2
TDG	0.2811	0.253848	1	Pit cell-2
LGALS8	0.286162	0.271767	1	Pit cell-2
AL627171.2	0.290802	0.269118	1	Pit cell-2
MVD	0.295503	0.324403	1	Pit cell-2
UVSSA	0.297368	0.315223	1	Pit cell-2
CAPZB	0.304838	0.281633	1	Pit cell-2
ID4	0.309719	0.428576	1	Pit cell-2
TMEM259	0.310793	0.374211	1	Pit cell-2
MACF1	0.313726	0.301974	1	Pit cell-2
CLINT11	0.331728	0.251357	1	Pit cell-2
DMXL2	0.334069	0.27954	1	Pit cell-2
DNAJA1	0.339386	0.35159	1	Pit cell-2
CISD3	0.340674	0.292261	1	Pit cell-2
MDM4	0.34541	0.308563	1	Pit cell-2
ACAA1	0.3555	0.302034	1	Pit cell-2
NSUN6	0.358856	0.283822	1	Pit cell-2
NRDC	0.363633	0.303595	1	Pit cell-2
DBNL	0.371403	0.293674	1	Pit cell-2
ACSF2	0.379059	0.292256	1	Pit cell-2
PARP12	0.390848	0.252201	1	Pit cell-2
DIAPH2	0.399174	0.258496	1	Pit cell-2
SLK	0.405217	0.250418	1	Pit cell-2
XPO1	0.410925	0.255682	1	Pit cell-2
SPTAN1	0.414225	0.328375	1	Pit cell-2
ADAM15	0.414791	0.2748	1	Pit cell-2
PYGB	0.419331	0.265319	1	Pit cell-2
ASCC2	0.422126	0.31599	1	Pit cell-2
GPRC5A1	0.424769	0.277883	1	Pit cell-2
FERMT1	0.427377	0.270908	1	Pit cell-2
GALNT41	0.429276	0.284468	1	Pit cell-2
N4BP1	0.43137	0.285093	1	Pit cell-2
ACTR3	0.435117	0.282395	1	Pit cell-2
ARRDC1	0.441572	0.270129	1	Pit cell-2
ESRP2	0.446506	0.290365	1	Pit cell-2
CHKB	0.450064	0.28096	1	Pit cell-2
OXR1	0.459466	0.271687	1	Pit cell-2
AKAP17A	0.472891	0.316209	1	Pit cell-2
PAN2	0.478011	0.250807	1	Pit cell-2
ERCC5	0.489177	0.333911	1	Pit cell-2
PPP1R15B	0.491305	0.262642	1	Pit cell-2
PI4KA	0.494204	0.258636	1	Pit cell-2
BRD9	0.495415	0.299859	1	Pit cell-2
CENPC	0.501393	0.335409	1	Pit cell-2
PDLIM5	0.521899	0.256716	1	Pit cell-2
H1F0	0.526066	0.318001	1	Pit cell-2
CCDC6	0.52684	0.279762	1	Pit cell-2
SCAMP2	0.52839	0.286286	1	Pit cell-2
HPS1	0.530231	0.256426	1	Pit cell-2
EWSR1	0.530425	0.263121	1	Pit cell-2
CCDC18-AS1	0.530856	0.292335	1	Pit cell-2
LINC003421	0.535469	0.564859	1	Pit cell-2
RNPC3	0.542468	0.349946	1	Pit cell-2
FGD4	0.54357	0.321124	1	Pit cell-2
IRF3	0.554519	0.335867	1	Pit cell-2
NAMPT	0.555934	0.264997	1	Pit cell-2
KHDC4	0.556921	0.291339	1	Pit cell-2
CDK13	0.561818	0.274911	1	Pit cell-2
GSDMB	0.563289	0.265162	1	Pit cell-2
MAL21	0.573635	0.25006	1	Pit cell-2
TMBIM1	0.573676	0.264827	1	Pit cell-2
ZNF326	0.576691	0.300639	1	Pit cell-2
HNF4A	0.583326	0.263054	1	Pit cell-2
SPG7	0.584271	0.366799	1	Pit cell-2
TMEM184A	0.591297	0.304847	1	Pit cell-2
MX1	0.59795	0.307396	1	Pit cell-2
SH2D4A1	0.603026	0.315406	1	Pit cell-2
COG7	0.614206	0.293033	1	Pit cell-2
TNS3	0.622955	0.284847	1	Pit cell-2
GNA11	0.625737	0.25674	1	Pit cell-2
TAOK31	0.627257	0.282946	1	Pit cell-2
FMO5	0.635801	0.301669	1	Pit cell-2
KDM2A	0.636745	0.26101	1	Pit cell-2
LRP10	0.637189	0.270917	1	Pit cell-2
MON2	0.63922	0.324389	1	Pit cell-2
DYNC1H11	0.646081	0.265413	1	Pit cell-2
PKN2	0.679311	0.265319	1	Pit cell-2
KCNJ151	0.686759	0.297386	1	Pit cell-2
AFF1	0.690295	0.258805	1	Pit cell-2
HECTD11	0.706243	0.332231	1	Pit cell-2
TNFRSF14	0.707002	0.298225	1	Pit cell-2
CFDP1	0.710094	0.260312	1	Pit cell-2
HBEGF	0.710587	0.389918	1	Pit cell-2
TBC1D22A	0.716831	0.390814	1	Pit cell-2
NAGPA	0.724082	0.259522	1	Pit cell-2
B4GALT11	0.725648	0.278764	1	Pit cell-2
ACOX1	0.726824	0.283064	1	Pit cell-2
ENTPD6	0.727546	0.285429	1	Pit cell-2
RSBN1L	0.732529	0.30547	1	Pit cell-2
CACFD1	0.732928	0.365234	1	Pit cell-2
PIK3C2B	0.745184	0.271906	1	Pit cell-2
FUCA1	0.756696	0.27527	1	Pit cell-2
NAPRT	0.771622	0.25942	1	Pit cell-2
RELCH	0.772215	0.274359	1	Pit cell-2
FAM177A1	0.772496	0.279503	1	Pit cell-2
SELENOS	0.783112	0.28133	1	Pit cell-2
MYO9B	0.789174	0.250541	1	Pit cell-2
MYO10	0.805343	0.297958	1	Pit cell-2
HGS	0.816944	0.315032	1	Pit cell-2
NR2F6	0.822889	0.279656	1	Pit cell-2
EIF2AK3	0.823827	0.257082	1	Pit cell-2
FAM111A	0.847694	0.278259	1	Pit cell-2
PPP1R10	0.852362	0.347045	1	Pit cell-2
MYRF	0.86583	0.307004	1	Pit cell-2
RALGPS1	0.875493	0.250664	1	Pit cell-2
ITGA3	0.886751	0.264234	1	Pit cell-2
PCF11	0.894296	0.261145	1	Pit cell-2
DDX46	0.897735	0.28593	1	Pit cell-2
ANKRD10	0.900797	0.267437	1	Pit cell-2
PLK2	0.909857	0.252982	1	Pit cell-2
ANKRD11	0.92908	0.322724	1	Pit cell-2
HIST1H2AC	0.930046	0.33211	1	Pit cell-2
UPF2	0.93374	0.306801	1	Pit cell-2
EIF4G3	0.933763	0.272954	1	Pit cell-2
CHCHD7	0.939064	0.321561	1	Pit cell-2
ARHGEF35	0.941832	0.25252	1	Pit cell-2
ZNF506	0.942794	0.294104	1	Pit cell-2
PLEKHA1	0.9465	0.265096	1	Pit cell-2
NAIP	0.953391	0.271056	1	Pit cell-2
STX7	0.95453	0.365949	1	Pit cell-2
PLEC	0.958228	0.397506	1	Pit cell-2
MINDY2	0.959319	0.251273	1	Pit cell-2
STX16	0.960481	0.357652	1	Pit cell-2
MINK1	0.97342	0.256686	1	Pit cell-2
GON4L	0.976119	0.296949	1	Pit cell-2
PACSIN2	0.976933	0.290915	1	Pit cell-2
TMEM165	0.984619	0.312235	1	Pit cell-2
SKIL	0.989734	0.268258	1	Pit cell-2
UAP1	0.990897	0.276451	1	Pit cell-2
KMT2E	0.993625	0.297416	1	Pit cell-2
HNRNPDL	0.994108	0.261778	1	Pit cell-2
HLA-DQA2	0	0.49736	0	Chief/Neck intermediates
IGLC1	1.71028e-239	0.852444	6.2598e-235	Chief/Neck intermediates
JCHAIN	4.87449e-231	1.89984	1.78411e-226	Chief/Neck intermediates
IGLC2	1.42799e-214	0.655963	5.22659e-210	Chief/Neck intermediates
IGHA1	8.0052e-178	1.74721	2.92998e-173	Chief/Neck intermediates
HDAC9	5.35486e-166	0.466478	1.95993e-161	Chief/Neck intermediates
IGKC	3.5254e-131	3.55711	1.29033e-126	Chief/Neck intermediates
DMBT1	1.43598e-125	0.402065	5.25584e-121	Chief/Neck intermediates
IGHM	3.26817e-124	2.6707	1.19618e-119	Chief/Neck intermediates
PI3	4.64287e-116	0.373631	1.69934e-111	Chief/Neck intermediates
IGHG3	7.1566e-115	0.282351	2.61939e-110	Chief/Neck intermediates
HLA-DPA11	1.61286e-95	1.07787	5.90322e-91	Chief/Neck intermediates
HLA-DRB51	7.21216e-79	1.17467	2.63972e-74	Chief/Neck intermediates
REG3A	3.78058e-78	4.08228	1.38373e-73	Chief/Neck intermediates
IGLC3	5.82539e-74	0.303146	2.13215e-69	Chief/Neck intermediates
ZG16B1	3.43806e-69	1.07724	1.25836e-64	Chief/Neck intermediates
LCN21	1.28345e-68	2.28331	4.69755e-64	Chief/Neck intermediates
RPS4Y11	3.87895e-64	0.838799	1.41974e-59	Chief/Neck intermediates
OLFM4	2.3567e-62	1.3393	8.62576e-58	Chief/Neck intermediates
PIGR1	1.34459e-58	1.23187	4.92132e-54	Chief/Neck intermediates
REG1A1	2.27416e-57	1.90549	8.32365e-53	Chief/Neck intermediates
CD741	9.83001e-57	1.16267	3.59788e-52	Chief/Neck intermediates
HLA-DPB11	4.19374e-55	0.859497	1.53495e-50	Chief/Neck intermediates
NKX6-21	2.16078e-53	0.59425	7.90868e-49	Chief/Neck intermediates
MTRNR2L11	2.56591e-52	0.387183	9.3915e-48	Chief/Neck intermediates
HLA-DRA1	3.04908e-51	1.03644	1.11599e-46	Chief/Neck intermediates
CD241	1.0888e-50	0.607702	3.98511e-46	Chief/Neck intermediates
PDIA3	2.02761e-50	0.640651	7.42126e-46	Chief/Neck intermediates
SCD	8.76249e-50	0.335935	3.20716e-45	Chief/Neck intermediates
TCN1	3.44891e-48	0.486513	1.26233e-43	Chief/Neck intermediates
HLA-DMA1	2.22377e-47	0.742649	8.1392e-43	Chief/Neck intermediates
DUOX22	2.87169e-47	0.757978	1.05107e-42	Chief/Neck intermediates
LTF1	3.77727e-45	2.05054	1.38252e-40	Chief/Neck intermediates
CYBA1	4.23783e-45	0.853481	1.55109e-40	Chief/Neck intermediates
PGC	2.76401e-43	0.922648	1.01165e-38	Chief/Neck intermediates
PSME2	2.16006e-42	0.665553	7.90603e-38	Chief/Neck intermediates
CD63	9.97151e-41	0.398111	3.64967e-36	Chief/Neck intermediates
RPL411	1.12127e-39	0.40014	4.10397e-35	Chief/Neck intermediates
PDZK1IP11	8.48042e-39	0.570174	3.10392e-34	Chief/Neck intermediates
CALR	1.01495e-37	0.615618	3.71481e-33	Chief/Neck intermediates
AC020656.1	3.08537e-37	2.72879	1.12928e-32	Chief/Neck intermediates
HSP90B1	8.20653e-37	0.725565	3.00367e-32	Chief/Neck intermediates
NME1	1.2699e-36	0.452016	4.64796e-32	Chief/Neck intermediates
NBL11	9.76621e-36	0.344548	3.57453e-31	Chief/Neck intermediates
MIF	2.27869e-35	0.523084	8.34024e-31	Chief/Neck intermediates
TIMP11	2.51016e-35	0.41282	9.18745e-31	Chief/Neck intermediates
TXN1	3.88203e-34	0.670135	1.42086e-29	Chief/Neck intermediates
C6orf58	5.8664e-34	0.936121	2.14716e-29	Chief/Neck intermediates
CXCL17	1.14957e-33	0.518259	4.20753e-29	Chief/Neck intermediates
SERPINA3	1.84041e-33	0.400778	6.7361e-29	Chief/Neck intermediates
WFDC2	2.33502e-33	0.440833	8.5464e-29	Chief/Neck intermediates
P4HB	4.831e-33	0.385532	1.76819e-28	Chief/Neck intermediates
MMP7	9.99913e-32	0.278091	3.65978e-27	Chief/Neck intermediates
PPIB	1.2305e-31	0.495897	4.50374e-27	Chief/Neck intermediates
B2M1	1.63066e-31	0.582696	5.96839e-27	Chief/Neck intermediates
CRELD2	2.89089e-31	0.340712	1.0581e-26	Chief/Neck intermediates
HLA-C1	3.01281e-31	0.462668	1.10272e-26	Chief/Neck intermediates
LYZ1	3.62396e-31	1.51731	1.32641e-26	Chief/Neck intermediates
GCNT3	5.09356e-31	0.346305	1.86429e-26	Chief/Neck intermediates
SSR4	2.28596e-30	0.492666	8.36683e-26	Chief/Neck intermediates
ELOB	5.36383e-30	0.3795	1.96322e-25	Chief/Neck intermediates
HLA-B1	7.18281e-30	0.709831	2.62898e-25	Chief/Neck intermediates
DAD1	1.41269e-29	0.412916	5.17058e-25	Chief/Neck intermediates
GPX21	3.73042e-29	1.29739	1.36537e-24	Chief/Neck intermediates
SEC61G	1.90891e-28	0.522332	6.98679e-24	Chief/Neck intermediates
FAM3D1	3.64841e-28	0.605798	1.33535e-23	Chief/Neck intermediates
EIF5A	1.90662e-26	0.523201	6.97842e-22	Chief/Neck intermediates
AGR31	2.65848e-26	0.284044	9.7303e-22	Chief/Neck intermediates
PDIA6	3.61921e-26	0.423463	1.32467e-21	Chief/Neck intermediates
FASN	6.05911e-26	0.352521	2.2177e-21	Chief/Neck intermediates
SEC61B	6.37194e-26	0.437835	2.33219e-21	Chief/Neck intermediates
MYDGF	8.61605e-26	0.401806	3.15356e-21	Chief/Neck intermediates
ANO11	9.13108e-26	0.279644	3.34207e-21	Chief/Neck intermediates
PRDX4	2.13217e-25	0.415024	7.80396e-21	Chief/Neck intermediates
UQCRQ	2.83585e-25	0.429301	1.03795e-20	Chief/Neck intermediates
CD44	3.31767e-25	0.281105	1.2143e-20	Chief/Neck intermediates
TSTA3	5.6988e-25	0.366705	2.08582e-20	Chief/Neck intermediates
NDUFA3	6.74719e-25	0.364456	2.46954e-20	Chief/Neck intermediates
RPL18A1	1.07139e-24	0.362713	3.92138e-20	Chief/Neck intermediates
ATP5MC1	1.50302e-24	0.401956	5.5012e-20	Chief/Neck intermediates
MIA1	1.75031e-24	0.467782	6.40629e-20	Chief/Neck intermediates
CD59	1.33335e-23	0.436547	4.88019e-19	Chief/Neck intermediates
CCL20	1.84266e-23	0.570546	6.74433e-19	Chief/Neck intermediates
MICOS10	2.07849e-23	0.424788	7.60749e-19	Chief/Neck intermediates
SDF2L1	2.30751e-23	0.40497	8.44572e-19	Chief/Neck intermediates
MRPL23	2.4403e-23	0.307103	8.93173e-19	Chief/Neck intermediates
COX6A1	2.63466e-23	0.433293	9.64311e-19	Chief/Neck intermediates
NDUFA11	6.19265e-23	0.453618	2.26657e-18	Chief/Neck intermediates
S100A101	8.09242e-23	0.593517	2.96191e-18	Chief/Neck intermediates
LY6E	1.51245e-22	0.451182	5.53572e-18	Chief/Neck intermediates
AQP5	1.65475e-22	0.621894	6.05654e-18	Chief/Neck intermediates
COX7B	2.15841e-22	0.4342	7.9e-18	Chief/Neck intermediates
COX7A2	2.45821e-22	0.380357	8.99731e-18	Chief/Neck intermediates
NDUFA13	3.76473e-22	0.288791	1.37793e-17	Chief/Neck intermediates
COPE	8.32542e-22	0.312314	3.04719e-17	Chief/Neck intermediates
POLR2L	1.84509e-21	0.386988	6.7532e-17	Chief/Neck intermediates
ATP5MF	2.56456e-21	0.39261	9.38656e-17	Chief/Neck intermediates
IFITM31	3.47479e-21	0.408842	1.27181e-16	Chief/Neck intermediates
CFB1	3.47973e-21	0.444995	1.27362e-16	Chief/Neck intermediates
TALDO1	3.89349e-21	0.340671	1.42506e-16	Chief/Neck intermediates
PDIA4	1.09158e-20	0.436075	3.9953e-16	Chief/Neck intermediates
NDUFS6	2.37317e-20	0.346453	8.68606e-16	Chief/Neck intermediates
NDUFA4	2.62513e-20	0.300966	9.60824e-16	Chief/Neck intermediates
IDH1	4.43623e-20	0.408833	1.6237e-15	Chief/Neck intermediates
COX5B	5.35253e-20	0.344995	1.95908e-15	Chief/Neck intermediates
DUOXA21	6.66626e-20	0.3487	2.43992e-15	Chief/Neck intermediates
LGALS3BP	9.23643e-20	0.369595	3.38063e-15	Chief/Neck intermediates
ATP5ME	9.57798e-20	0.391623	3.50564e-15	Chief/Neck intermediates
RPN1	1.96062e-19	0.338027	7.17608e-15	Chief/Neck intermediates
RAMP1	2.69942e-19	0.357015	9.88015e-15	Chief/Neck intermediates
TPI1	2.77005e-19	0.384878	1.01387e-14	Chief/Neck intermediates
NUCB2	3.1061e-19	0.455703	1.13687e-14	Chief/Neck intermediates
ATP5MC3	4.39819e-19	0.281364	1.60978e-14	Chief/Neck intermediates
COX8A	5.13501e-19	0.362524	1.87946e-14	Chief/Neck intermediates
PSMB3	5.17728e-19	0.295564	1.89494e-14	Chief/Neck intermediates
ROMO1	6.48102e-19	0.384718	2.37212e-14	Chief/Neck intermediates
NDUFB8	7.02771e-19	0.262334	2.57221e-14	Chief/Neck intermediates
MRPL52	8.61831e-19	0.333459	3.15439e-14	Chief/Neck intermediates
HLA-DRB11	1.30568e-18	0.335658	4.77891e-14	Chief/Neck intermediates
NDUFB9	2.01555e-18	0.302896	7.37713e-14	Chief/Neck intermediates
UQCC2	2.10577e-18	0.326049	7.70734e-14	Chief/Neck intermediates
CYC1	2.90036e-18	0.321231	1.06156e-13	Chief/Neck intermediates
LDHA	5.17635e-18	0.389064	1.89459e-13	Chief/Neck intermediates
NDUFC2	6.12036e-18	0.326526	2.24011e-13	Chief/Neck intermediates
SLPI1	8.01613e-18	0.46712	2.93399e-13	Chief/Neck intermediates
LRRC59	1.61527e-17	0.273823	5.91207e-13	Chief/Neck intermediates
DNPH1	1.88492e-17	0.371013	6.899e-13	Chief/Neck intermediates
GOLM11	1.90062e-17	0.567369	6.95646e-13	Chief/Neck intermediates
SLIRP	2.31508e-17	0.31068	8.47342e-13	Chief/Neck intermediates
UBL5	2.36163e-17	0.325717	8.64381e-13	Chief/Neck intermediates
NDUFS8	2.94686e-17	0.273482	1.07858e-12	Chief/Neck intermediates
TMED9	3.47416e-17	0.314949	1.27158e-12	Chief/Neck intermediates
COX6B1	3.9232e-17	0.311138	1.43593e-12	Chief/Neck intermediates
NDUFS7	4.88726e-17	0.276016	1.78878e-12	Chief/Neck intermediates
COX6C	5.73365e-17	0.401316	2.09857e-12	Chief/Neck intermediates
CDC42EP11	5.94981e-17	0.354806	2.17769e-12	Chief/Neck intermediates
PSMB6	8.34811e-17	0.254146	3.05549e-12	Chief/Neck intermediates
PFN11	1.53431e-16	0.527287	5.61573e-12	Chief/Neck intermediates
TMEM258	1.60064e-16	0.292301	5.8585e-12	Chief/Neck intermediates
PET100	2.27183e-16	0.345618	8.31512e-12	Chief/Neck intermediates
SPCS1	2.34187e-16	0.283883	8.57146e-12	Chief/Neck intermediates
SNRPG	2.68592e-16	0.390519	9.83075e-12	Chief/Neck intermediates
KRTCAP2	3.84568e-16	0.265119	1.40756e-11	Chief/Neck intermediates
RPS262	3.9361e-16	0.366015	1.44065e-11	Chief/Neck intermediates
KRT18	1.658e-15	0.339447	6.06846e-11	Chief/Neck intermediates
PSCA2	2.36235e-15	0.673621	8.64643e-11	Chief/Neck intermediates
FKBP11	2.62177e-15	0.284859	9.59594e-11	Chief/Neck intermediates
NDUFB1	2.99995e-15	0.250179	1.09801e-10	Chief/Neck intermediates
SPCS2	3.37871e-15	0.280366	1.23664e-10	Chief/Neck intermediates
AGR22	3.88595e-15	0.529476	1.4223e-10	Chief/Neck intermediates
NME2	4.831e-15	0.288162	1.76819e-10	Chief/Neck intermediates
TMED2	5.1944e-15	0.262158	1.9012e-10	Chief/Neck intermediates
BLVRB1	5.20644e-15	0.268314	1.90561e-10	Chief/Neck intermediates
ATP5MD	6.53566e-15	0.281445	2.39212e-10	Chief/Neck intermediates
NDUFAB1	6.54707e-15	0.25217	2.39629e-10	Chief/Neck intermediates
MPC21	6.55012e-15	0.283245	2.39741e-10	Chief/Neck intermediates
LRPAP1	7.01972e-15	0.271106	2.56929e-10	Chief/Neck intermediates
COX7C1	9.49237e-15	0.286802	3.4743e-10	Chief/Neck intermediates
ID31	1.26282e-14	0.36356	4.62206e-10	Chief/Neck intermediates
JPT11	1.82075e-14	0.352632	6.66414e-10	Chief/Neck intermediates
TOMM5	2.61414e-14	0.283473	9.56801e-10	Chief/Neck intermediates
FAM162A	2.84078e-14	0.265254	1.03975e-09	Chief/Neck intermediates
ANXA4	4.33353e-14	0.366506	1.58612e-09	Chief/Neck intermediates
DBI1	5.7082e-14	0.355221	2.08926e-09	Chief/Neck intermediates
HYOU1	7.37566e-14	0.265369	2.69956e-09	Chief/Neck intermediates
POMP	7.38666e-14	0.29	2.70359e-09	Chief/Neck intermediates
ID12	7.7803e-14	0.624867	2.84767e-09	Chief/Neck intermediates
CXCL21	8.90892e-14	0.36466	3.26075e-09	Chief/Neck intermediates
PPIA	9.22245e-14	0.370231	3.37551e-09	Chief/Neck intermediates
HLA-F	9.7083e-14	0.279339	3.55333e-09	Chief/Neck intermediates
SNRPF	1.00018e-13	0.34599	3.66077e-09	Chief/Neck intermediates
PPIC	1.41146e-13	0.266725	5.16608e-09	Chief/Neck intermediates
RPL22L1	2.18263e-13	0.347402	7.98863e-09	Chief/Neck intermediates
PSME1	2.36158e-13	0.351887	8.64361e-09	Chief/Neck intermediates
PRDX11	3.2121e-13	0.434894	1.17566e-08	Chief/Neck intermediates
APRT	4.42517e-13	0.279405	1.61966e-08	Chief/Neck intermediates
LMAN2	5.54262e-13	0.263006	2.02865e-08	Chief/Neck intermediates
S100A112	5.93401e-13	0.405763	2.17191e-08	Chief/Neck intermediates
CXCL31	8.6104e-13	0.479288	3.15149e-08	Chief/Neck intermediates
PSMB101	8.97301e-13	0.34087	3.28421e-08	Chief/Neck intermediates
NDUFB3	1.16655e-12	0.283947	4.26971e-08	Chief/Neck intermediates
CAPNS1	1.34125e-12	0.305165	4.9091e-08	Chief/Neck intermediates
DHCR24	1.43794e-12	0.255981	5.26301e-08	Chief/Neck intermediates
DCXR	1.70282e-12	0.340757	6.23251e-08	Chief/Neck intermediates
GAPDH1	1.81348e-12	0.427514	6.63752e-08	Chief/Neck intermediates
CHCHD10	1.95365e-12	0.299278	7.15055e-08	Chief/Neck intermediates
SPINT2	3.06456e-12	0.250736	1.12166e-07	Chief/Neck intermediates
HSPE1	5.41534e-12	0.291368	1.98207e-07	Chief/Neck intermediates
TIMM8B	5.55863e-12	0.268528	2.03451e-07	Chief/Neck intermediates
TRMT112	5.8792e-12	0.251721	2.15184e-07	Chief/Neck intermediates
C1QBP	1.19223e-11	0.287957	4.36368e-07	Chief/Neck intermediates
PKM	1.52139e-11	0.297985	5.56843e-07	Chief/Neck intermediates
SMIM221	1.752e-11	0.260025	6.41249e-07	Chief/Neck intermediates
RPN2	1.80271e-11	0.251945	6.59808e-07	Chief/Neck intermediates
OST41	3.97648e-11	0.25165	1.45543e-06	Chief/Neck intermediates
ENO1	4.03356e-11	0.429891	1.47632e-06	Chief/Neck intermediates
TAGLN22	5.16512e-11	0.432981	1.89049e-06	Chief/Neck intermediates
RPS212	6.3892e-11	0.280787	2.33851e-06	Chief/Neck intermediates
SNRPB	8.05058e-11	0.298875	2.94659e-06	Chief/Neck intermediates
FCGBP2	8.67334e-11	0.578831	3.17453e-06	Chief/Neck intermediates
CFL11	8.70876e-11	0.350844	3.18749e-06	Chief/Neck intermediates
BPIFB11	1.09912e-10	1.69732	4.02287e-06	Chief/Neck intermediates
LSR	1.257e-10	0.258269	4.60074e-06	Chief/Neck intermediates
PLP22	1.41061e-10	0.266008	5.16297e-06	Chief/Neck intermediates
CAPG2	2.48329e-10	0.269923	9.08908e-06	Chief/Neck intermediates
PSMB2	4.52808e-10	0.259554	1.65732e-05	Chief/Neck intermediates
GMDS1	5.66532e-10	0.271551	2.07356e-05	Chief/Neck intermediates
ALDH21	7.64049e-10	0.264567	2.7965e-05	Chief/Neck intermediates
SEM1	7.92351e-10	0.273174	2.90008e-05	Chief/Neck intermediates
A4GNT1	9.01975e-10	0.36277	3.30132e-05	Chief/Neck intermediates
CDC42EP51	1.4099e-09	0.324095	5.16036e-05	Chief/Neck intermediates
RPL281	1.87065e-09	0.251248	6.84678e-05	Chief/Neck intermediates
KCNE31	2.45733e-09	0.383291	8.99408e-05	Chief/Neck intermediates
SH3BGRL31	3.34725e-09	0.256971	0.000122513	Chief/Neck intermediates
MGST1	5.87387e-09	0.289704	0.000214989	Chief/Neck intermediates
ANXA21	7.29333e-09	0.351856	0.000266943	Chief/Neck intermediates
AKR1C31	1.3059e-08	0.543135	0.000477974	Chief/Neck intermediates
PPA1	1.55698e-08	0.275806	0.000569872	Chief/Neck intermediates
TMSB101	4.22912e-08	0.32054	0.0015479	Chief/Neck intermediates
ACTB1	4.46596e-08	0.326278	0.00163459	Chief/Neck intermediates
SNHG25	4.68866e-08	0.281496	0.0017161	Chief/Neck intermediates
ARL6IP11	5.82181e-08	0.259201	0.00213084	Chief/Neck intermediates
GSTP12	1.64135e-07	0.275154	0.0060075	Chief/Neck intermediates
CSTB1	1.79317e-07	0.35245	0.00656318	Chief/Neck intermediates
MANF	4.38958e-07	0.25058	0.0160663	Chief/Neck intermediates
KRT192	4.89563e-07	0.481581	0.0179185	Chief/Neck intermediates
MGST31	7.65193e-07	0.291013	0.0280068	Chief/Neck intermediates
SFN1	2.63772e-06	0.327842	0.0965432	Chief/Neck intermediates
LINC003422	1.17016e-05	0.423477	0.428291	Chief/Neck intermediates
PDIA2	1.2432e-05	0.322556	0.455022	Chief/Neck intermediates
ALDH3A11	1.81136e-05	0.36629	0.662976	Chief/Neck intermediates
ANKRD36C1	0.000162829	0.311021	1	Chief/Neck intermediates
ANXA102	0.0006483	0.270844	1	Chief/Neck intermediates
KRT81	0.000728622	0.512036	1	Chief/Neck intermediates
S100A62	0.00133326	0.477335	1	Chief/Neck intermediates
TRNP11	0.00176127	0.251976	1	Chief/Neck intermediates
PGA4	0.00185246	0.458849	1	Chief/Neck intermediates
PGA3	0.00658461	0.417997	1	Chief/Neck intermediates
MUC6	0.0947433	0.275723	1	Chief/Neck intermediates
ADH1C2	0.176142	0.290388	1	Chief/Neck intermediates
SPINK12	0.225167	0.421634	1	Chief/Neck intermediates
MUC61	0	3.29268	0	Neck mucous cell-1
HSPA1A1	0	2.09573	0	Neck mucous cell-1
FMOD	0	1.17888	0	Neck mucous cell-1
CAMK2N1	0	0.938927	0	Neck mucous cell-1
CST3	0	0.812751	0	Neck mucous cell-1
LINC00632	0	0.662799	0	Neck mucous cell-1
NR4A1	7.27841e-293	1.38624	2.66397e-288	Neck mucous cell-1
HSPA1B1	6.9085e-260	1.67393	2.52858e-255	Neck mucous cell-1
PDIA21	2.93334e-254	0.795727	1.07363e-249	Neck mucous cell-1
PGC1	1.87469e-245	0.730501	6.86156e-241	Neck mucous cell-1
PGA31	1.3953e-233	1.33008	5.10692e-229	Neck mucous cell-1
MAFB	2.26524e-232	0.826511	8.29101e-228	Neck mucous cell-1
DNAJB11	2.29721e-231	1.79478	8.40801e-227	Neck mucous cell-1
FTL	4.95541e-226	0.634883	1.81373e-221	Neck mucous cell-1
RASD1	1.00061e-223	0.82438	3.66232e-219	Neck mucous cell-1
EEF1D	1.41233e-223	0.621022	5.16927e-219	Neck mucous cell-1
VIM	3.25055e-219	0.945672	1.18973e-214	Neck mucous cell-1
GLIS3	9.56715e-219	0.5511	3.50167e-214	Neck mucous cell-1
RPS4X1	1.1103e-206	0.573328	4.06382e-202	Neck mucous cell-1
LINC02688	6.18677e-206	0.448947	2.26442e-201	Neck mucous cell-1
MT-CYB	5.0247e-196	0.637094	1.83909e-191	Neck mucous cell-1
ADM	3.77187e-194	0.478856	1.38054e-189	Neck mucous cell-1
TNC	2.45207e-192	0.291364	8.97483e-188	Neck mucous cell-1
C16orf89	2.43158e-190	0.913907	8.89982e-186	Neck mucous cell-1
PGA41	6.44272e-186	1.17821	2.3581e-181	Neck mucous cell-1
RPL101	5.84807e-182	0.431348	2.14045e-177	Neck mucous cell-1
GADD45B1	8.57091e-180	1.05796	3.13704e-175	Neck mucous cell-1
ATF31	2.85885e-178	1.13702	1.04637e-173	Neck mucous cell-1
AQP51	3.47408e-168	1.08172	1.27155e-163	Neck mucous cell-1
LDB2	5.06344e-167	0.318418	1.85327e-162	Neck mucous cell-1
LIPJ	8.14248e-167	0.4104	2.98023e-162	Neck mucous cell-1
C2CD4B	1.81601e-162	1.01659	6.64678e-158	Neck mucous cell-1
FTH1	9.9786e-157	0.408661	3.65227e-152	Neck mucous cell-1
MT-ATP6	9.77069e-151	0.532273	3.57617e-146	Neck mucous cell-1
AZGP1	1.51779e-150	0.427582	5.55527e-146	Neck mucous cell-1
2024-06-01	4.8668e-148	1.17877	1.7813e-143	Neck mucous cell-1
NUPR1	5.10783e-146	0.647544	1.86952e-141	Neck mucous cell-1
TOB1	1.14631e-145	0.842271	4.19562e-141	Neck mucous cell-1
HDLBP	4.10773e-142	0.568284	1.50347e-137	Neck mucous cell-1
RGCC	4.61697e-137	0.321746	1.68986e-132	Neck mucous cell-1
DCXR1	2.547e-136	0.699497	9.32226e-132	Neck mucous cell-1
HSP90AA11	1.19821e-133	1.0234	4.38557e-129	Neck mucous cell-1
EIF1	5.87513e-132	0.46132	2.15036e-127	Neck mucous cell-1
FNDC3B	3.44425e-131	0.664615	1.26063e-126	Neck mucous cell-1
DUSP11	1.13097e-123	0.976149	4.13947e-119	Neck mucous cell-1
CREB3L4	1.36887e-122	0.625147	5.01021e-118	Neck mucous cell-1
ATP6V1G1	1.19703e-118	0.523348	4.38125e-114	Neck mucous cell-1
SSR41	6.95667e-118	0.515216	2.54621e-113	Neck mucous cell-1
TPT1	9.30251e-118	0.335041	3.40481e-113	Neck mucous cell-1
RPL3	1.46904e-117	0.330028	5.37682e-113	Neck mucous cell-1
CCN1	7.77481e-115	0.460125	2.84566e-110	Neck mucous cell-1
SERP1	8.26071e-115	0.527995	3.0235e-110	Neck mucous cell-1
ID21	1.84424e-111	0.918357	6.75011e-107	Neck mucous cell-1
SPDEF	5.35778e-111	0.622883	1.961e-106	Neck mucous cell-1
CIRBP	7.15514e-111	0.491106	2.61885e-106	Neck mucous cell-1
RPS51	1.55062e-110	0.38548	5.67542e-106	Neck mucous cell-1
TMEM97	1.63195e-110	0.664543	5.97308e-106	Neck mucous cell-1
KCNE2	1.3363e-109	0.480632	4.891e-105	Neck mucous cell-1
ETV5	5.40807e-108	0.533601	1.97941e-103	Neck mucous cell-1
ADAMTS1	8.81657e-107	0.428229	3.22695e-102	Neck mucous cell-1
RPL111	1.54002e-105	0.331374	5.63664e-101	Neck mucous cell-1
NR4A2	4.87665e-104	0.504895	1.7849e-99	Neck mucous cell-1
SELENOM	1.11398e-102	0.38682	4.07728e-98	Neck mucous cell-1
FKBP111	3.07086e-102	0.556914	1.12396e-97	Neck mucous cell-1
KDELR3	9.02125e-100	0.492587	3.30187e-95	Neck mucous cell-1
AQP3	2.51381e-99	0.42132	9.2008e-95	Neck mucous cell-1
AGR23	5.34204e-99	0.547481	1.95524e-94	Neck mucous cell-1
NUCB21	1.07565e-98	0.719334	3.937e-94	Neck mucous cell-1
RPL141	3.58795e-97	0.32052	1.31323e-92	Neck mucous cell-1
C1GALT1	2.06437e-96	0.604716	7.55579e-92	Neck mucous cell-1
IER51	2.49177e-96	0.376438	9.12012e-92	Neck mucous cell-1
HSPA6	1.19994e-91	1.07311	4.3919e-87	Neck mucous cell-1
UBB1	4.46992e-91	0.626445	1.63604e-86	Neck mucous cell-1
ARHGDIG	2.06002e-90	0.326784	7.53988e-86	Neck mucous cell-1
CSRP2	7.76667e-89	0.264772	2.84268e-84	Neck mucous cell-1
SSR2	1.15892e-88	0.480208	4.24175e-84	Neck mucous cell-1
RHOB1	3.52208e-88	0.6367	1.28912e-83	Neck mucous cell-1
CGREF1	1.14035e-86	0.322338	4.17379e-82	Neck mucous cell-1
B4GALNT2	1.32564e-85	0.303319	4.85198e-81	Neck mucous cell-1
LYZ2	2.77402e-85	1.23458	1.01532e-80	Neck mucous cell-1
EEF1B21	2.70502e-84	0.389182	9.90064e-80	Neck mucous cell-1
TSPYL2	5.3448e-82	0.377522	1.95625e-77	Neck mucous cell-1
EGR1	7.0759e-82	0.88699	2.58985e-77	Neck mucous cell-1
CD631	2.63366e-81	0.353311	9.63946e-77	Neck mucous cell-1
SLC1A5	5.73953e-81	0.414892	2.10073e-76	Neck mucous cell-1
ERGIC1	2.53129e-80	0.450712	9.26479e-76	Neck mucous cell-1
MT-ND11	7.43889e-80	0.40351	2.72271e-75	Neck mucous cell-1
TMEM238L1	8.38154e-80	0.667215	3.06773e-75	Neck mucous cell-1
GFPT1	1.3103e-79	0.508184	4.79582e-75	Neck mucous cell-1
JUND1	1.41346e-78	0.710346	5.17339e-74	Neck mucous cell-1
RPL131	4.06899e-76	0.309378	1.48929e-71	Neck mucous cell-1
FAM3C	8.14528e-74	0.477691	2.98126e-69	Neck mucous cell-1
GADD45G1	5.53599e-73	0.625851	2.02623e-68	Neck mucous cell-1
IFRD1	8.57747e-73	0.550726	3.13944e-68	Neck mucous cell-1
RPL291	3.63017e-72	0.295905	1.32868e-67	Neck mucous cell-1
RPL7A	3.80418e-72	0.271402	1.39237e-67	Neck mucous cell-1
ID41	7.09883e-72	0.594174	2.59824e-67	Neck mucous cell-1
LINC00261	1.27832e-71	0.519054	4.67879e-67	Neck mucous cell-1
RND1	4.53226e-71	0.303177	1.65885e-66	Neck mucous cell-1
CES1	1.11799e-69	0.289871	4.09196e-65	Neck mucous cell-1
ANKRD37	6.79332e-69	0.354677	2.48642e-64	Neck mucous cell-1
HERPUD1	1.48752e-68	0.466642	5.44448e-64	Neck mucous cell-1
MT-ND21	4.16671e-68	0.357312	1.52506e-63	Neck mucous cell-1
ANXA51	5.61674e-68	0.402903	2.05578e-63	Neck mucous cell-1
SAT2	8.06395e-68	0.45006	2.95149e-63	Neck mucous cell-1
C12orf57	1.14338e-67	0.409628	4.18488e-63	Neck mucous cell-1
SEC62	1.17267e-67	0.383305	4.2921e-63	Neck mucous cell-1
HSP90AB1	1.31466e-67	0.393281	4.81178e-63	Neck mucous cell-1
CDKN1C	4.48428e-67	0.612792	1.64129e-62	Neck mucous cell-1
HPN	5.22807e-66	0.411378	1.91353e-61	Neck mucous cell-1
INTS61	1.30052e-64	0.783833	4.76003e-60	Neck mucous cell-1
SPCS21	1.61538e-64	0.417284	5.91246e-60	Neck mucous cell-1
IER21	5.7062e-64	0.631389	2.08853e-59	Neck mucous cell-1
TSPAN13	7.31811e-64	0.432804	2.6785e-59	Neck mucous cell-1
RGMB1	2.14389e-63	0.47649	7.84687e-59	Neck mucous cell-1
FOS1	1.13049e-62	0.719986	4.13771e-58	Neck mucous cell-1
ITIH5	9.38843e-62	0.63531	3.43626e-57	Neck mucous cell-1
THBS1	4.36134e-61	0.377711	1.59629e-56	Neck mucous cell-1
PDK42	1.16108e-60	0.737021	4.24966e-56	Neck mucous cell-1
ZFAND2A	1.08202e-59	0.674136	3.96031e-55	Neck mucous cell-1
[truncated: 6,259 more rows]

## Sheet: Human tis&org (Fig.S12b)
	p_val	avg_log2FC	p_val_adj	cluster
FAM3D	0	1.94049	0	Progenitor
PIGR	0	1.88327	0	Progenitor
LTF	0	1.8501	0	Progenitor
CD74	0	1.82271	0	Progenitor
HLA-DRA	0	1.6912	0	Progenitor
RGS5	0	1.67011	0	Progenitor
HLA-DRB1	0	1.6075	0	Progenitor
SPINK1	0	1.35316	0	Progenitor
HLA-DRB5	0	1.3421	0	Progenitor
BIRC3	0	1.26057	0	Progenitor
HLA-DPB1	0	1.16362	0	Progenitor
PDZK1IP1	0	1.0337	0	Progenitor
RPS4Y1	0	0.966006	0	Progenitor
REG1A	0	0.959335	0	Progenitor
TMC5	0	0.958438	0	Progenitor
TTTY14	0	0.919985	0	Progenitor
CFB	0	0.901648	0	Progenitor
SOD2	0	0.890102	0	Progenitor
LCN2	0	0.87707	0	Progenitor
CDC42EP5	0	0.852556	0	Progenitor
DUOX2	0	0.842215	0	Progenitor
HLA-DQB1	0	0.816375	0	Progenitor
HLA-DMA	0	0.756613	0	Progenitor
SMIM24	0	0.739501	0	Progenitor
HLA-DPA1	0	0.735112	0	Progenitor
SAT1	0	0.718526	0	Progenitor
NFKBIZ	0	0.70267	0	Progenitor
SYNE1	0	0.677958	0	Progenitor
E2F8	0	0.656024	0	Progenitor
MT1M	0	0.631591	0	Progenitor
CLU	0	0.588286	0	Progenitor
HLA-DQA1	0	0.572763	0	Progenitor
MUC4	0	0.5412	0	Progenitor
IFITM2	0	0.538352	0	Progenitor
ASRGL1	0	0.48822	0	Progenitor
LGALS2	0	0.464435	0	Progenitor
CIITA	0	0.451424	0	Progenitor
PAX8-AS1	0	0.435181	0	Progenitor
HLA-DMB	0	0.414025	0	Progenitor
CFI	0	0.393614	0	Progenitor
VNN2	0	0.379519	0	Progenitor
FUT9	4.68061e-304	0.994085	1.71315e-299	Progenitor
A4GNT	1.90403e-303	0.469753	6.96893e-299	Progenitor
SLC4A4	4.91873e-297	0.688608	1.8003e-292	Progenitor
SAMD5	1.77222e-296	0.569649	6.48649e-292	Progenitor
HLA-B	3.16885e-293	0.68416	1.15983e-288	Progenitor
HADH	4.65087e-292	0.605305	1.70227e-287	Progenitor
USP9Y	4.89394e-286	0.351441	1.79123e-281	Progenitor
LYZ	6.09888e-276	0.266602	2.23225e-271	Progenitor
MT-ND4L	2.75319e-275	0.665367	1.00769e-270	Progenitor
ENAH	1.09435e-272	0.662478	4.00541e-268	Progenitor
PHETA1	2.7417e-267	0.465572	1.00349e-262	Progenitor
PCDH9	4.50373e-267	0.776586	1.64841e-262	Progenitor
ALDH1A1	4.39654e-263	0.476887	1.60918e-258	Progenitor
COL9A2	4.40233e-252	0.358087	1.6113e-247	Progenitor
IFI27	1.88478e-251	0.686168	6.89849e-247	Progenitor
CYBA	8.5035e-249	0.654876	3.11237e-244	Progenitor
FCGBP	6.25857e-247	0.492177	2.2907e-242	Progenitor
RPS26	1.09605e-243	0.618018	4.01166e-239	Progenitor
FNBP1	3.68266e-241	0.415205	1.34789e-236	Progenitor
CXCL2	5.88531e-240	0.851543	2.15408e-235	Progenitor
GOLM1	1.9675e-231	0.618833	7.20123e-227	Progenitor
ERBB3	1.25326e-230	0.584545	4.58706e-226	Progenitor
ADGRG6	1.23257e-228	0.401351	4.51133e-224	Progenitor
MECOM	6.01251e-228	0.67347	2.20064e-223	Progenitor
HLA-E	3.46253e-227	0.536034	1.26732e-222	Progenitor
SAMD12	1.70657e-219	0.494284	6.24621e-215	Progenitor
MT-ND5	4.2178e-217	0.523575	1.54376e-212	Progenitor
RNF183	2.28123e-214	0.263013	8.34953e-210	Progenitor
AP004608.1	2.67839e-214	0.336816	9.80318e-210	Progenitor
AC074117.1	6.9904e-211	0.317058	2.55856e-206	Progenitor
ERAP2	2.42597e-209	0.334906	8.87928e-205	Progenitor
CXCL3	9.91551e-209	0.885687	3.62918e-204	Progenitor
PIK3C2G	2.82256e-206	0.789475	1.03308e-201	Progenitor
IRAK3	3.63716e-206	0.371353	1.33124e-201	Progenitor
UNC5CL	7.16536e-205	0.374286	2.62259e-200	Progenitor
ADH1C	1.62361e-203	0.644952	5.94258e-199	Progenitor
PRKCI	1.41465e-200	0.480971	5.17775e-196	Progenitor
MT-ND3	1.72939e-196	0.405387	6.32975e-192	Progenitor
POLR2J3	3.6016e-195	0.500283	1.31822e-190	Progenitor
RPS6KA5	5.80871e-195	0.338009	2.12605e-190	Progenitor
TNNT1	1.00748e-194	0.381861	3.68749e-190	Progenitor
SDC3	1.12893e-194	0.324513	4.132e-190	Progenitor
IFITM3	1.24812e-194	0.534469	4.56823e-190	Progenitor
SIK2	3.68099e-193	0.387234	1.34728e-188	Progenitor
BPIFB1	2.52826e-192	0.309049	9.25367e-188	Progenitor
IRX2	1.10781e-190	0.475336	4.05471e-186	Progenitor
PTGIS	1.93412e-189	0.456272	7.07905e-185	Progenitor
NR1D2	1.2285e-187	0.435555	4.49642e-183	Progenitor
ID1	1.94869e-185	1.15256	7.13238e-181	Progenitor
HMGCS2	3.18246e-182	0.586849	1.16481e-177	Progenitor
ATXN7L3B	6.96877e-182	0.51909	2.55064e-177	Progenitor
ZG16B	7.0494e-182	0.829741	2.58015e-177	Progenitor
CLIC6	7.41998e-181	0.323896	2.71579e-176	Progenitor
GABRP	2.91625e-180	0.344172	1.06738e-175	Progenitor
SCNN1A	2.95011e-180	0.451462	1.07977e-175	Progenitor
ASPH	6.63723e-180	0.517333	2.42929e-175	Progenitor
HDAC7	2.53081e-178	0.337347	9.26301e-174	Progenitor
TC2N	1.08617e-174	0.484308	3.97548e-170	Progenitor
ZC3H12A	8.79112e-173	0.304454	3.21764e-168	Progenitor
CHD3	1.54457e-172	0.445755	5.65327e-168	Progenitor
KITLG	1.39158e-171	0.416683	5.09333e-167	Progenitor
MUC1	5.48923e-169	0.375844	2.00911e-164	Progenitor
NCOA7	4.53218e-168	0.481744	1.65882e-163	Progenitor
CLINT1	5.36375e-166	0.432129	1.96319e-161	Progenitor
ANKRD50	1.70124e-165	0.423489	6.22671e-161	Progenitor
GSTA1	2.62079e-165	0.603309	9.59235e-161	Progenitor
SLC9A7	3.30838e-165	0.388218	1.2109e-160	Progenitor
IFI16	6.0896e-164	0.258591	2.22886e-159	Progenitor
H3F3A	8.90673e-164	0.287448	3.25995e-159	Progenitor
BMP2	1.5592e-162	0.455057	5.70682e-158	Progenitor
HIPK2	2.16978e-162	0.454545	7.9416e-158	Progenitor
[truncated: 8,477 more rows]
