# Supplementary material for: The critical role of BMP signaling in gastric epithelial cell differentiation revealed by organoids
Source: Cell Regen. 2025 May 16;14:18. doi: 10.1186/s13619-025-00237-x (PMC12084451; doi:10.1186/s13619-025-00237-x)
Supplement: Supplementary file 2 — Supplementary Material 2: Supplementary tables 1-11 [file 13619_2025_237_MOESM2_ESM.zip › Supplementary Table 5 Cell number of scRNA-seq.xlsx]

## Sheet: Sheet1
Analysis in Fig. 1d			Analysis in Fig. 1h						Combined analysis in Fig. S4a				Analysis in Fig. S11b				Analysis in Fig. S12b
	Stomach tissues (n=4)			CM	DM-Pit	DM-Pa	DM-C			Organoids (n=4)	Stomach tissue (n=4)			Antrum (n=4)	Corpus (n=3)			Organoids (n=4)	Tissue (n=7)
Pit cell	11026		Pit cell	46	878	546	136		Neck progenitor	647	1506		Progenitor	4	2308		Progenitor	814	2312
Proliferative cell	3481		Proliferative cell	699	22	2	251		Immature chief	983	233		Pit cell-1	1670	1042		Pit cell-1	57	2712
Neck mucous cell	2661		Chief/Neck intermediates	302	9	0	868		Chief/Neck intermediates	282	0		Pit cell-2	577	113		Pit cell-2	1163	690
Tuft cell	218		Neck progenitor	1631	31	31	418		Pit cell	2524	7915		Chief/Neck intermediates	351	49		Chief/Neck intermediates	1467	400
Chief cell	3443		Pit/Parietal intermediates	248	488	728	138		Proliferative cell	2148	2944		Neck mucous cell	568	637		Neck mucous cell	5	1205
Parietal cell	867		Chief cell	126	0	0	325		Neck mucous cell	1238	2986		Chief cell	142	398		Chief cell	83	540
Enteroendocrine cell	1809		Pit/Neck intermediates	118	156	17	180		Parietal cell	23	490		Proliferative cell	152	195		Proliferative cell	127	347
Total	23505		Neck mucous cell	66	2	1	208		Pit progenitor	261	1934		Enteroendocrine cell	106	269		Enteroendocrine cell	25	375
			Progenitor	42	0	9	13		Chief cell	245	3513		Parietal cell	74	63		Parietal cell	17	137
			Enteroendocrine cell	1	0	5	6		Tuft cell	11	173		Tuft	5	37		Tuft	1	42
			Total	3279	1586	1339	2543		Enteroendocrine cell	20	1806		Total	3649	5111		Total	3759	8760
									Pit/Parietal intermediates	365	5
									Total	8747	23505
