# Supplementary material for: The critical role of BMP signaling in gastric epithelial cell differentiation revealed by organoids
Source: Cell Regen. 2025 May 16;14:18. doi: 10.1186/s13619-025-00237-x (PMC12084451; doi:10.1186/s13619-025-00237-x)
Supplement: Supplementary file 2 — Supplementary Material 2: Supplementary tables 1-11 [file 13619_2025_237_MOESM2_ESM.zip › Supplementary Table 6 Common or specific genes of lineage in mouse tissue and organoids.xlsx]

## Sheet: pit_diffgenes
	p_val	avg_log2FC	p_val_adj
Fcgbp	0	-4.08379	0	Organoid
S100g	0	-5.00615	0	Organoid
Cyp2b10	0	-2.23024	0	Organoid
Stmn2	0	-2.3679	0	Organoid
Myo15b	0	-1.478	0	Organoid
Dmkn	0	-1.33918	0	Organoid
Igfbp5	0	-2.51248	0	Organoid
Ly6d	1.9e-304	-3.05001	5.94e-300	Organoid
Zg16	0	-3.83519	0	Organoid
Ptgs1	0	-1.42636	0	Organoid
Epop	0	-1.16324	0	Organoid
Hspb1	0	-1.38516	0	Organoid
Pigr	0	-1.77813	0	Organoid
B3galt5	0	-1.17699	0	Organoid
Krt7	4.84e-252	-1.39403	1.51e-247	Organoid
Cyp2d26	1.32e-303	-1.71886	4.13e-299	Organoid
Selenom	5.24e-273	-1.14575	1.64e-268	Organoid
Teddm3	4.48e-164	1.18018	1.4e-159	Tissue
Apol7a	2.35e-251	-1.22036	7.34e-247	Organoid
Pla2g1b	2.15e-187	1.72654	6.71e-183	Tissue
Rdh7	5.17e-281	-1.30861	1.61e-276	Organoid
Rnase4	4.9e-252	-2.03338	1.53e-247	Organoid
Krt20	2.7e-237	-1.49056	8.44e-233	Organoid
Cxcl17	1.32e-180	1.53617	4.11e-176	Tissue
Nme1	8e-181	1.52906	2.5e-176	Tissue
Slc6a8	1.91e-254	-1.01609	5.96e-250	Organoid
C1qbp	1.23e-138	1.01631	3.85e-134	Tissue
Fosb	4.33e-206	-2.05201	1.35e-201	Organoid
Spink4	1.47e-140	1.9374	4.61e-136	Tissue
Camk2n1	2.56e-216	-1.1053	7.99e-212	Organoid
Cybrd1	0	-2.30923	0	Organoid
Dusp1	1.54e-191	-1.24001	4.79e-187	Organoid
Kazald1	2.8e-218	-1.60353	8.74e-214	Organoid
Maoa	2.32e-259	-1.06171	7.23e-255	Organoid
Rbp1	1.96e-194	-1.5045	6.13e-190	Organoid
Cyp2d12	0	-1.05079	0	Organoid
Egr1	2.75e-195	-2.18421	8.58e-191	Organoid
Tmem176a	3.25e-171	-1.06698	1.02e-166	Organoid
Onecut2	2.19e-299	-1.12977	6.85e-295	Organoid
Mgll	3.2e-177	-1.44187	9.98e-173	Organoid
Ces2a	1.37e-198	-2.5732	4.27e-194	Organoid
Tmem176b	8.68e-164	-1.12729	2.71e-159	Organoid
Capn5	5.53e-184	-1.25278	1.73e-179	Organoid
Hsd17b2	3.28e-150	-1.23677	1.03e-145	Organoid
Mxd1	8.61e-185	-2.08042	2.69e-180	Organoid
Bnip3	2.01e-168	-1.33649	6.27e-164	Organoid
Mier3	7.8e-166	-1.03278	2.44e-161	Organoid
S100a10	3.11e-170	-1.29038	9.73e-166	Organoid
Apob	1.63e-232	-1.15215	5.07e-228	Organoid
Fabp4	7e-208	-1.8361	2.18e-203	Organoid
Aox3	1.46e-157	-1.27999	4.55e-153	Organoid
Snrpg	8.74e-129	1.00568	2.73e-124	Tissue
Atp8a1	4.54e-169	-1.20225	1.42e-164	Organoid
Psapl1	1.27e-137	-1.44951	3.98e-133	Organoid
Fgfbp1	1.17e-145	1.36362	3.64e-141	Tissue
Aqp3	7.31e-137	-1.18232	2.28e-132	Organoid
Tubb2a	1.28e-140	-1.01932	3.99e-136	Organoid
Rbp2	7.92e-112	1.47639	2.47e-107	Tissue
Rhoc	9.1e-162	-1.2766	2.84e-157	Organoid
Hspe1	1.66e-157	1.41363	5.2e-153	Tissue
Hist1h1c	2.16e-157	-1.57376	6.75e-153	Organoid
Nfkbiz	8.51e-133	-1.1947	2.66e-128	Organoid
Hbegf	1.48e-105	-1.05823	4.62e-101	Organoid
Ppa1	2.01e-186	1.72499	6.26e-182	Tissue
Ly6g6c	2.1e-131	-1.15419	6.56e-127	Organoid
Fabp3	3.6e-106	-2.28448	1.12e-101	Organoid
Mt2	3.74e-103	1.69028	1.17e-98	Tissue
Wfdc2	2e-108	-1.18154	6.24e-104	Organoid
Jun	2.4e-162	-2.04541	7.5e-158	Organoid
Glg1	9.85e-144	-1.05832	3.08e-139	Organoid
Mettl7a1	4.2e-154	-1.06194	1.31e-149	Organoid
Tspan3	1.57e-198	-1.65633	4.89e-194	Organoid
Atp2a3	6.02e-173	-1.33478	1.88e-168	Organoid
AA467197	1.07e-163	-1.7947	3.35e-159	Organoid
Clmn	2.66e-159	-1.3564	8.29e-155	Organoid
Aldh3a1	4.25e-118	1.62077	1.33e-113	Tissue
Tuba1c	4.45e-155	-1.21241	1.39e-150	Organoid
Akr1b8	2.65e-202	-2.31464	8.28e-198	Organoid
Lgals3	3.28e-211	-2.90968	1.03e-206	Organoid
Suox	1.03e-163	-1.29679	3.21e-159	Organoid
Smim24	2.26e-199	-2.2079	7.05e-195	Organoid
Ermp1	1.32e-141	-1.1758	4.12e-137	Organoid
Aldh1a1	2.49e-198	-2.39632	7.77e-194	Organoid
Scd2	3.72e-104	-1.20048	1.16e-99	Organoid
Akap13	2.31e-132	-1.00808	7.21e-128	Organoid
Egln3	1.26e-109	-1.13783	3.94e-105	Organoid
Btg1	1.15e-192	-1.70575	3.59e-188	Organoid
Cdkn1a	1.42e-208	-2.80307	4.43e-204	Organoid
Fosl2	6.92e-166	-1.22627	2.16e-161	Organoid
Gadd45g	1.1e-87	-1.06981	3.45e-83	Organoid
Ifi27l2a	3.36e-156	-1.01109	1.05e-151	Organoid
Clca1	7.71e-97	-1.56717	2.41e-92	Organoid
Smad7	6.21e-141	-1.27207	1.94e-136	Organoid
Sprr1a	5.96e-71	-1.27448	1.86e-66	Organoid
Clic4	7.48e-118	-1.02817	2.33e-113	Organoid
N4bp1	5.91e-142	-1.13222	1.85e-137	Organoid
Ssr2	1.06e-141	1.05431	3.3e-137	Tissue
Gsdma2	7.04e-196	3.48124	2.2e-191	Tissue
Cep350	1.16e-106	-1.00571	3.61e-102	Organoid
Pfkp	7.3e-147	-1.24109	2.28e-142	Organoid
Ncoa4	4.42e-99	-1.41365	1.38e-94	Organoid
Entpd5	4.33e-154	-1.39949	1.35e-149	Organoid
Gstp1	9.58e-178	1.45726	2.99e-173	Tissue
Lars2	6.15e-161	-1.67399	1.92e-156	Organoid
Ces1f	2.3e-131	-1.43414	7.2e-127	Organoid
Rtn4	7.54e-166	-1.20902	2.35e-161	Organoid
Krtcap2	2.85e-147	1.04141	8.91e-143	Tissue
Parm1	6.59e-157	-1.38092	2.06e-152	Organoid
Myo5c	3.82e-142	-1.14703	1.19e-137	Organoid
Lcorl	1.15e-131	-1.06495	3.6e-127	Organoid
Raph1	3.44e-145	-1.2557	1.08e-140	Organoid
Pycard	1.39e-129	1.08201	4.35e-125	Tissue
S100a13	5.84e-138	-1.10624	1.82e-133	Organoid
Etnk1	1.76e-158	-1.31809	5.48e-154	Organoid
Naga	4.46e-117	-1.03781	1.39e-112	Organoid
Tsc22d1	6.39e-120	-1.05537	2e-115	Organoid
Pgc	1.47e-199	4.43166	4.59e-195	Tissue
Tomm7	4.18e-172	1.22428	1.3e-167	Tissue
Tob1	1.22e-166	-1.33689	3.82e-162	Organoid
Gm26917	1.18e-73	-1.67786	3.7e-69	Organoid
Sec11c	5.14e-141	1.06419	1.61e-136	Tissue
Nfkbia	4.79e-101	-1.21233	1.5e-96	Organoid
Tmem189	6.33e-167	-1.56389	1.98e-162	Organoid
Fos	6.14e-151	-1.91285	1.92e-146	Organoid
Mogat1	5.63e-130	1.12272	1.76e-125	Tissue
Slc26a2	5.39e-105	-1.00808	1.68e-100	Organoid
Mrpl33	4.08e-11	0.169281	1.27e-06	Common
Hk1	4.73e-64	-0.608799	1.48e-59	Common
Hpf1	6.03e-08	0.0571265	0.00188397	Common
Psd4	3.28e-26	-0.254427	1.03e-21	Common
Rint1	4.28e-09	0.073791	0.000133507	Common
Fam122a	3.11e-07	0.0548227	0.00971694	Common
Bcorl1	8.45e-29	-0.211255	2.64e-24	Common
Fam83g	8.29e-28	-0.275261	2.59e-23	Common
Narf	2.45e-29	-0.324934	7.64e-25	Common
Herc2	7.27e-38	-0.394904	2.27e-33	Common
Galt	8.88e-11	0.0768528	2.77e-06	Common
Fam160b2	4.08e-27	-0.235686	1.27e-22	Common
Herc1	1.42e-49	-0.503809	4.43e-45	Common
Avil	9.67e-59	-0.827823	3.02e-54	Common
Cux1	2.64e-105	-0.817539	8.25e-101	Common
Garem1	5.68e-28	-0.228776	1.77e-23	Common
Mcm6	1.8e-16	0.146666	5.63e-12	Common
Dcps	6.49e-12	0.0829772	2.03e-07	Common
Mccc1	1.47e-08	0.0623371	0.000458131	Common
Snrpn	1.02e-29	-0.200369	3.17e-25	Common
Efnb2	1.35e-27	-0.243533	4.23e-23	Common
Pink1	1.02e-37	-0.402014	3.2e-33	Common
Eif2b4	7.73e-10	0.0661703	2.41e-05	Common
Litaf	3.26e-26	-0.268542	1.02e-21	Common
Hdgf	2.14e-50	0.547909	6.69e-46	Common
Ccni	1.07e-42	-0.456566	3.34e-38	Common
Pcx	9.03e-71	-0.599816	2.82e-66	Common
Tmco1	6.69e-10	0.17199	2.09e-05	Common
Sh2d4a	1.16e-06	0.123228	0.0363448	Common
Cflar	1.62e-32	-0.362517	5.07e-28	Common
Eef1akmt2	7.17e-12	0.0839561	2.24e-07	Common
Lztfl1	2.5e-12	0.083265	7.82e-08	Common
Coq3	4.54e-09	0.0642947	0.000141816	Common
Nos1ap	3.72e-26	-0.239308	1.16e-21	Common
Slc45a4	1.86e-27	-0.268079	5.8e-23	Common
Nr3c2	3.05e-32	-0.217765	9.54e-28	Common
Cct2	6.26e-29	0.3768	1.95e-24	Common
Ier3	2.31e-44	-0.52373	7.21e-40	Common
Fnbp1	1.64e-37	-0.198181	5.13e-33	Common
Rsph9	3.91e-30	-0.206345	1.22e-25	Common
Cacnb3	1.02e-26	-0.262515	3.18e-22	Common
Efna1	1.52e-26	-0.315746	4.75e-22	Common
Thoc1	6.15e-10	0.0721461	1.92e-05	Common
Zfp672	4.65e-07	0.0516258	0.014526	Common
Ndufb2	1.68e-90	0.614391	5.23e-86	Common
Mrpl34	6.85e-17	0.231528	2.14e-12	Common
Tex2	1.71e-32	-0.340672	5.34e-28	Common
Cmtm6	4.94e-43	-0.410253	1.54e-38	Common
Rasa2	6.59e-46	-0.490278	2.06e-41	Common
Myo6	1.16e-131	-0.977972	3.62e-127	Common
Igsf23	8.67e-12	0.0829611	2.71e-07	Common
Thoc3	8.51e-07	0.0580608	0.0265872	Common
Prkaa2	1.07e-34	-0.190103	3.33e-30	Common
Oaz2	1.66e-26	-0.197778	5.18e-22	Common
Wdfy3	1.9e-26	-0.248344	5.95e-22	Common
Slc27a4	6.22e-29	-0.341782	1.94e-24	Common
Mto1	3.28e-13	0.0822633	1.03e-08	Common
Gm36738	7e-08	0.0564999	0.00218587	Common
Anxa11	7.08e-07	0.0999453	0.0221173	Common
Nsd1	1.49e-59	-0.581044	4.65e-55	Common
Emc7	6.94e-07	0.0838174	0.0216655	Common
Dync1h1	1.35e-101	-0.770972	4.22e-97	Common
Gemin2	1.59e-13	0.073893	4.97e-09	Common
Ankrd49	8.6e-11	0.0705346	2.69e-06	Common
Thoc5	2.37e-08	0.0567125	0.000739722	Common
Dbt	1.4e-06	0.0555524	0.0436417	Common
Xpr1	5.65e-32	-0.194563	1.76e-27	Common
Synpo	3.64e-28	-0.222061	1.14e-23	Common
Tango2	1.86e-26	-0.234904	5.8e-22	Common
Psd3	3.11e-26	-0.266406	9.72e-22	Common
Kmt5b	9.72e-28	-0.302324	3.03e-23	Common
Sidt1	5.16e-29	-0.316651	1.61e-24	Common
Dcaf8	8.04e-29	-0.318737	2.51e-24	Common
Rps6ka3	3.56e-38	-0.40417	1.11e-33	Common
Fchsd2	4.09e-25	-0.245967	1.28e-20	Common
Tmed9	2.83e-86	0.685689	8.84e-82	Common
Fryl	2.56e-32	-0.394442	7.98e-28	Common
Oxr1	2.33e-48	-0.495341	7.29e-44	Common
Chd4	4.92e-75	-0.718999	1.54e-70	Common
Got1	5.13e-88	-0.755523	1.6e-83	Common
Dusp3	6.41e-32	-0.215605	2e-27	Common
Eepd1	1.22e-24	-0.231756	3.82e-20	Common
Wdr77	5.49e-12	0.0933378	1.71e-07	Common
Exosc8	7.17e-13	0.0918066	2.24e-08	Common
Isyna1	1.36e-11	0.080974	4.26e-07	Common
Vps51	5.19e-11	0.0682291	1.62e-06	Common
Klhdc4	1.23e-07	0.0549747	0.0038398	Common
Dapk2	9.83e-27	-0.256042	3.07e-22	Common
Ip6k1	2.75e-27	-0.272253	8.59e-23	Common
Zfp386	5.26e-13	0.0992808	1.64e-08	Common
Sec62	1.94e-19	0.255091	6.04e-15	Common
1110008L16Rik	2.66e-07	0.138203	0.00831771	Common
Gch1	2.17e-32	-0.434564	6.77e-28	Common
Phgr1	1.35e-120	-1.53986	4.22e-116	Organoid
Adipor2	4.51e-180	-1.65761	1.41e-175	Organoid
Cacybp	2.56e-13	0.210719	7.99e-09	Common
Tmem167	1.02e-08	0.135497	0.000317335	Common
Abcd4	6.67e-31	-0.379639	2.08e-26	Common
Atp6v0a1	2.11e-41	-0.414567	6.59e-37	Common
Ubl3	8.66e-134	-1.14623	2.7e-129	Organoid
Tasp1	3.75e-11	0.0774768	1.17e-06	Common
Noxa1	1.28e-10	0.0598357	3.99e-06	Common
Prr14l	3.61e-25	-0.228822	1.13e-20	Common
Rnf114	2.05e-26	-0.282206	6.4e-22	Common
Gtf2ird1	4.37e-26	-0.284282	1.36e-21	Common
Arhgap21	2.07e-29	-0.322173	6.48e-25	Common
Shh	9.65e-34	-0.479431	3.01e-29	Common
Atp4b	9.85e-27	-0.576119	3.08e-22	Common
Gm4675	1.23e-12	0.0799316	3.83e-08	Common
Fxn	4.98e-09	0.0582707	0.000155652	Common
Jag2	4.08e-30	-0.184623	1.27e-25	Common
Gak	7.25e-43	-0.40362	2.27e-38	Common
Atp2c1	1.49e-46	-0.406879	4.66e-42	Common
Picalm	3.76e-43	-0.447624	1.17e-38	Common
Rap1gap	3.38e-74	-0.67037	1.06e-69	Common
Fabp2	7.71e-29	-0.796113	2.41e-24	Common
Psmc3	8.07e-12	0.186101	2.52e-07	Common
Mrpl24	7.86e-09	0.148555	0.000245592	Common
Trim2	1.74e-57	-0.570149	5.42e-53	Common
Os9	1.17e-86	-0.711331	3.64e-82	Common
Cebpb	7.88e-112	-1.03298	2.46e-107	Organoid
Mcat	2.82e-10	0.0666977	8.82e-06	Common
Nagpa	2.18e-14	0.0932271	6.82e-10	Common
Sft2d3	3.64e-11	0.0757965	1.14e-06	Common
Cox11	2.7e-08	0.0649981	0.000844477	Common
Rnf216	2.03e-24	-0.232321	6.33e-20	Common
Tmem65	1.93e-25	-0.259181	6.03e-21	Common
Mpp5	1.09e-26	-0.294485	3.41e-22	Common
Tspan2	6.3e-26	-0.259696	1.97e-21	Common
Kdm5c	1.35e-30	-0.31843	4.22e-26	Common
Zdhhc20	7.42e-65	-0.582692	2.32e-60	Common
Timm21	4.65e-11	0.083641	1.45e-06	Common
Thap12	4.37e-09	0.0739036	0.000136431	Common
Nme2	1.86e-08	0.0533806	0.000582101	Common
Enpp5	6.95e-07	0.0396568	0.0216941	Common
Sorl1	1.47e-82	-0.7139	4.59e-78	Common
Phactr4	3.38e-30	-0.357502	1.05e-25	Common
Ralgps2	7.2e-88	-0.809735	2.25e-83	Common
Erc1	1.58e-24	-0.240135	4.95e-20	Common
AW209491	7.26e-12	0.0875515	2.27e-07	Common
Pwp1	1.06e-11	0.0816994	3.32e-07	Common
Alg9	6.62e-09	0.0673474	0.000206743	Common
Cers4	1.55e-08	0.0592752	0.000483569	Common
Ercc1	4.88e-08	0.0496936	0.00152339	Common
Acly	5.3e-36	-0.382925	1.66e-31	Common
Psma4	1.56e-38	0.412916	4.87e-34	Common
Uqcc3	6.28e-07	0.102465	0.0196033	Common
Trip12	5.68e-63	-0.606968	1.77e-58	Common
Wdr26	1.2e-104	-0.814962	3.76e-100	Common
Mepce	8.8e-26	-0.21147	2.75e-21	Common
Filip1l	2.06e-24	-0.24271	6.45e-20	Common
Ilf2	7.88e-08	0.0696958	0.00246179	Common
9530036O11Rik	4.76e-27	-0.339195	1.49e-22	Common
Clk3	4.33e-38	-0.370312	1.35e-33	Common
Aatf	1.58e-12	0.0788348	4.94e-08	Common
Nectin4	1.3e-29	-0.21227	4.06e-25	Common
Hectd4	5.58e-25	-0.223535	1.74e-20	Common
Parp4	2.09e-25	-0.226097	6.51e-21	Common
Rbpms	3.37e-32	-0.371649	1.05e-27	Common
Hip1r	2.45e-48	-0.533881	7.64e-44	Common
Ubr4	1.34e-38	-0.394604	4.19e-34	Common
Wipf2	3.06e-55	-0.536885	9.55e-51	Common
Mkrn2os	3.33e-85	-0.746168	1.04e-80	Common
Ces1e	1.3e-29	-0.20185	4.05e-25	Common
Bcr	3.13e-25	-0.20941	9.78e-21	Common
2410002F23Rik	9.81e-12	0.0859525	3.06e-07	Common
Oxld1	1.89e-08	0.0612939	0.00058872	Common
Slc30a4	7.35e-27	-0.198636	2.29e-22	Common
Slc7a4	2.51e-24	-0.238664	7.85e-20	Common
Arid5b	3.59e-21	-0.244192	1.12e-16	Common
Epas1	1.07e-24	-0.259378	3.34e-20	Common
Tnfrsf21	4.65e-32	0.355892	1.45e-27	Common
Stag2	2e-30	-0.348677	6.26e-26	Common
Fam234a	7.86e-79	-0.703028	2.46e-74	Common
Fermt1	7.09e-08	0.135235	0.00221479	Common
D5Ertd579e	2.71e-29	-0.332548	8.45e-25	Common
Mthfd2	8.63e-08	0.0683829	0.00269622	Common
Etv3	4.31e-25	-0.260428	1.34e-20	Common
Slc39a14	2.25e-11	0.107192	7.04e-07	Common
Hmgcs2	5.88e-07	0.0878026	0.0183677	Common
Ugt1a6a	1.93e-34	-0.189913	6.02e-30	Common
Nmi	5.04e-07	0.0499616	0.0157517	Common
Mif	5.17e-27	0.403881	1.62e-22	Common
Abhd17a	1.04e-23	0.279449	3.25e-19	Common
Spag9	3.58e-41	-0.454711	1.12e-36	Common
Calml4	3.44e-42	-0.580815	1.07e-37	Common
Dnm2	2.02e-85	-0.675575	6.31e-81	Common
Fut8	5.26e-115	-0.958762	1.64e-110	Common
Rnaseh2b	1.59e-12	0.0791781	4.95e-08	Common
Tfdp1	8.41e-07	0.0610776	0.0262751	Common
Stxbp5	2.58e-24	-0.229865	8.05e-20	Common
Nfic	8.89e-21	-0.234287	2.78e-16	Common
Arhgef18	1.04e-27	-0.329402	3.23e-23	Common
Tprkb	1.05e-06	0.0514317	0.032771	Common
Slc36a1	3.46e-28	-0.176178	1.08e-23	Common
Efcab14	2.31e-27	-0.286224	7.2e-23	Common
Man1a	4.26e-61	-0.546711	1.33e-56	Common
Wdr83	2.13e-07	0.055422	0.00665031	Common
Nudt22	6.71e-07	0.0457945	0.0209519	Common
Dph5	4.97e-11	0.0710085	1.55e-06	Common
Leo1	1.31e-09	0.0594438	4.09e-05	Common
Tbrg4	2.2e-07	0.0585775	0.00686676	Common
Gm15417	4.87e-08	0.0544109	0.00152002	Common
Tmem41a	5.93e-26	-0.178174	1.85e-21	Common
Nacc2	4.29e-24	-0.250444	1.34e-19	Common
Tshz1	2.01e-24	-0.260459	6.28e-20	Common
Ran	1.09e-89	0.771865	3.4e-85	Common
Ybx3	8.14e-32	0.388838	2.54e-27	Common
Pip4k2c	2.02e-33	-0.362986	6.3e-29	Common
Smarcc2	5.41e-31	-0.367027	1.69e-26	Common
Imp3	3.62e-07	0.123425	0.011298	Common
Itga3	8.24e-30	-0.353058	2.57e-25	Common
Rnf103	1.85e-39	-0.415009	5.78e-35	Common
Myo1d	1.37e-91	-0.747122	4.28e-87	Common
Cnpy3	6.36e-07	0.0543515	0.0198649	Common
Ciao1	1e-06	0.0506587	0.0312537	Common
Stk38l	2.94e-24	-0.277325	9.18e-20	Common
Agfg2	1.59e-26	-0.180842	4.97e-22	Common
Nfxl1	8.92e-24	-0.274567	2.79e-19	Common
Abcb7	8.63e-25	-0.2801	2.69e-20	Common
Ncbp3	8.77e-24	-0.245397	2.74e-19	Common
Bcat2	1.56e-14	0.217266	4.87e-10	Common
Mrps33	5.41e-07	0.1231	0.0168802	Common
Sgsm2	1.45e-28	-0.314623	4.52e-24	Common
Spire1	2.39e-28	-0.352375	7.46e-24	Common
Acot9	2.36e-07	0.0583804	0.00736032	Common
Stx18	6.52e-07	0.0469694	0.0203462	Common
Prkrip1	6.26e-09	0.0468245	0.000195484	Common
Pik3c2b	3.38e-24	-0.203745	1.05e-19	Common
Git1	1.04e-23	-0.218954	3.23e-19	Common
Snx24	4.72e-08	0.066155	0.00147298	Common
Zdhhc2	3.8e-22	-0.213236	1.19e-17	Common
Trak2	6.47e-24	-0.232261	2.02e-19	Common
Oxsr1	9.44e-26	-0.304282	2.95e-21	Common
Stk17b	9.52e-26	-0.339741	2.97e-21	Common
Ptpn11	1.88e-33	-0.346511	5.87e-29	Common
Fahd2a	9.43e-09	0.0681147	0.000294553	Common
Psma7	1.44e-131	0.926812	4.51e-127	Common
Ago2	8.03e-42	-0.420134	2.51e-37	Common
Ppp2r5a	1.5e-46	-0.50963	4.69e-42	Common
Rpl22l1	6.72e-176	1.63942	2.1e-171	Tissue
Akt1	1.4e-11	0.189867	4.38e-07	Common
Rassf3	1.64e-56	-0.530339	5.11e-52	Common
Nptn	7.19e-96	-0.730316	2.24e-91	Common
Pes1	3.9e-09	0.0592271	0.000121673	Common
Tmem97	5.44e-09	0.0851632	0.000169837	Common
Pag1	1.8e-24	-0.185792	5.61e-20	Common
Mical3	1.15e-26	-0.211086	3.61e-22	Common
Kat6b	3.32e-24	-0.280288	1.04e-19	Common
Slurp1	9.77e-24	-0.363226	3.05e-19	Common
Bag3	2.3e-29	-0.329643	7.18e-25	Common
Tmed3	6.37e-10	0.179876	1.99e-05	Common
Mcu	9.74e-67	-0.551947	3.04e-62	Common
Kcnj16	6.29e-30	-0.64274	1.96e-25	Common
Acbd5	1.3e-102	-0.847421	4.06e-98	Common
Rab3b	4.93e-26	-0.165375	1.54e-21	Common
Fam173b	2.03e-10	0.0720142	6.34e-06	Common
Itsn1	1.42e-25	-0.180807	4.44e-21	Common
Osbpl11	1.39e-25	-0.182056	4.34e-21	Common
Bahd1	2.33e-25	-0.200218	7.28e-21	Common
Ppp1r9b	7.64e-23	-0.227468	2.38e-18	Common
Stag1	1.02e-22	-0.239554	3.19e-18	Common
Decr2	2.51e-24	-0.253853	7.83e-20	Common
Ralgapb	8.79e-24	-0.283401	2.75e-19	Common
Tmem131l	3.39e-24	-0.333111	1.06e-19	Common
Map3k1	1.01e-36	-0.425615	3.16e-32	Common
Txnl1	7.47e-27	0.295114	2.33e-22	Common
Ranbp2	8.82e-37	-0.4206	2.75e-32	Common
Tmem131	1.92e-29	-0.312693	5.99e-25	Common
Mpp6	1.53e-42	-0.502487	4.77e-38	Common
Wdr92	2.29e-11	0.0739815	7.14e-07	Common
Zfp53	3.96e-08	0.0597957	0.00123677	Common
Fzd3	2.42e-22	-0.233632	7.57e-18	Common
Mtmr6	9.83e-45	-0.44844	3.07e-40	Common
Tmf1	2.93e-46	-0.451869	9.16e-42	Common
Zfp503	8.99e-45	-0.584133	2.81e-40	Common
Xrcc6	1.17e-10	0.0798934	3.65e-06	Common
Dusp16	2.6e-22	-0.22662	8.12e-18	Common
Retreg2	7.37e-46	-0.475519	2.3e-41	Common
Zfc3h1	6.57e-25	-0.2959	2.05e-20	Common
Fmr1	4.57e-26	-0.322216	1.43e-21	Common
Sp3	1.76e-38	-0.411135	5.49e-34	Common
Appl2	9.71e-55	-0.511402	3.03e-50	Common
Ano6	4.25e-26	-0.175056	1.33e-21	Common
Nol4l	1.89e-22	-0.201017	5.91e-18	Common
Ndufaf1	3.97e-10	0.0669144	1.24e-05	Common
Zfp397	3.91e-08	0.0572603	0.00122003	Common
Dock6	9.53e-28	-0.197363	2.98e-23	Common
Brpf3	1.76e-26	-0.217117	5.5e-22	Common
Gtf3c1	6.73e-22	-0.251104	2.1e-17	Common
Fbxo11	5.29e-25	-0.28017	1.65e-20	Common
Arl5a	6.67e-25	-0.291754	2.08e-20	Common
Adam17	1.75e-23	-0.292527	5.45e-19	Common
Gripap1	2.92e-27	-0.316338	9.11e-23	Common
Cdc42bpa	9.16e-27	-0.395509	2.86e-22	Common
Golm1	1.23e-31	0.381951	3.84e-27	Common
Mrpl51	5.71e-29	0.298537	1.78e-24	Common
Tcp1	3.33e-17	0.242394	1.04e-12	Common
Lman2	3.65e-07	0.119866	0.0113998	Common
Lrp6	6.33e-42	-0.443406	1.98e-37	Common
Birc6	2.42e-52	-0.518379	7.54e-48	Common
Kmt2c	1.65e-76	-0.6701	5.15e-72	Common
Lrp10	6.48e-109	-0.815065	2.02e-104	Common
Ubxn8	3.08e-11	0.070666	9.63e-07	Common
Gpr39	1.32e-22	-0.237521	4.14e-18	Common
Zmym2	1.45e-22	-0.241018	4.53e-18	Common
Phldb2	3.72e-22	-0.264955	1.16e-17	Common
Pex11b	2.77e-10	0.0632813	8.64e-06	Common
Vopp1	8.63e-23	-0.227149	2.7e-18	Common
Fbxo34	7.02e-22	-0.238819	2.19e-17	Common
Pard3	1.76e-24	-0.290516	5.49e-20	Common
Ptprn2	3.09e-25	-0.313309	9.64e-21	Common
S100a1	2.7e-170	-1.3699	8.42e-166	Organoid
Paqr5	1.97e-15	0.227908	6.15e-11	Common
Bicd1	1.6e-25	-0.323114	5e-21	Common
Ibtk	1.4e-52	-0.528099	4.37e-48	Common
Atp11b	5.09e-63	-0.630849	1.59e-58	Common
Gm30025	3.18e-11	0.0749034	9.93e-07	Common
Tysnd1	3.53e-08	0.0651762	0.00110299	Common
Plekhg3	8.45e-25	-0.197126	2.64e-20	Common
Ahdc1	2.31e-22	-0.226452	7.23e-18	Common
Fer	8.23e-24	-0.26093	2.57e-19	Common
Epb41l2	1.52e-24	-0.28384	4.75e-20	Common
Abr	2.05e-26	-0.317862	6.4e-22	Common
Ino80d	1.85e-26	-0.326582	5.77e-22	Common
Polr2f	3.35e-68	0.532994	1.05e-63	Common
Nfe2l1	1.26e-39	-0.423746	3.94e-35	Common
Tmx4	8.35e-29	-0.365291	2.61e-24	Common
Tln1	2.13e-32	-0.375823	6.66e-28	Common
Dut	4.42e-11	0.126842	1.38e-06	Common
Ddx41	5.57e-07	0.0573232	0.0173779	Common
Abcf3	6.77e-07	0.0522883	0.0211447	Common
Ankrd17	8.01e-61	-0.546596	2.5e-56	Common
Dnajc13	4.59e-23	-0.263239	1.43e-18	Common
Ptpra	1.11e-27	-0.303164	3.47e-23	Common
Serinc3	2.6e-55	-0.53909	8.13e-51	Common
Osbpl5	2.18e-21	-0.19805	6.82e-17	Common
Tnfrsf1b	9.29e-23	-0.212431	2.9e-18	Common
Tfe3	1.01e-21	-0.238623	3.15e-17	Common
Elk4	3.35e-23	-0.239679	1.05e-18	Common
Gas2l1	7.27e-25	-0.28696	2.27e-20	Common
Slc39a4	3.28e-32	-0.414069	1.02e-27	Common
Psmc5	4.67e-40	0.389738	1.46e-35	Common
Ndufa10	2.15e-36	0.371792	6.71e-32	Common
Mrpl20	1.07e-35	0.354571	3.34e-31	Common
Ciao2a	9.96e-10	0.169457	3.11e-05	Common
Eps15	4.23e-28	-0.331222	1.32e-23	Common
Vps37b	6.35e-38	-0.439028	1.98e-33	Common
Jpt2	3.08e-11	0.0642374	9.62e-07	Common
Cfap69	1.46e-07	0.042697	0.00455972	Common
Tiparp	1.17e-21	-0.202986	3.64e-17	Common
Acvr1b	1.86e-21	-0.233021	5.81e-17	Common
Gin1	1.28e-11	0.0492617	4e-07	Common
Pld1	7e-23	-0.178094	2.18e-18	Common
Ap1g2	9.67e-23	-0.275737	3.02e-18	Common
Sppl3	2.89e-31	-0.348935	9.01e-27	Common
Atxn2	5.3e-30	-0.370147	1.66e-25	Common
Spcs2	1.43e-47	0.488342	4.47e-43	Common
Erbb2	1.27e-28	-0.311875	3.95e-24	Common
Zbtb4	4.7e-23	-0.170828	1.47e-18	Common
Mau2	6.58e-29	-0.349705	2.05e-24	Common
Kdm2a	8.11e-37	-0.390649	2.53e-32	Common
Mink1	3.95e-39	-0.433214	1.23e-34	Common
Lyrm9	9.91e-09	0.0756126	0.000309456	Common
Tnik	1.41e-21	-0.255086	4.39e-17	Common
Kifc3	4.6e-12	0.0967457	1.44e-07	Common
Morn2	3.18e-10	0.074333	9.92e-06	Common
Mark4	4.09e-22	-0.160975	1.28e-17	Common
Ehbp1l1	2.49e-21	-0.228345	7.76e-17	Common
Retreg3	1.57e-22	-0.260226	4.89e-18	Common
Mfsd5	3.31e-24	-0.27312	1.03e-19	Common
Kpna1	3.94e-35	-0.362535	1.23e-30	Common
Ndufs8	4.09e-42	0.418133	1.28e-37	Common
Wwc2	3.62e-38	-0.450702	1.13e-33	Common
Pum1	2.73e-59	-0.569539	8.51e-55	Common
Fam129b	9.31e-22	-0.257546	2.91e-17	Common
Pof1b	3.39e-75	-0.664727	1.06e-70	Common
Urgcp	9.52e-22	-0.230978	2.97e-17	Common
Mgat5	9.03e-23	-0.190609	2.82e-18	Common
Ms4a8a	5.38e-20	-0.34279	1.68e-15	Common
Cct7	1.86e-24	0.29709	5.79e-20	Common
Muc1	1.02e-25	0.295643	3.18e-21	Common
Usp47	6.61e-44	-0.461233	2.07e-39	Common
Helz	4.34e-23	-0.288095	1.36e-18	Common
Cdk18	4.08e-26	-0.330096	1.28e-21	Common
Aff4	6.19e-75	-0.685987	1.93e-70	Common
Pelp1	1.84e-10	0.0586335	5.74e-06	Common
Gpsm2	8.46e-26	-0.184213	2.64e-21	Common
Psma2	1.68e-94	0.657047	5.26e-90	Common
Ormdl2	1.79e-14	0.2061	5.6e-10	Common
Cdc37	3.4e-10	0.160954	1.06e-05	Common
Rpl13a	4.42e-09	0.235112	0.000138036	Common
Stk24	1.72e-36	-0.397719	5.36e-32	Common
Elmsan1	1.55e-25	-0.16484	4.85e-21	Common
Ezh1	3.25e-20	-0.21005	1.02e-15	Common
Tars2	2.48e-09	0.0376791	7.74e-05	Common
Elf4	1.61e-24	-0.27729	5.03e-20	Common
Zfp703	2.77e-23	-0.282	8.64e-19	Common
Tuba1b	2.66e-31	-0.410119	8.31e-27	Common
Rpn2	1.17e-45	0.451215	3.66e-41	Common
Cnbp	3.67e-24	0.344422	1.15e-19	Common
Ttll10	1.37e-22	-0.185231	4.29e-18	Common
Ctr9	2.24e-20	-0.235498	7e-16	Common
Fam193a	1.79e-20	-0.24249	5.6e-16	Common
Ankhd1	5.03e-26	-0.345817	1.57e-21	Common
Stat6	9.32e-29	-0.357684	2.91e-24	Common
Map2k1	9.89e-45	-0.470196	3.09e-40	Common
Dock9	7.91e-24	-0.158112	2.47e-19	Common
Slc30a6	1.41e-08	0.055421	0.000440498	Common
Tmem126b	8.93e-07	0.0467004	0.0278955	Common
Zbtb42	3.47e-22	-0.192798	1.08e-17	Common
Vps13b	2.46e-21	-0.259694	7.67e-17	Common
Rap1gds1	1.36e-24	-0.321582	4.25e-20	Common
Dcaf17	3.61e-34	-0.737719	1.13e-29	Common
Mrpl28	9.74e-19	0.246642	3.04e-14	Common
Trip11	1.62e-47	-0.485581	5.07e-43	Common
Polr2j	1.69e-07	0.128168	0.00526612	Common
Dlg1	4.56e-33	-0.362851	1.42e-28	Common
Hs3st1	3.06e-08	0.0930676	0.000955082	Common
Rpusd4	3.22e-10	0.0725957	1.01e-05	Common
Jarid2	1.03e-19	-0.225441	3.21e-15	Common
Nudt18	1.66e-20	-0.248587	5.19e-16	Common
Ell	1.16e-20	-0.205574	3.61e-16	Common
Ankib1	1.18e-25	-0.319926	3.67e-21	Common
Dhrs7	2.14e-23	-0.342979	6.67e-19	Common
Wls	2.08e-39	-0.469602	6.5e-35	Common
Ecd	1.26e-07	0.0499787	0.00393213	Common
Fnip2	4.43e-23	-0.178875	1.38e-18	Common
Slc25a44	1.04e-19	-0.195405	3.24e-15	Common
Ddx55	2.41e-08	0.0535891	0.000752377	Common
Snhg20	1.07e-06	0.0440519	0.0335095	Common
Rfx7	9.45e-22	-0.270078	2.95e-17	Common
Arih2	3.38e-22	-0.272955	1.06e-17	Common
Hdac5	3.32e-23	-0.289702	1.04e-18	Common
Tbca	1.96e-58	0.468722	6.12e-54	Common
Zcchc10	1.31e-06	0.0524281	0.0410433	Common
Kidins220	1.72e-25	-0.298642	5.38e-21	Common
Trim33	2.69e-25	-0.318481	8.4e-21	Common
Chd2	2.86e-26	-0.377175	8.93e-22	Common
Mpnd	6.78e-33	-0.382007	2.12e-28	Common
Cx3cl1	4.05e-20	-0.180464	1.26e-15	Common
Mpv17	3.13e-08	0.0533182	0.000977016	Common
Samhd1	5.9e-21	-0.169374	1.84e-16	Common
Mpzl3	1.33e-23	-0.3085	4.14e-19	Common
Stx3	2.09e-32	-0.347317	6.51e-28	Common
Ttc39b	8.67e-31	-0.36831	2.71e-26	Common
Fblim1	1.04e-37	-0.417283	3.24e-33	Common
Grhl1	6.07e-20	-0.212373	1.9e-15	Common
Prr14	1.21e-20	-0.24448	3.78e-16	Common
Rapgef6	3.17e-23	-0.266246	9.89e-19	Common
Xiap	7.75e-34	-0.368116	2.42e-29	Common
Sppl2a	4.78e-78	-0.690606	1.49e-73	Common
Larp7	1.13e-07	0.043006	0.00353636	Common
Pde7a	1.56e-23	-0.17652	4.86e-19	Common
Inpp5f	1.04e-19	-0.206064	3.25e-15	Common
Arrdc2	1.08e-20	-0.254523	3.36e-16	Common
Cdc42ep4	6.35e-21	-0.214074	1.98e-16	Common
Helz2	3.37e-21	-0.22105	1.05e-16	Common
Aurkaip1	4.28e-28	0.298388	1.34e-23	Common
Zfp292	1.16e-36	-0.436402	3.64e-32	Common
Cxadr	7.34e-08	0.161717	0.00229261	Common
Avl9	4.75e-26	-0.328557	1.48e-21	Common
Ifngr2	1.39e-101	-0.776297	4.35e-97	Common
Tyw1	2.89e-07	0.0414171	0.00903976	Common
Rfc3	2.1e-08	0.0575492	0.000654319	Common
Esyt2	4.57e-31	-0.402695	1.43e-26	Common
Arl1	2.68e-24	0.299857	8.38e-20	Common
Chmp4c	7.48e-65	-0.610432	2.34e-60	Common
Myl12b	7.18e-165	-1.28488	2.24e-160	Organoid
Ufm1	4.57e-07	0.116027	0.0142606	Common
Ndrg3	3e-21	-0.267334	9.37e-17	Common
Prpsap1	1.62e-51	-0.50984	5.07e-47	Common
Rb1cc1	1.75e-47	-0.550313	5.45e-43	Common
Rab27a	1.18e-52	-0.677963	3.68e-48	Common
Nop9	1.9e-07	0.0498688	0.00593597	Common
Ccdc22	5.1e-07	0.0488218	0.0159167	Common
Ssh3	1.14e-06	0.0422488	0.0355688	Common
Lrch3	4.28e-20	-0.191133	1.34e-15	Common
Cited4	5.68e-07	0.0673407	0.0177413	Common
Riox1	3.45e-08	0.0477161	0.00107591	Common
Rabep2	3.13e-18	-0.212034	9.78e-14	Common
Ralgapa1	4.12e-22	-0.279705	1.29e-17	Common
Trappc8	7.69e-23	-0.283611	2.4e-18	Common
Dennd1b	1.05e-23	-0.332161	3.27e-19	Common
0610012G03Rik	9.5e-30	0.321612	2.97e-25	Common
Manf	4.43e-89	0.869324	1.38e-84	Common
Eif3i	1.23e-99	0.778011	3.83e-95	Common
Acsl1	3.05e-21	-0.181386	9.51e-17	Common
Il17ra	2.32e-21	-0.200838	7.26e-17	Common
Shoc2	2.21e-35	-0.399674	6.89e-31	Common
Als2cl	1.42e-19	-0.222271	4.42e-15	Common
Areg	1.7e-16	-0.223808	5.32e-12	Common
Rlf	3.17e-19	-0.235934	9.9e-15	Common
Dcaf5	3.52e-19	-0.213629	1.1e-14	Common
Ndst1	5.69e-20	-0.232214	1.78e-15	Common
Mipep	1.55e-08	0.0524522	0.000482932	Common
B230118H07Rik	1.56e-06	0.0434471	0.0486829	Common
Il18r1	1.09e-20	-0.168495	3.4e-16	Common
Ankrd9	1.59e-24	-0.276673	4.97e-20	Common
Kif1c	7.82e-49	-0.471895	2.44e-44	Common
Gk	6.4e-51	-0.577612	2e-46	Common
Ifi27l2b	1.03e-77	-1.06893	3.2e-73	Organoid
Acvr2a	2.52e-19	-0.211272	7.87e-15	Common
Zyg11b	4.06e-19	-0.215083	1.27e-14	Common
Vldlr	7.16e-19	-0.226589	2.24e-14	Common
Sbno2	1.78e-17	-0.1518	5.57e-13	Common
Gm37494	9.66e-19	-0.214893	3.02e-14	Common
Vezf1	5.53e-20	-0.239023	1.73e-15	Common
Tmem38b	1.71e-19	-0.24132	5.34e-15	Common
Daam1	1.15e-19	-0.249464	3.58e-15	Common
Mob3b	5.65e-22	-0.258152	1.76e-17	Common
Skap2	1.01e-28	-0.346608	3.14e-24	Common
Ubr3	6.81e-27	-0.347808	2.13e-22	Common
Pomgnt1	2.24e-08	0.0548562	0.000698929	Common
Tollip	5.75e-20	-0.238973	1.79e-15	Common
Luzp1	5.6e-33	-0.381223	1.75e-28	Common
Tapbp	1.57e-58	-0.581909	4.91e-54	Common
Rapgef2	7.12e-22	-0.177169	2.22e-17	Common
Gucd1	8.15e-22	-0.179353	2.54e-17	Common
Emc9	2.8e-19	-0.191449	8.73e-15	Common
St5	6.81e-19	-0.197689	2.13e-14	Common
Serinc5	5.74e-19	-0.234278	1.79e-14	Common
Qrsl1	4.4e-08	0.0640673	0.0013731	Common
Ubxn7	6.44e-19	-0.168191	2.01e-14	Common
Mpc2	7.04e-17	0.199798	2.2e-12	Common
Lsm6	1.9e-31	0.324983	5.92e-27	Common
Pja2	2.03e-31	-0.399545	6.33e-27	Common
Fam83f	1.8e-19	-0.183031	5.61e-15	Common
Kif3b	2.75e-18	-0.206196	8.6e-14	Common
Arhgap10	7.8e-19	-0.23345	2.43e-14	Common
Akap8l	1.83e-18	-0.236362	5.72e-14	Common
Tanc1	2.48e-22	-0.289064	7.76e-18	Common
Chd8	1.78e-25	-0.316637	5.55e-21	Common
Uqcc2	2.23e-07	0.122723	0.00697326	Common
Arap2	4.75e-65	-0.682117	1.48e-60	Common
Zfyve9	7.26e-21	-0.159244	2.27e-16	Common
Gphn	9e-21	-0.284308	2.81e-16	Common
Rap2c	1.01e-23	-0.28468	3.14e-19	Common
Cdcp1	1.47e-23	-0.305007	4.59e-19	Common
Cbl	3.36e-25	-0.34131	1.05e-20	Common
Casz1	8.66e-92	-0.827803	2.71e-87	Common
9130401M01Rik	2.81e-07	0.0444477	0.00876463	Common
Foxo1	2.7e-18	-0.204785	8.44e-14	Common
Polk	1.9e-20	-0.261378	5.93e-16	Common
Tbc1d10b	1.07e-21	-0.294159	3.35e-17	Common
Gigyf2	2.41e-28	-0.368785	7.51e-24	Common
Abi1	1.13e-52	-0.493663	3.54e-48	Common
Dsg2	1e-116	-0.935187	3.13e-112	Common
Muc5ac	1.97e-172	2.40873	6.17e-168	Tissue
Ndufb4	1.84e-84	0.608763	5.76e-80	Common
Comtd1	8.53e-09	0.136536	0.000266422	Common
B230307C23Rik	9.3e-09	0.0389684	0.00029054	Common
Camsap2	3.35e-18	-0.188145	1.05e-13	Common
Rc3h2	1.18e-22	-0.29526	3.69e-18	Common
Nrd1	2.77e-70	-0.672578	8.64e-66	Common
Fbxl6	4.42e-07	0.0555011	0.0138078	Common
Psmb9	8.75e-07	0.0510803	0.0273252	Common
Wdtc1	1.83e-18	-0.214754	5.72e-14	Common
Ydjc	6.63e-08	0.0493316	0.00207151	Common
Mzt2	1.06e-07	0.0471746	0.00332444	Common
Pik3ca	1.49e-18	-0.239461	4.66e-14	Common
Fam83c	3.65e-08	0.0637661	0.00113981	Common
Dlg5	3.75e-19	-0.162153	1.17e-14	Common
Uvrag	7.36e-18	-0.190756	2.3e-13	Common
Fam13b	3.22e-18	-0.215754	1e-13	Common
Klhl9	7.4e-21	-0.246674	2.31e-16	Common
Trrap	4.72e-19	-0.26052	1.47e-14	Common
Ywhag	4.23e-34	-0.368461	1.32e-29	Common
Plekha6	3e-43	-0.473915	9.36e-39	Common
Aldh3a2	2.22e-58	-0.584956	6.92e-54	Common
Atpaf2	4.31e-09	0.0591333	0.000134676	Common
Xrcc5	9.3e-07	0.0489982	0.0290458	Common
Prps2	1.09e-06	0.0389171	0.0341388	Common
Arhgef40	2.53e-18	-0.223576	7.91e-14	Common
Top2b	2.36e-34	-0.379131	7.36e-30	Common
Ncoa7	6.89e-40	-0.446807	2.15e-35	Common
Park7	2.31e-70	0.619839	7.22e-66	Common
Sub1	6.1e-62	0.557408	1.91e-57	Common
Gldc	7.53e-07	0.150696	0.023514	Common
Npc1	1.82e-19	-0.151722	5.69e-15	Common
Creb3l2	5.41e-20	-0.178106	1.69e-15	Common
Fa2h	1.63e-20	-0.27128	5.11e-16	Common
Slc12a7	3.25e-24	-0.309201	1.01e-19	Common
Atxn10	3.69e-34	-0.374552	1.15e-29	Common
Ovol2	4.26e-34	-0.411318	1.33e-29	Common
Usp53	3.96e-36	-0.421261	1.24e-31	Common
Hist1h2bc	4.21e-50	-0.586319	1.31e-45	Common
Stk38	5.02e-101	-0.752811	1.57e-96	Common
Sh3bp1	3.64e-18	-0.161574	1.14e-13	Common
Cnnm4	6.11e-18	-0.219869	1.91e-13	Common
Nipal3	7.78e-18	-0.211333	2.43e-13	Common
Kmt2d	6.59e-18	-0.217594	2.06e-13	Common
Tnrc6a	1.8e-25	-0.305946	5.61e-21	Common
Acad11	2.23e-22	-0.334951	6.96e-18	Common
Sox4	1.32e-17	-0.356208	4.13e-13	Common
Nisch	5e-35	-0.39884	1.56e-30	Common
Scamp5	5.85e-64	-0.645457	1.83e-59	Common
AC149090.1	4.18e-98	-0.788952	1.3e-93	Common
Psmd13	2.38e-08	0.102767	0.000744707	Common
Fam8a1	7.48e-20	-0.250498	2.34e-15	Common
Rab3gap1	8.61e-21	-0.258539	2.69e-16	Common
Zmym5	1.64e-22	-0.303151	5.13e-18	Common
Gtf2i	2.45e-28	-0.346721	7.64e-24	Common
Nsd3	3.03e-40	-0.428419	9.45e-36	Common
Prag1	1.86e-07	0.0631465	0.00582282	Common
Fam83b	8.97e-19	-0.205901	2.8e-14	Common
Pias3	2.68e-18	-0.214075	8.36e-14	Common
Ttll7	4.19e-27	-0.346274	1.31e-22	Common
Ncmap	1.11e-27	-0.355581	3.47e-23	Common
Aak1	3.3e-29	-0.386104	1.03e-24	Common
Dhrs4	1.74e-40	-0.455119	5.44e-36	Common
Tbrg1	7.38e-37	0.37347	2.31e-32	Common
Ube2o	6.52e-19	-0.191623	2.03e-14	Common
Ccdc91	1.12e-17	-0.203839	3.49e-13	Common
Gls	1.26e-18	-0.231383	3.92e-14	Common
Ncoa3	2.13e-18	-0.258752	6.66e-14	Common
Socs4	2.91e-21	-0.262328	9.1e-17	Common
Wdr13	7.94e-20	-0.263098	2.48e-15	Common
Shroom3	1.3e-50	-0.4765	4.07e-46	Common
Glud1	2.93e-39	-0.487192	9.15e-35	Common
Fam69a	8.72e-18	-0.169608	2.72e-13	Common
Phf2	1.51e-17	-0.177589	4.72e-13	Common
Zfp707	3.49e-18	-0.184775	1.09e-13	Common
Rbfox2	4.07e-18	-0.198539	1.27e-13	Common
Rp2	7.13e-19	-0.213632	2.23e-14	Common
Arid2	3.1e-17	-0.219422	9.69e-13	Common
45359	1.35e-26	-0.314625	4.22e-22	Common
Vps41	4.83e-27	-0.31909	1.51e-22	Common
Zfp638	4.41e-26	-0.344137	1.38e-21	Common
Ccdc124	1.8e-29	0.332503	5.63e-25	Common
Eml1	3.14e-43	-0.492511	9.8e-39	Common
Dnajc17	2.05e-07	0.0474592	0.00639806	Common
Cdk17	6.01e-19	-0.154143	1.88e-14	Common
Prom1	1.6e-71	-0.620602	4.99e-67	Common
Gigyf1	1.63e-17	-0.202462	5.08e-13	Common
Ube2q1	7.69e-35	-0.366086	2.4e-30	Common
45544	5.88e-17	-0.17218	1.84e-12	Common
Ssbp2	4.81e-18	-0.1816	1.5e-13	Common
Phc3	8.32e-18	-0.232446	2.6e-13	Common
Atad2b	2.26e-21	-0.263258	7.05e-17	Common
Dync1li1	2.4e-21	-0.280738	7.5e-17	Common
Rbms1	2.05e-29	-0.373412	6.42e-25	Common
Zmiz1	3.18e-98	-0.864987	9.93e-94	Common
Tmem56	1.5e-17	-0.188828	4.67e-13	Common
Rab12	1.04e-16	-0.201269	3.24e-12	Common
Uaca	1.22e-17	-0.243114	3.81e-13	Common
Stat2	1.89e-17	-0.245199	5.91e-13	Common
Fam98b	4.95e-07	0.0417333	0.0154584	Common
Wdr44	3.14e-17	-0.202858	9.8e-13	Common
Ndufs5	8.42e-78	0.583319	2.63e-73	Common
Ttc36	7.11e-19	-0.201087	2.22e-14	Common
Fbxw11	1.48e-17	-0.20195	4.61e-13	Common
Capn7	3.88e-18	-0.205924	1.21e-13	Common
Ppic	3.56e-17	-0.237006	1.11e-12	Common
Ly6g6e	4.01e-16	-0.254875	1.25e-11	Common
Actn1	4.06e-17	-0.260391	1.27e-12	Common
Btbd7	2.47e-31	-0.366845	7.72e-27	Common
Cyb5b	1.18e-95	-0.867415	3.69e-91	Common
Camta2	1.94e-17	-0.170938	6.04e-13	Common
Bcl2l2	2.13e-17	-0.174104	6.66e-13	Common
Mylk	1.22e-19	-0.187931	3.82e-15	Common
Kcnk6	8.47e-18	-0.238376	2.64e-13	Common
Ets2	8.61e-24	-0.310521	2.69e-19	Common
Arl16	4e-07	0.0388396	0.0125033	Common
Rnf213	1.85e-15	-0.205401	5.77e-11	Common
Adap1	7.93e-18	-0.260336	2.48e-13	Common
Arrb1	3.1e-21	-0.289875	9.67e-17	Common
Smap2	2.07e-23	-0.312548	6.47e-19	Common
Capn2	3.51e-23	-0.325117	1.1e-18	Common
Slc4a2	6.91e-30	-0.337075	2.16e-25	Common
Efr3a	6.13e-34	-0.378697	1.91e-29	Common
45358	7.23e-31	-0.412415	2.26e-26	Common
Sat1	1.38e-55	-0.578202	4.32e-51	Common
Cacul1	1.55e-16	-0.185313	4.85e-12	Common
Tgfbr2	1.58e-17	-0.233637	4.93e-13	Common
Ppp1r12a	1.62e-63	-0.613687	5.07e-59	Common
Myh9	1.21e-108	-0.981084	3.79e-104	Common
Adam10	1.83e-135	-1.04385	5.72e-131	Organoid
Timm8b	8.89e-18	0.238427	2.78e-13	Common
Dip2c	8.38e-19	-0.143462	2.62e-14	Common
Abcc4	2.34e-16	-0.210659	7.31e-12	Common
Cnot1	5.58e-50	-0.54431	1.74e-45	Common
Tom1l2	1.37e-17	-0.172895	4.29e-13	Common
Cdc14a	1.84e-16	-0.197124	5.75e-12	Common
Usp10	1.25e-23	-0.282944	3.91e-19	Common
Sh3bgrl	5.78e-39	-0.454367	1.8e-34	Common
Dolk	9.06e-08	0.0492593	0.0028293	Common
Tatdn2	4.12e-07	0.039711	0.0128523	Common
Tmem184b	1.03e-18	-0.153348	3.22e-14	Common
Mlxip	2.21e-16	-0.202404	6.91e-12	Common
Slc43a2	1.01e-16	-0.203255	3.15e-12	Common
Frs2	3.22e-17	-0.211225	1.01e-12	Common
Tor1aip1	2.57e-20	-0.278985	8.03e-16	Common
Osbpl2	6.22e-35	-0.420963	1.94e-30	Common
Wapl	1.27e-47	-0.471019	3.96e-43	Common
D17Wsu92e	1.18e-66	-0.600179	3.69e-62	Common
Mapk8	1.34e-16	-0.168163	4.2e-12	Common
Zfp821	2.69e-16	-0.180469	8.4e-12	Common
Spata2	2.43e-16	-0.186017	7.59e-12	Common
Sox2	3.84e-16	-0.203293	1.2e-11	Common
Snx27	1.14e-19	-0.262738	3.56e-15	Common
Lipe	1.04e-07	0.0472243	0.00325298	Common
Bmt2	1.38e-17	-0.151838	4.3e-13	Common
Irak2	7.7e-18	-0.162224	2.4e-13	Common
Slc12a6	1.7e-16	-0.201097	5.3e-12	Common
Tet2	1.7e-17	-0.242806	5.31e-13	Common
Fbxo33	6.42e-19	-0.248687	2e-14	Common
Pcgf5	1.8e-18	-0.255156	5.62e-14	Common
Lypd6	5.34e-18	-0.26926	1.67e-13	Common
Pgrmc2	3.1e-21	-0.27369	9.7e-17	Common
Mef2a	2.27e-25	-0.316939	7.1e-21	Common
Bptf	1.73e-50	-0.558902	5.39e-46	Common
Dop1b	5.02e-64	-0.576875	1.57e-59	Common
Sptbn1	1.28e-149	-1.18363	3.99e-145	Organoid
Zswim8	1.3e-16	-0.205448	4.06e-12	Common
Sh3gl2	2.24e-26	-0.308704	6.98e-22	Common
Zfp871	1.15e-24	-0.319704	3.58e-20	Common
Rsrc1	5.82e-23	-0.29499	1.82e-18	Common
Uqcrc2	2.15e-79	0.618423	6.71e-75	Common
Sars	1.85e-09	0.157037	5.78e-05	Common
Tubgcp4	6.71e-16	-0.183506	2.1e-11	Common
Aebp2	9.08e-18	-0.245274	2.83e-13	Common
Rabgef1	3.66e-19	-0.247722	1.14e-14	Common
Ubtf	5.89e-34	-0.399114	1.84e-29	Common
Pkp4	1.29e-50	-0.568758	4.02e-46	Common
Fam160b1	7e-17	-0.219785	2.19e-12	Common
Mycbp2	2.4e-24	-0.343914	7.5e-20	Common
Ndufa12	9.09e-94	0.691142	2.84e-89	Common
Nop2	5.67e-08	0.051147	0.00177102	Common
Pcca	3.45e-07	0.0398894	0.0107756	Common
Qser1	2.29e-15	-0.183845	7.17e-11	Common
Trappc10	4.75e-20	-0.238885	1.48e-15	Common
Brap	1.6e-18	-0.241833	5.01e-14	Common
Lrp5	4.91e-18	-0.2522	1.53e-13	Common
Src	4.6e-18	-0.254852	1.44e-13	Common
Ehmt2	1.38e-27	-0.333642	4.3e-23	Common
Phf3	4.9e-37	-0.405537	1.53e-32	Common
Pi4k2b	2.21e-36	-0.41972	6.9e-32	Common
Gna13	2.41e-51	-0.54026	7.52e-47	Common
Hivep2	8.2e-17	-0.181798	2.56e-12	Common
Sec14l1	6.44e-24	-0.292076	2.01e-19	Common
Thoc6	9.57e-08	0.0542016	0.00298851	Common
1700110K17Rik	2.78e-07	0.0486533	0.00867209	Common
Cobll1	1.89e-18	-0.251537	5.91e-14	Common
Zfp664	2.12e-19	-0.255743	6.63e-15	Common
Gabpb2	1.93e-19	-0.272875	6.04e-15	Common
Phip	8.3e-18	-0.318398	2.59e-13	Common
Pak1	7.96e-36	-0.395532	2.49e-31	Common
Pnpla8	5.39e-36	-0.407858	1.68e-31	Common
Zfr	1.21e-34	-0.436668	3.77e-30	Common
Gstm7	1.59e-06	0.0619378	0.0495007	Common
H2afx	1.15e-06	0.0467779	0.0358785	Common
Marf1	8.36e-19	-0.261155	2.61e-14	Common
Cpt1a	3.12e-34	-0.379805	9.74e-30	Common
Myc	3.12e-07	0.0729899	0.0097506	Common
Ap5m1	2.56e-16	-0.212436	8.01e-12	Common
Myo1c	1.04e-17	-0.228752	3.26e-13	Common
Stau1	5.15e-19	-0.23085	1.61e-14	Common
Rere	9.64e-19	-0.25475	3.01e-14	Common
Gbf1	1.06e-20	-0.259151	3.3e-16	Common
Cspp1	9.38e-19	-0.280159	2.93e-14	Common
Ash1l	1.05e-66	-0.643299	3.27e-62	Common
Sprr2a3	1.54e-94	-2.55776	4.81e-90	Organoid
Cisd3	1.35e-15	-0.217031	4.2e-11	Common
Usp6nl	4.41e-16	-0.228892	1.38e-11	Common
Lifr	3.99e-15	-0.189844	1.25e-10	Common
Znrf2	9.33e-24	-0.342054	2.91e-19	Common
Taf4	2.13e-15	-0.17253	6.66e-11	Common
Mon2	5.77e-24	-0.354142	1.8e-19	Common
Ist1	3.38e-29	-0.372181	1.05e-24	Common
Prkar2a	2.66e-36	-0.425519	8.31e-32	Common
Smad1	3.11e-39	-0.459717	9.72e-35	Common
Dgat1	5.57e-39	-0.541517	1.74e-34	Common
Lpp	9.17e-69	-0.682766	2.86e-64	Common
Fer1l4	7.58e-133	-1.00436	2.37e-128	Organoid
Klf10	3.73e-16	-0.22119	1.16e-11	Common
Agr2	4.33e-183	2.35669	1.35e-178	Tissue
Set	9.96e-13	0.298685	3.11e-08	Common
Unc45a	1.71e-16	-0.222162	5.34e-12	Common
Gadd45b	1.52e-14	-0.227271	4.75e-10	Common
Trip10	3.48e-18	-0.258588	1.09e-13	Common
Tut7	3.67e-57	-0.637236	1.15e-52	Common
Txnrd1	1.04e-105	-0.88218	3.25e-101	Common
Scarb1	1.27e-15	-0.200903	3.96e-11	Common
Nbr1	2.3e-27	-0.336452	7.2e-23	Common
Gmds	8.77e-159	1.17417	2.74e-154	Tissue
Vwa5a	1.1e-15	-0.202813	3.44e-11	Common
Arfgef2	2.3e-16	-0.223286	7.17e-12	Common
Lats1	2.62e-17	-0.234058	8.17e-13	Common
Slmap	2.28e-40	-0.44769	7.12e-36	Common
Samd8	2.7e-64	-0.631568	8.44e-60	Common
Rgl3	4.24e-15	-0.160917	1.32e-10	Common
Ppfia1	2.66e-23	-0.300115	8.31e-19	Common
Eif5b	2.12e-11	0.176028	6.61e-07	Common
Ccdc82	4.84e-16	-0.157355	1.51e-11	Common
Thrb	5.47e-15	-0.220344	1.71e-10	Common
Rabep1	3.27e-20	-0.271858	1.02e-15	Common
Actr1a	3.59e-22	-0.281657	1.12e-17	Common
Dok4	1.33e-21	-0.30105	4.14e-17	Common
Hacd3	1.41e-39	-0.449973	4.41e-35	Common
Plec	2.19e-79	-0.754573	6.84e-75	Common
Fbxl5	8.17e-20	-0.255303	2.55e-15	Common
Cep170b	5.16e-23	-0.29268	1.61e-18	Common
Fcho2	4.74e-23	-0.308314	1.48e-18	Common
Med15	1.71e-22	-0.283938	5.35e-18	Common
Gm10076	3.11e-204	2.24937	9.7e-200	Tissue
Sec61g	1.21e-182	1.3866	3.77e-178	Tissue
Ids	3.97e-15	-0.186019	1.24e-10	Common
2610507B11Rik	2.66e-75	-0.635852	8.31e-71	Common
Itpr3	5.06e-132	-1.05319	1.58e-127	Organoid
Btaf1	1.62e-14	-0.175541	5.06e-10	Common
Smg7	7.4e-15	-0.194953	2.31e-10	Common
Jup	2.76e-07	0.140687	0.00862248	Common
Plekha1	1.7e-14	-0.178803	5.31e-10	Common
Arnt	1.3e-14	-0.180198	4.07e-10	Common
Rdh11	1.79e-15	-0.18912	5.58e-11	Common
Ctcf	2.88e-40	-0.44277	8.99e-36	Common
Jak1	5.13e-46	-0.481023	1.6e-41	Common
Sfn	2.85e-45	-0.593505	8.89e-41	Common
Arfgef1	5.21e-71	-0.63618	1.63e-66	Common
Ppfibp1	1.45e-17	-0.230036	4.53e-13	Common
Xpo7	1.25e-17	-0.236615	3.9e-13	Common
Frk	4.01e-23	-0.331556	1.25e-18	Common
Drap1	1.88e-08	0.161838	0.000587893	Common
Synrg	5.16e-22	-0.292414	1.61e-17	Common
Mydgf	1.7e-22	0.291851	5.32e-18	Common
Akr1c12	2.68e-13	0.215159	8.37e-09	Common
Rbl2	5.35e-15	-0.151929	1.67e-10	Common
Icmt	2.74e-14	-0.158638	8.56e-10	Common
Ahctf1	2.06e-13	-0.165709	6.42e-09	Common
Fbrs	4.32e-14	-0.173507	1.35e-09	Common
Rnf43	3.61e-15	-0.173896	1.13e-10	Common
Kdm4a	2.38e-14	-0.176074	7.44e-10	Common
Nsf	2.69e-17	-0.250897	8.39e-13	Common
Dicer1	4.83e-18	-0.257924	1.51e-13	Common
Arid1b	7.22e-19	-0.274575	2.26e-14	Common
Capn8	2.66e-14	-0.302288	8.3e-10	Common
Smad4	1.01e-24	-0.307584	3.15e-20	Common
Sema4a	1.13e-27	-0.356192	3.53e-23	Common
Metrnl	6.91e-37	-0.45372	2.16e-32	Common
Kctd14	1.42e-53	-0.827125	4.43e-49	Common
Zc3h4	3.61e-14	-0.154901	1.13e-09	Common
Cpeb2	7.98e-15	-0.164244	2.49e-10	Common
Ankrd44	2.12e-14	-0.167827	6.61e-10	Common
Nexmif	4.71e-15	-0.320606	1.47e-10	Common
Slc38a2	1.03e-103	-0.961657	3.21e-99	Common
Chd6	6.17e-21	-0.298991	1.93e-16	Common
Pitpnm1	5.82e-15	-0.155963	1.82e-10	Common
Vcpip1	2.89e-15	-0.218952	9.03e-11	Common
Stxbp3	2.21e-31	-0.366151	6.89e-27	Common
Mcur1	7.59e-31	-0.375545	2.37e-26	Common
Tnrc6b	2.55e-45	-0.487295	7.96e-41	Common
Cdc14b	4.82e-14	-0.154864	1.5e-09	Common
Pikfyve	5.41e-14	-0.164235	1.69e-09	Common
Setd2	7.98e-21	-0.275693	2.49e-16	Common
Cox17	2.34e-11	0.176015	7.3e-07	Common
Extl3	3.37e-14	-0.152576	1.05e-09	Common
Atp10b	4.97e-15	-0.160213	1.55e-10	Common
Aida	1.21e-13	-0.179782	3.78e-09	Common
Zfp385b	7.08e-16	-0.233395	2.21e-11	Common
Sp1	2.64e-17	-0.249856	8.24e-13	Common
Rnf152	6.2e-20	-0.352632	1.94e-15	Common
Brd4	4.8e-36	-0.430588	1.5e-31	Common
Dram2	8.14e-50	-0.514491	2.54e-45	Common
Nucb1	3.68e-66	-0.636341	1.15e-61	Common
Smarca2	1.08e-13	-0.197266	3.39e-09	Common
Vps28	2.5e-37	0.36412	7.81e-33	Common
Sos2	1.04e-13	-0.170897	3.23e-09	Common
Nr4a2	2.9e-13	-0.198831	9.07e-09	Common
Fat1	5.68e-16	-0.223754	1.77e-11	Common
Reps2	1.87e-18	-0.297987	5.85e-14	Common
Mkln1	1.94e-40	-0.432232	6.05e-36	Common
Eps8l3	1.22e-42	-0.514792	3.8e-38	Common
Ddx6	1.81e-100	-0.848435	5.67e-96	Common
Trim56	8.25e-14	-0.197228	2.58e-09	Common
Sap30l	1.64e-21	-0.295722	5.12e-17	Common
C2cd2l	7.91e-14	-0.150906	2.47e-09	Common
Ifih1	6.07e-14	-0.185202	1.9e-09	Common
Rnh1	6.31e-23	0.259606	1.97e-18	Common
Sgce	1.77e-14	-0.1391	5.53e-10	Common
Grhl2	5.75e-16	-0.231763	1.79e-11	Common
Samd9l	2e-46	-0.575137	6.23e-42	Common
B4galnt1	1.81e-119	-0.982658	5.66e-115	Common
Serpinb6a	6.08e-131	-1.09657	1.9e-126	Organoid
Kdm2b	1.37e-13	-0.150797	4.28e-09	Common
Pla2g10	1.16e-77	0.612393	3.61e-73	Common
Rbm3	3.65e-46	0.534357	1.14e-41	Common
Rep15	3.47e-11	0.304824	1.08e-06	Common
Mrps21	4.55e-14	0.217773	1.42e-09	Common
Rala	8.58e-07	0.110363	0.0267873	Common
Mospd1	2.8e-14	-0.151202	8.73e-10	Common
Abcb9	2.79e-14	-0.181684	8.71e-10	Common
Atf6	8e-16	-0.19808	2.5e-11	Common
Dtnbp1	4.67e-16	-0.221421	1.46e-11	Common
Rprd2	1.31e-16	-0.242652	4.08e-12	Common
Wwp2	1.33e-16	-0.245985	4.14e-12	Common
Kalrn	4.93e-18	-0.273655	1.54e-13	Common
Pdpk1	5.24e-25	-0.327832	1.64e-20	Common
Hp1bp3	7.24e-35	-0.405108	2.26e-30	Common
Ap3b1	1.49e-36	-0.443455	4.64e-32	Common
Cyp2j6	1.22e-50	-0.542588	3.81e-46	Common
Tmem30a	7.77e-78	-0.671444	2.43e-73	Common
Bicdl1	3.72e-14	-0.185263	1.16e-09	Common
Mdh1	8.29e-96	0.715777	2.59e-91	Common
Fkbp2	8.78e-54	0.471149	2.74e-49	Common
Tmem256	3.84e-24	0.269955	1.2e-19	Common
Erp44	1.07e-17	0.224567	3.34e-13	Common
Pgls	3.06e-11	0.192394	9.55e-07	Common
Otud5	3.88e-15	-0.215156	1.21e-10	Common
Arl8a	1.87e-17	-0.251148	5.84e-13	Common
Atg12	3.07e-31	-0.372601	9.6e-27	Common
Alkbh5	1.14e-36	-0.399812	3.57e-32	Common
Mcmbp	2.31e-37	-0.42096	7.22e-33	Common
Reep3	1.54e-40	-0.4646	4.82e-36	Common
Qsox1	1.66e-100	-0.977102	5.17e-96	Common
Tm4sf5	3.37e-75	-1.14806	1.05e-70	Organoid
Lypd8	1.39e-166	-2.57975	4.34e-162	Organoid
Ckap5	2.96e-13	-0.184457	9.23e-09	Common
Rtraf	3.32e-53	0.482287	1.04e-48	Common
Ncl	5.85e-09	0.335303	0.000182686	Common
Hras	1.23e-26	0.29379	3.85e-22	Common
Etfa	1.91e-13	0.172179	5.95e-09	Common
Ift20	2.11e-08	0.137407	0.000659387	Common
Lmbr1	1.21e-13	-0.149816	3.78e-09	Common
Ubr2	1.14e-17	-0.259947	3.56e-13	Common
Ccdc34	4.41e-21	-0.304595	1.38e-16	Common
Cul1	3.1e-41	-0.438136	9.68e-37	Common
Ubn2	1.84e-40	-0.457202	5.75e-36	Common
Eea1	2.24e-44	-0.501131	6.99e-40	Common
Foxj2	5.68e-13	-0.144728	1.77e-08	Common
Abca2	1.03e-13	-0.168369	3.22e-09	Common
Rhob	3.88e-18	-0.326342	1.21e-13	Common
Pparg	2.81e-102	-0.942524	8.76e-98	Common
Hadhb	2.77e-10	0.163854	8.63e-06	Common
Ptpn13	3.09e-13	-0.181937	9.65e-09	Common
Edem3	1.04e-15	-0.233071	3.26e-11	Common
Jak2	7.64e-17	-0.243551	2.39e-12	Common
Smurf1	9.99e-17	-0.266349	3.12e-12	Common
Ccdc6	1.61e-24	-0.321519	5.03e-20	Common
Cyb5r4	5.02e-28	-0.335572	1.57e-23	Common
Ccnl1	6.87e-29	-0.420725	2.15e-24	Common
Tmem106b	1.15e-40	-0.482882	3.58e-36	Common
Slc25a10	4.47e-53	-0.534935	1.4e-48	Common
Itga6	1.48e-49	-0.563777	4.61e-45	Common
Ophn1	1.43e-13	-0.174771	4.46e-09	Common
Acaca	3.44e-13	-0.176231	1.07e-08	Common
Mtcl1	1.24e-12	-0.220459	3.89e-08	Common
Pxn	1.99e-21	-0.275796	6.2e-17	Common
Maged1	6.47e-12	-0.128881	2.02e-07	Common
Rpl35	6.97e-200	2.34862	2.18e-195	Tissue
Cope	3.7e-73	0.610685	1.16e-68	Common
Lyst	1.15e-12	-0.154791	3.6e-08	Common
5031439G07Rik	4.08e-13	-0.165919	1.27e-08	Common
Slc22a15	1.2e-13	-0.168254	3.74e-09	Common
Zfyve1	1.09e-13	-0.176083	3.4e-09	Common
Usp8	3.63e-17	-0.260805	1.13e-12	Common
Arhgef28	5.43e-18	-0.264524	1.7e-13	Common
Fnbp1l	6.13e-43	-0.477247	1.91e-38	Common
Gnaq	2.54e-46	-0.517051	7.94e-42	Common
Dhrs3	1.16e-65	-0.615519	3.62e-61	Common
Ptprf	1.89e-87	-0.7031	5.92e-83	Common
Amfr	1.34e-20	-0.270301	4.17e-16	Common
Ganc	4.75e-13	-0.160006	1.48e-08	Common
Secisbp2l	5.76e-16	-0.22804	1.8e-11	Common
Zbtb7c	2.63e-42	-0.491973	8.2e-38	Common
Uggt1	3.87e-18	-0.259808	1.21e-13	Common
Strn	1.99e-13	-0.188078	6.22e-09	Common
Ifi27	1.43e-10	-0.219176	4.47e-06	Common
Eif2s2	3.2e-44	0.403431	9.99e-40	Common
Fam120b	1.58e-13	-0.194211	4.93e-09	Common
Rabgap1	5.17e-13	-0.19461	1.61e-08	Common
Sfswap	1.07e-15	-0.241155	3.34e-11	Common
Anxa1	5.91e-25	-0.3702	1.85e-20	Common
Man1a2	3.42e-64	-0.592016	1.07e-59	Common
Spryd7	6e-20	-0.285929	1.87e-15	Common
Coa3	5.03e-27	0.31187	1.57e-22	Common
Psmd4	1.26e-06	0.118115	0.0393958	Common
Echdc2	4.82e-12	-0.171635	1.5e-07	Common
Abcc1	8.74e-13	-0.206962	2.73e-08	Common
Col4a3bp	4.35e-21	-0.296675	1.36e-16	Common
Tulp4	4.18e-26	-0.314925	1.31e-21	Common
Pds5a	2.07e-23	-0.326105	6.46e-19	Common
Zfp148	5.73e-26	-0.357247	1.79e-21	Common
Galm	2.6e-44	-0.503655	8.11e-40	Common
Taok3	2.37e-62	-0.594921	7.4e-58	Common
Tmem63b	5.26e-59	-0.612767	1.64e-54	Common
Ddx3x	4.92e-148	-1.24401	1.54e-143	Organoid
Lgals4	4.94e-181	-2.41869	1.54e-176	Organoid
Fbxl15	1.12e-13	-0.199122	3.49e-09	Common
Kdm1a	9.02e-20	-0.286404	2.82e-15	Common
Exph5	1.58e-12	-0.18609	4.93e-08	Common
Bcap31	4.36e-11	0.187334	1.36e-06	Common
Uba6	9.97e-12	-0.154236	3.11e-07	Common
Plekhm1	7.57e-13	-0.157362	2.36e-08	Common
Susd6	1.56e-12	-0.183775	4.87e-08	Common
Pcmtd2	8.04e-14	-0.206228	2.51e-09	Common
Hsdl1	1.95e-13	-0.228597	6.09e-09	Common
Rell1	2.07e-18	-0.26268	6.45e-14	Common
Plekha7	5.98e-18	-0.263278	1.87e-13	Common
Klhl22	7.65e-18	-0.264882	2.39e-13	Common
Pold4	4.51e-40	-0.436117	1.41e-35	Common
Pten	1.29e-61	-0.576077	4.04e-57	Common
Impad1	1.23e-57	-0.618233	3.83e-53	Common
Tle3	9.29e-22	-0.346028	2.9e-17	Common
Osgin1	4.7e-13	-0.264667	1.47e-08	Common
Zfp710	1.95e-12	-0.173705	6.09e-08	Common
Eef1g	9.46e-127	1.14169	2.95e-122	Tissue
Rab5if	1.51e-22	0.287588	4.71e-18	Common
Vdac3	4.26e-17	0.224028	1.33e-12	Common
Mlf2	3.41e-09	0.173697	0.000106553	Common
Zfx	2.17e-13	-0.18164	6.78e-09	Common
Slc38a9	4.53e-13	-0.186001	1.41e-08	Common
Minpp1	4.66e-17	-0.240922	1.46e-12	Common
Ppp2r5b	1.82e-18	-0.268337	5.68e-14	Common
Map3k2	1.74e-17	-0.284858	5.43e-13	Common
Limd1	7.09e-27	-0.352546	2.21e-22	Common
Atp2a2	2.07e-116	-1.01509	6.47e-112	Organoid
Slk	1.73e-138	-1.08255	5.41e-134	Organoid
Sgms1	2.3e-12	-0.155291	7.19e-08	Common
Eri1	1.02e-12	-0.167247	3.2e-08	Common
Cic	4.26e-12	-0.14861	1.33e-07	Common
Cln3	2.67e-12	-0.178538	8.35e-08	Common
Clock	6.7e-16	-0.23827	2.09e-11	Common
Med13l	5.5e-24	-0.321921	1.72e-19	Common
Bspry	1.54e-37	-0.410511	4.8e-33	Common
Cyfip1	1.72e-54	-0.539638	5.38e-50	Common
Zfpm1	1.56e-69	-0.682627	4.87e-65	Common
Mgst1	1.69e-156	-1.85139	5.28e-152	Organoid
Sec23a	1.2e-16	-0.267254	3.76e-12	Common
Bcar1	2.94e-19	-0.26904	9.17e-15	Common
Myo9b	3.46e-12	-0.168303	1.08e-07	Common
Ormdl3	8.68e-12	-0.167881	2.71e-07	Common
Rap2a	6.4e-13	-0.183257	2e-08	Common
Tbk1	1.65e-14	-0.20965	5.16e-10	Common
Pxk	7.2e-16	-0.248501	2.25e-11	Common
Abcb10	2.19e-17	-0.26935	6.85e-13	Common
Tmc6	1.58e-28	-0.339996	4.94e-24	Common
Ctnnbip1	4.65e-51	-0.496718	1.45e-46	Common
Ppp1cb	3.37e-136	-1.02363	1.05e-131	Organoid
Rnf128	9.26e-161	-1.37896	2.89e-156	Organoid
Cdk13	1.2e-17	-0.269739	3.74e-13	Common
2010300C02Rik	4.35e-12	-0.215362	1.36e-07	Common
Plin2	2.2e-11	-0.175937	6.85e-07	Common
Prmt2	1.46e-12	-0.179621	4.55e-08	Common
Lmbrd2	2.5e-16	-0.244869	7.8e-12	Common
Map7	4.91e-16	-0.268304	1.53e-11	Common
Tecpr1	1.89e-26	-0.353713	5.9e-22	Common
Epb41	1.27e-45	-0.488598	3.96e-41	Common
Mia3	2.76e-66	-0.635558	8.62e-62	Common
Ankrd11	1.15e-70	-0.709058	3.6e-66	Common
Fam83h	1.92e-13	-0.193199	6.01e-09	Common
Tsta3	8.59e-08	0.122702	0.00268294	Common
Sec24b	2.29e-11	-0.161555	7.14e-07	Common
Tnks2	5.19e-23	-0.325599	1.62e-18	Common
Ces2c	9.32e-29	-0.418733	2.91e-24	Common
Sec63	6.48e-43	-0.483675	2.02e-38	Common
Insig1	2.68e-25	-0.543799	8.36e-21	Common
Epb41l5	2.03e-11	-0.177896	6.34e-07	Common
Evpl	1.53e-13	-0.261705	4.78e-09	Common
Bach1	5.29e-11	-0.157837	1.65e-06	Common
Psmb4	1.71e-50	0.479449	5.33e-46	Common
Syngr2	5.9e-33	0.376197	1.84e-28	Common
Hmgxb4	5.35e-11	-0.139337	1.67e-06	Common
Cdk19	1.94e-12	-0.18281	6.07e-08	Common
Gopc	3.55e-13	-0.192243	1.11e-08	Common
1810013L24Rik	3.77e-15	-0.219408	1.18e-10	Common
Slc37a1	5.96e-15	-0.250211	1.86e-10	Common
Wbp1l	1.5e-27	-0.346509	4.67e-23	Common
Ing4	5.03e-32	-0.348509	1.57e-27	Common
Tmem63a	1.3e-60	-0.588285	4.05e-56	Common
Pld3	4.2e-76	-0.667427	1.31e-71	Common
Ubqln2	8.45e-12	-0.185106	2.64e-07	Common
Map4k3	4.98e-20	-0.270002	1.55e-15	Common
Clic6	5.75e-16	-0.314502	1.8e-11	Common
Bcl2l13	1.22e-13	-0.223902	3.82e-09	Common
Arhgap17	1.31e-11	-0.164702	4.1e-07	Common
Sod2	1.89e-09	0.142972	5.92e-05	Common
Pld2	2.34e-11	-0.154407	7.32e-07	Common
Rcn2	3.71e-11	-0.156126	1.16e-06	Common
Srr	5.71e-12	-0.161086	1.78e-07	Common
Cdk6	1.31e-10	-0.168897	4.08e-06	Common
Gnai1	5.88e-13	-0.229781	1.84e-08	Common
Heatr5a	4.32e-13	-0.244447	1.35e-08	Common
Fam208a	3.88e-17	-0.295704	1.21e-12	Common
Ccdc71l	5.43e-40	-0.453093	1.7e-35	Common
Mgea5	4.95e-18	-0.272901	1.55e-13	Common
9130230L23Rik	3.95e-11	-0.160053	1.23e-06	Common
Eif3c	2.14e-72	0.641542	6.69e-68	Common
Swi5	1.8e-31	0.362473	5.63e-27	Common
Pbx2	4.16e-12	-0.175315	1.3e-07	Common
Fnbp4	1.01e-11	-0.179692	3.14e-07	Common
Fnip1	1.46e-12	-0.189735	4.55e-08	Common
Lgalsl	7.05e-26	-0.368019	2.2e-21	Common
1600020E01Rik	1.45e-11	-0.146705	4.53e-07	Common
Frmd8	1.77e-11	-0.153295	5.52e-07	Common
Lgals3bp	4.48e-45	-0.640128	1.4e-40	Common
Cdc40	1.22e-15	-0.216362	3.82e-11	Common
Mdm4	4.13e-15	-0.261353	1.29e-10	Common
Fam76a	4.59e-19	-0.29392	1.43e-14	Common
Myo9a	5.3e-11	-0.144308	1.65e-06	Common
Eef1d	7.25e-91	0.753367	2.26e-86	Common
Cstb	3.98e-14	0.23446	1.24e-09	Common
Ndufv1	4.22e-18	0.22144	1.32e-13	Common
Brip1os	2.2e-11	-0.152049	6.87e-07	Common
Rapgefl1	2.07e-11	-0.178029	6.45e-07	Common
Ccdc141	1.94e-25	-0.433705	6.06e-21	Common
Chd7	3.44e-12	-0.192752	1.07e-07	Common
Slc25a46	6.54e-18	-0.268477	2.04e-13	Common
Ston2	1.04e-19	-0.30883	3.24e-15	Common
Taok2	4.2e-10	-0.132673	1.31e-05	Common
Stat1	6.35e-11	-0.254515	1.98e-06	Common
Pum2	6.59e-31	-0.368725	2.06e-26	Common
Csnk2a1	4.82e-34	-0.408445	1.5e-29	Common
Wac	4.31e-37	-0.422191	1.35e-32	Common
Mknk2	1.73e-39	-0.428388	5.4e-35	Common
Idh1	5.03e-187	-1.69102	1.57e-182	Organoid
Aldh9a1	5.43e-28	-0.353657	1.7e-23	Common
Nipal2	2.43e-85	-0.704842	7.58e-81	Common
Hook3	8.03e-17	-0.25108	2.51e-12	Common
Stim2	1.66e-18	-0.298738	5.19e-14	Common
Psma3	4.1e-88	0.640831	1.28e-83	Common
Ndufv2	6.34e-51	0.444333	1.98e-46	Common
Fkbp5	9.61e-10	-0.147361	3e-05	Common
Zfp110	7.03e-11	-0.1546	2.2e-06	Common
Usp45	1.72e-10	-0.160052	5.37e-06	Common
Ranbp9	1.74e-12	-0.195422	5.43e-08	Common
Plekha5	3.53e-14	-0.261882	1.1e-09	Common
Elovl1	5.21e-62	-0.614616	1.63e-57	Common
Gatad2b	2.76e-16	-0.243087	8.63e-12	Common
Gramd3	2.05e-18	-0.275804	6.4e-14	Common
Stat5b	1.71e-10	-0.128348	5.33e-06	Common
Zfp444	7.85e-11	-0.133105	2.45e-06	Common
Rcan3	4.59e-11	-0.200287	1.43e-06	Common
Selenos	2.89e-22	0.279895	9.01e-18	Common
Gsr	5.52e-21	0.277434	1.72e-16	Common
Arpc5l	4.89e-11	0.153054	1.53e-06	Common
Nhlrc2	9.35e-12	-0.173873	2.92e-07	Common
Ttc38	2.18e-13	-0.209284	6.82e-09	Common
Ccdc68	8.24e-12	-0.218092	2.57e-07	Common
Igf2bp2	1.99e-12	-0.2264	6.21e-08	Common
Ubap1	1.64e-14	-0.227401	5.13e-10	Common
1700020I14Rik	1e-52	-0.536035	3.13e-48	Common
Mbtd1	1.19e-11	-0.207206	3.72e-07	Common
Rbm33	4.37e-14	-0.245292	1.36e-09	Common
Rras2	9.18e-16	-0.259736	2.87e-11	Common
Npm1	4.81e-46	0.837268	1.5e-41	Common
Ndufc1	2.09e-92	0.647476	6.52e-88	Common
Suclg1	1.81e-69	0.564713	5.67e-65	Common
Mrpl12	1.02e-25	0.32023	3.19e-21	Common
Tbc1d9b	4.8e-10	-0.135501	1.5e-05	Common
Cadps2	5.98e-11	-0.161469	1.87e-06	Common
Nat2	2.16e-11	-0.165272	6.74e-07	Common
Tgfa	1.38e-15	-0.265002	4.32e-11	Common
Azi2	2.23e-31	-0.371385	6.98e-27	Common
Rad21	2.42e-33	-0.402229	7.55e-29	Common
Rpl36a	1.47e-164	1.61156	4.59e-160	Tissue
Csrp2	2.33e-100	0.765983	7.28e-96	Common
Ephx4	1.04e-11	-0.183883	3.26e-07	Common
Ireb2	9.92e-12	-0.199939	3.1e-07	Common
Prkaa1	1.57e-12	-0.204592	4.91e-08	Common
Isg20	7.71e-13	-0.215507	2.41e-08	Common
Fbxo8	2.99e-14	-0.221253	9.33e-10	Common
Nipal1	1.59e-15	-0.301906	4.98e-11	Common
Gm26894	1.73e-15	-0.31378	5.39e-11	Common
Pcm1	9.46e-30	-0.371994	2.95e-25	Common
Asb13	6.8e-30	-0.386954	2.12e-25	Common
Fbxo38	3.02e-11	-0.168391	9.42e-07	Common
Shkbp1	6.91e-18	-0.240338	2.16e-13	Common
Zmat3	3.29e-10	-0.160641	1.03e-05	Common
Srsf2	5.72e-12	0.246345	1.79e-07	Common
Necap1	6.79e-10	-0.132033	2.12e-05	Common
Ovol1	7.6e-10	-0.165172	2.37e-05	Common
Mgrn1	1.88e-11	-0.178084	5.87e-07	Common
Numb	5.36e-11	-0.19773	1.68e-06	Common
Vamp2	2.29e-13	-0.214998	7.15e-09	Common
Strn4	2.03e-13	-0.219242	6.34e-09	Common
Ppfibp2	3.36e-17	-0.310052	1.05e-12	Common
Irf2	1.37e-25	-0.344385	4.29e-21	Common
Fam114a2	4.09e-47	-0.476734	1.28e-42	Common
Ier2	1.13e-149	-1.49219	3.52e-145	Organoid
Acox1	2.67e-185	-1.83215	8.33e-181	Organoid
Rhou	8.09e-87	-0.773494	2.53e-82	Common
Ube4a	1.38e-14	-0.240391	4.32e-10	Common
Prrc2b	5.13e-14	-0.245867	1.6e-09	Common
Fam199x	6.2e-10	-0.13693	1.94e-05	Common
Dgka	1.18e-10	-0.178045	3.69e-06	Common
Cc2d1a	4.02e-11	-0.178112	1.26e-06	Common
Sh2b1	9.53e-11	-0.181024	2.98e-06	Common
Arhgef7	2.22e-10	-0.161984	6.93e-06	Common
Atn1	5.36e-11	-0.178898	1.67e-06	Common
Ypel5	6.71e-16	-0.238448	2.09e-11	Common
Kcnk1	1.02e-22	-0.317478	3.2e-18	Common
Pheta1	5.11e-44	-0.464673	1.59e-39	Common
Nbeal1	2.61e-53	-0.533032	8.14e-49	Common
Actr2	8.05e-69	-0.589783	2.51e-64	Common
Nap1l1	3.78e-08	-0.137787	0.00118001	Common
Mfsd1	1.83e-13	-0.203645	5.71e-09	Common
Plch1	7.08e-10	-0.129161	2.21e-05	Common
Msantd4	3.89e-10	-0.155634	1.22e-05	Common
Atg13	2.47e-10	-0.162473	7.7e-06	Common
Epc1	4.06e-11	-0.18741	1.27e-06	Common
Csnk1g1	3.64e-11	-0.201495	1.14e-06	Common
Usf2	8.24e-26	-0.362735	2.57e-21	Common
Deptor	1.47e-59	-0.622583	4.59e-55	Common
Ablim1	1.85e-75	-0.739702	5.76e-71	Common
Espn	7.34e-81	-0.750893	2.29e-76	Common
Tyro3	6.43e-10	-0.14165	2.01e-05	Common
Trpm7	2.84e-15	-0.263485	8.88e-11	Common
Sirt1	1.36e-09	-0.140238	4.25e-05	Common
Scaper	1.24e-09	-0.146593	3.88e-05	Common
Zc3h12a	4.5e-10	-0.154434	1.41e-05	Common
Kdm3b	3.8e-10	-0.17257	1.19e-05	Common
Ammecr1l	8.38e-10	-0.130454	2.62e-05	Common
Tmx3	4.33e-12	-0.189279	1.35e-07	Common
Dlg3	1.74e-10	-0.190179	5.45e-06	Common
Kat7	7.31e-12	-0.198922	2.28e-07	Common
Ythdc2	4.83e-15	-0.241916	1.51e-10	Common
Smarcc1	4.33e-16	-0.257721	1.35e-11	Common
Emp1	2.04e-08	-0.280711	0.000636442	Common
Scaf11	6.81e-47	-0.503355	2.13e-42	Common
Ldlr	8.51e-46	-0.593464	2.66e-41	Common
Ptbp3	2.78e-110	-0.910097	8.68e-106	Common
Sertad1	1.82e-23	-0.340552	5.67e-19	Common
Fbxo6	1.58e-10	-0.164589	4.94e-06	Common
Zbtb11	7.93e-10	-0.17661	2.48e-05	Common
Rnf141	6.72e-17	-0.269185	2.1e-12	Common
Nab1	2.34e-17	-0.275387	7.31e-13	Common
Tmem43	1.4e-09	-0.121619	4.37e-05	Common
Selenof	2.19e-33	0.37418	6.82e-29	Common
Slc35a5	1.01e-09	-0.144521	3.15e-05	Common
Ppp4r1	1.19e-10	-0.183469	3.7e-06	Common
Pawr	3.43e-11	-0.185427	1.07e-06	Common
Upf2	7.04e-14	-0.222428	2.2e-09	Common
Meis2	3.04e-23	-0.367832	9.5e-19	Common
4833439L19Rik	1.92e-36	-0.447124	6e-32	Common
Degs1	7.23e-16	-0.333791	2.26e-11	Common
Anks3	3.96e-09	-0.126929	0.000123503	Common
Pex5	7.25e-10	-0.165882	2.26e-05	Common
Egfr	1.13e-10	-0.212922	3.54e-06	Common
Zranb1	3.1e-16	-0.250406	9.69e-12	Common
Lonp2	3.59e-17	-0.271913	1.12e-12	Common
Asxl1	1.69e-09	-0.154975	5.27e-05	Common
Plekha3	6.51e-10	-0.164592	2.03e-05	Common
Usp38	4.24e-10	-0.185079	1.33e-05	Common
Tank	9.17e-10	-0.1393	2.86e-05	Common
Ctdspl2	2.08e-09	-0.144004	6.48e-05	Common
Slc30a9	5.46e-14	-0.211179	1.7e-09	Common
Rab22a	3.98e-24	-0.308773	1.24e-19	Common
Elf1	1.63e-41	-0.433432	5.1e-37	Common
Gltp	2.5e-39	-0.449862	7.82e-35	Common
Nostrin	3.58e-47	-0.555572	1.12e-42	Common
Sod1	1.06e-135	-1.2719	3.32e-131	Organoid
Il6st	1.14e-12	-0.228601	3.57e-08	Common
Nfia	3.16e-12	-0.239581	9.88e-08	Common
Hnrnpa3	8.73e-20	0.318606	2.73e-15	Common
Stard5	1.63e-09	-0.148899	5.1e-05	Common
mt-Nd6	3.07e-10	-0.200265	9.59e-06	Common
2210407C18Rik	2.17e-16	-0.363657	6.79e-12	Common
Cyth2	1.87e-24	-0.304436	5.83e-20	Common
Rps6ka4	3.13e-12	-0.193517	9.78e-08	Common
Wipi2	7.07e-13	-0.221043	2.21e-08	Common
Bcor	9.26e-09	-0.128361	0.000289066	Common
Hsf2	1.77e-09	-0.143483	5.52e-05	Common
Slf2	2.91e-09	-0.150868	9.07e-05	Common
Ticam1	8.61e-10	-0.159239	2.69e-05	Common
Rnf38	5.33e-10	-0.17302	1.66e-05	Common
Ppme1	1e-09	-0.16416	3.13e-05	Common
Wdr11	1.56e-10	-0.172627	4.86e-06	Common
Atf2	2.44e-11	-0.184447	7.61e-07	Common
Kansl3	1.59e-10	-0.207075	4.95e-06	Common
Rxra	1.36e-15	-0.235136	4.26e-11	Common
Dhx32	7.4e-37	-0.432262	2.31e-32	Common
Gsk3b	1.36e-67	-0.632393	4.23e-63	Common
Sil1	1.12e-14	-0.252048	3.5e-10	Common
Wee1	9.9e-09	-0.138617	0.000309286	Common
Ggps1	5.64e-10	-0.159712	1.76e-05	Common
Adm	2.66e-09	-0.203138	8.31e-05	Common
Ppard	1.76e-15	-0.260637	5.51e-11	Common
Zdhhc5	8.27e-19	-0.299527	2.58e-14	Common
BC005537	3.67e-39	-0.456787	1.15e-34	Common
Gpcpd1	9.72e-10	-0.181915	3.04e-05	Common
Kansl1	6.4e-13	-0.189311	2e-08	Common
H2-T22	3.44e-13	-0.224975	1.07e-08	Common
Sin3a	8.13e-09	-0.122116	0.000254019	Common
Ptprj	6.94e-09	-0.130782	0.000216796	Common
Orai3	1.31e-09	-0.164393	4.08e-05	Common
Ndufa4	1.12e-188	1.55379	3.49e-184	Tissue
Nqo1	2.85e-76	0.885104	8.91e-72	Common
Smagp	1.13e-06	0.135015	0.0353063	Common
Ikzf2	3.35e-10	-0.187322	1.04e-05	Common
Zhx1	2.46e-10	-0.194185	7.67e-06	Common
Csnk1d	1.57e-22	-0.301426	4.9e-18	Common
Mboat2	7.58e-23	-0.329158	2.37e-18	Common
Arfip1	4.5e-23	-0.333453	1.4e-18	Common
Pmvk	4.27e-23	-0.403564	1.33e-18	Common
Dync1i2	2.71e-48	-0.503293	8.47e-44	Common
Fam107b	4.9e-48	-0.509638	1.53e-43	Common
Atp1b3	7.43e-26	-0.316056	2.32e-21	Common
Atl3	2.73e-12	-0.197102	8.52e-08	Common
Evl	7.23e-16	-0.251676	2.26e-11	Common
Rnf19a	8.57e-09	-0.119533	0.000267716	Common
Fry	5.45e-08	-0.130055	0.00170042	Common
Mbtps2	5.53e-09	-0.137479	0.000172562	Common
Fam172a	3.58e-09	-0.152797	0.000111715	Common
Tmem51	1.22e-06	0.0884315	0.038175	Common
Nck1	1.01e-14	-0.226237	3.15e-10	Common
Map3k5	2.23e-14	-0.234716	6.96e-10	Common
Tradd	2.64e-22	-0.318466	8.23e-18	Common
Cab39	5.66e-83	-0.682201	1.77e-78	Common
Tgif1	2.38e-09	-0.151006	7.44e-05	Common
Ctso	5.83e-10	-0.184151	1.82e-05	Common
Relch	1.43e-14	-0.241293	4.46e-10	Common
Nipsnap1	1.16e-08	-0.133987	0.000362205	Common
Zfp592	9.37e-09	-0.138928	0.000292545	Common
Tlk2	4.4e-09	-0.149496	0.000137398	Common
Lmna	6.66e-07	0.123269	0.0208115	Common
Ppp2r5e	8.34e-17	-0.232071	2.6e-12	Common
Flii	7.39e-32	-0.375849	2.31e-27	Common
Dmtf1	4.76e-09	-0.173602	0.000148616	Common
Grpel1	1.44e-13	0.204842	4.48e-09	Common
Nmt2	1.96e-10	-0.193938	6.13e-06	Common
Entpd7	6.57e-10	-0.197266	2.05e-05	Common
Pbx3	1.85e-11	-0.210349	5.77e-07	Common
Cirbp	1.21e-13	-0.24494	3.78e-09	Common
Uhmk1	1.07e-19	-0.296317	3.34e-15	Common
Msl1	2.75e-20	-0.301654	8.6e-16	Common
Ahcyl1	4.64e-27	-0.332937	1.45e-22	Common
Zbtb20	2.59e-14	-0.336743	8.08e-10	Common
Insig2	3.45e-45	-0.466657	1.08e-40	Common
Adgra3	4.93e-09	-0.14127	0.000153993	Common
Usp33	2.41e-09	-0.163095	7.53e-05	Common
Slc25a24	1.81e-11	-0.192835	5.65e-07	Common
Btrc	3.19e-08	-0.119131	0.000996803	Common
Arpp19	2.2e-90	0.593363	6.87e-86	Common
Chmp1b	2.74e-13	-0.200785	8.56e-09	Common
Adcy6	2.54e-18	-0.261504	7.93e-14	Common
Glrx	1.89e-53	-0.550226	5.9e-49	Common
Kmt5c	1.22e-10	-0.185649	3.82e-06	Common
Ctsc	9.04e-14	-0.235965	2.82e-09	Common
Ptp4a3	8.6e-12	-0.236244	2.69e-07	Common
Ikbkb	1.48e-13	-0.246832	4.61e-09	Common
Zfp654	1.32e-08	-0.130636	0.00041182	Common
Fem1b	7.42e-09	-0.137943	0.000231568	Common
Bsdc1	1.03e-08	-0.145307	0.000321016	Common
Inpp5k	5.03e-09	-0.156336	0.000156961	Common
Psmb6	3.12e-80	0.594546	9.75e-76	Common
Atp5mpl	4.98e-51	0.44659	1.55e-46	Common
Ipo8	1.1e-09	-0.178125	3.45e-05	Common
Cnksr1	5.92e-11	-0.204904	1.85e-06	Common
Elf2	5.66e-13	-0.213407	1.77e-08	Common
Ngly1	2.28e-21	-0.327966	7.13e-17	Common
Abhd17c	6.81e-35	-0.451192	2.13e-30	Common
Rdh10	2.41e-09	-0.197698	7.53e-05	Common
Men1	2.31e-08	-0.131519	0.000720894	Common
Gtf2a1	2.16e-08	-0.150786	0.000673082	Common
Ttc7	9.36e-09	-0.160467	0.000292252	Common
Phf12	1.09e-08	-0.16728	0.000341461	Common
Rnf170	3.77e-09	-0.168446	0.000117733	Common
Wdr48	8.57e-09	-0.169827	0.000267586	Common
2410015M20Rik	1.04e-90	0.634653	3.26e-86	Common
Tmed2	4.1e-37	0.394968	1.28e-32	Common
Taf10	9.85e-25	0.294179	3.08e-20	Common
Mosmo	2.34e-08	-0.146361	0.00073041	Common
Gtf3c2	5.79e-11	-0.200051	1.81e-06	Common
Qk	1.43e-11	-0.227465	4.48e-07	Common
Slc44a2	3.84e-29	-0.381143	1.2e-24	Common
Pnisr	2.41e-29	-0.393475	7.52e-25	Common
Ltbr	1.99e-39	-0.436879	6.21e-35	Common
Cyp2s1	1.22e-198	-2.70707	3.81e-194	Organoid
Mapkap1	4.54e-24	-0.323833	1.42e-19	Common
Pias2	2.61e-08	-0.129254	0.000813697	Common
Ccdc85c	1.72e-08	-0.167078	0.000538131	Common
Cul4b	6.17e-09	-0.173458	0.000192578	Common
Ube3c	4.44e-11	-0.191185	1.39e-06	Common
Araf	2.66e-14	-0.239806	8.31e-10	Common
Tc2n	5.85e-21	-0.332501	1.83e-16	Common
Klhdc10	1.29e-10	-0.203285	4.03e-06	Common
Adar	5.87e-15	-0.274931	1.83e-10	Common
Tia1	7.84e-15	-0.290773	2.45e-10	Common
Phf20	5.46e-08	-0.133633	0.00170506	Common
Ptpn23	7.17e-09	-0.164922	0.000223923	Common
Pomp	2.16e-20	0.256348	6.76e-16	Common
Lamtor4	2.71e-08	0.129691	0.000846448	Common
Snap47	2.62e-09	-0.153146	8.2e-05	Common
Tex261	7.64e-07	-0.156803	0.0238462	Common
Zbtb43	8.83e-11	-0.180378	2.76e-06	Common
Ap2b1	1.17e-22	-0.299034	3.65e-18	Common
Nek7	1.65e-25	-0.361084	5.16e-21	Common
Mkl1	1.56e-09	-0.155689	4.87e-05	Common
Tcf12	2.39e-11	-0.21239	7.46e-07	Common
Shc1	7.78e-11	-0.213927	2.43e-06	Common
Xrn1	2e-08	-0.165671	0.000624813	Common
Fbxl3	1.36e-08	-0.18692	0.000424957	Common
Ssr4	4.4e-170	1.14558	1.37e-165	Tissue
2200002D01Rik	1.15e-28	0.308687	3.6e-24	Common
Pllp	5.49e-28	0.302189	1.71e-23	Common
Zbtb38	6.32e-09	-0.183485	0.000197389	Common
Plcb3	8.87e-12	-0.220922	2.77e-07	Common
Ddrgk1	2.57e-08	-0.231388	0.000801507	Common
Gpbp1	5.16e-17	-0.242951	1.61e-12	Common
Mob1a	3.12e-21	-0.318205	9.75e-17	Common
Csk	1.59e-27	-0.354111	4.97e-23	Common
Ogt	2.49e-28	-0.406361	7.77e-24	Common
Sephs2	8.44e-28	-0.426235	2.64e-23	Common
Tpp2	6.98e-34	-0.438333	2.18e-29	Common
Atp6v1a	1.29e-46	-0.479888	4.03e-42	Common
Dennd6a	5.64e-12	-0.198507	1.76e-07	Common
Adck5	5.67e-12	-0.229193	1.77e-07	Common
Tecr	5.43e-21	0.253971	1.69e-16	Common
Naa30	5.52e-08	-0.135446	0.00172352	Common
Rela	6.81e-10	-0.159939	2.13e-05	Common
Wipi1	2.98e-11	-0.21886	9.29e-07	Common
Lrrc1	3.2e-17	-0.271166	9.99e-13	Common
Rflna	1.44e-12	-0.283236	4.49e-08	Common
Rab5a	1.24e-35	-0.390358	3.86e-31	Common
Igsf8	1.24e-09	-0.183803	3.87e-05	Common
Smurf2	1.12e-09	-0.195234	3.5e-05	Common
Amn1	7.73e-10	-0.209297	2.41e-05	Common
AW549877	7.1e-08	-0.136205	0.00221824	Common
Eif3k	7.28e-36	0.392408	2.27e-31	Common
Pafah1b3	1.35e-23	0.319597	4.2e-19	Common
Ndufa8	6.56e-23	0.272193	2.05e-18	Common
Dedd2	3.16e-09	-0.191399	9.88e-05	Common
Mdm2	6.95e-12	-0.225598	2.17e-07	Common
Stat3	4.1e-22	-0.324408	1.28e-17	Common
Hectd1	1.56e-78	-0.696447	4.86e-74	Common
Abcc3	5.97e-197	-1.6716	1.86e-192	Organoid
Sbno1	6.84e-34	-0.413507	2.13e-29	Common
Ubxn6	3.11e-40	-0.479545	9.7e-36	Common
Dhx38	1.29e-07	-0.143028	0.00403431	Common
Ppp1r21	1.57e-07	-0.145208	0.00489979	Common
Trim41	1.03e-08	-0.160997	0.000322688	Common
Tbcd	4.94e-09	-0.170324	0.000154397	Common
Pik3c3	9.4e-08	-0.136715	0.00293396	Common
Minos1	9.48e-45	0.421015	2.96e-40	Common
Pcbp1	1.21e-13	0.217551	3.78e-09	Common
Ndufa1	6.2e-12	0.174453	1.93e-07	Common
Bcl9l	1.49e-09	-0.177595	4.64e-05	Common
Mocs1	3.75e-09	-0.200754	0.00011717	Common
Brox	2.37e-13	-0.220332	7.41e-09	Common
Runx1	7.78e-22	-0.348419	2.43e-17	Common
Plxnb2	4.38e-82	-0.699315	1.37e-77	Common
Igsf9	7.53e-85	-0.840571	2.35e-80	Common
Micu1	6.01e-21	-0.302724	1.88e-16	Common
Cd47	5.24e-75	-0.667117	1.64e-70	Common
Cyp51	1.87e-66	-0.834534	5.85e-62	Common
Fam126b	2.51e-07	-0.1217	0.00785309	Common
Kpna3	1.76e-09	-0.16562	5.51e-05	Common
Cnot3	3.23e-11	-0.212621	1.01e-06	Common
Btbd9	4.23e-12	-0.226032	1.32e-07	Common
Smad3	8.28e-08	-0.138147	0.00258692	Common
Rps27l	1.31e-118	0.813491	4.08e-114	Common
Cpped1	4.39e-08	-0.141215	0.00137113	Common
Bcl2l14	5.07e-18	-0.266919	1.58e-13	Common
Arfgap3	4.6e-19	-0.280381	1.44e-14	Common
Srsf5	4.9e-147	-1.15565	1.53e-142	Organoid
Gm20300	2.19e-07	-0.128197	0.00685066	Common
Fam114a1	1.47e-08	-0.153309	0.000458243	Common
Arsb	1.04e-08	-0.180529	0.000323848	Common
Srpk2	2.65e-11	-0.227071	8.26e-07	Common
Ankfy1	8.07e-15	-0.243335	2.52e-10	Common
Ccdc97	2.9e-07	-0.130599	0.00904141	Common
Mt1	1.05e-162	2.4113	3.28e-158	Tissue
Rer1	1.02e-34	0.310764	3.19e-30	Common
Fgfrl1	4.75e-07	-0.121149	0.0148385	Common
Crkl	1.8e-07	-0.144014	0.00563149	Common
Man1b1	1.31e-08	-0.149798	0.000409807	Common
Iws1	3.7e-09	-0.172567	0.000115487	Common
Dnase2a	2.7e-45	-0.575313	8.43e-41	Common
Gjb1	6.42e-85	-0.891935	2e-80	Common
Ctdsp2	7.65e-15	-0.243835	2.39e-10	Common
Atrx	7.02e-36	-0.453483	2.19e-31	Common
Pacsin3	1.43e-07	-0.140092	0.00445063	Common
Zfp260	6.9e-08	-0.14723	0.00215352	Common
Vwa8	2.4e-08	-0.147799	0.000749786	Common
Igip	3.09e-08	-0.166573	0.000965274	Common
Tmem79	9.65e-09	-0.180574	0.000301438	Common
Atg9a	3.96e-10	-0.194165	1.24e-05	Common
Cdc25a	3.84e-14	-0.243056	1.2e-09	Common
Plac8	6.57e-73	0.642687	2.05e-68	Common
Maco1	1.03e-16	-0.274766	3.2e-12	Common
Grb2	2.37e-28	-0.346407	7.4e-24	Common
Mob1b	1.07e-28	-0.355978	3.34e-24	Common
Cyp2c65	1.88e-138	-1.11297	5.87e-134	Organoid
Mlph	2.61e-142	-1.13448	8.15e-138	Organoid
Kras	7.67e-09	-0.181328	0.000239425	Common
Mtm1	3.71e-07	-0.103354	0.0115764	Common
Ube4b	1.86e-08	-0.17394	0.000581443	Common
Cdc73	3.87e-12	-0.20696	1.21e-07	Common
Rabgap1l	3.13e-12	-0.230289	9.77e-08	Common
4931406C07Rik	8.24e-11	-0.235675	2.57e-06	Common
Ago3	3.22e-07	-0.148977	0.0100705	Common
Ccdc28b	4.35e-07	-0.140511	0.0135752	Common
Opa3	1.04e-11	-0.217845	3.24e-07	Common
Mbp	1.97e-18	-0.276597	6.16e-14	Common
Fam83e	6.05e-62	-0.631243	1.89e-57	Common
Sema3b	4.36e-07	-0.151347	0.0136183	Common
Pik3c2a	1.35e-08	-0.152905	0.000421087	Common
Bex3	1.59e-06	-0.156784	0.0496661	Common
Adamts15	1.96e-07	-0.165772	0.0061113	Common
Mtmr3	8.05e-08	-0.166357	0.00251234	Common
Bpgm	3.55e-10	-0.172832	1.11e-05	Common
Pde6d	1.34e-07	-0.145714	0.00419812	Common
Atp7a	1.25e-07	-0.154871	0.0039078	Common
Kifap3	1.39e-07	-0.161595	0.00434417	Common
Herc4	1.18e-09	-0.174861	3.68e-05	Common
Hook1	1.03e-10	-0.205003	3.23e-06	Common
Itgb5	1.47e-16	-0.247819	4.58e-12	Common
Trpc4ap	2.09e-17	-0.262106	6.51e-13	Common
Huwe1	1.12e-23	-0.357869	3.51e-19	Common
Spop	1.54e-37	-0.417714	4.81e-33	Common
Syt8	6.75e-123	-0.947328	2.11e-118	Common
Hnrnph2	2.54e-15	-0.236856	7.92e-11	Common
Prrc2c	1.32e-35	-0.415879	4.12e-31	Common
Prdx6	7.16e-91	-1.48054	2.24e-86	Organoid
C9orf72	2.89e-07	-0.140426	0.00902168	Common
Slamf9	2.17e-07	-0.220239	0.00678826	Common
Sult1b1	1.68e-55	0.476757	5.24e-51	Common
Fdps	8.31e-12	0.272767	2.59e-07	Common
Epc2	2.13e-07	-0.15149	0.00666303	Common
Exoc5	2.18e-21	-0.350718	6.81e-17	Common
Celf1	1.24e-35	-0.41439	3.87e-31	Common
Cd55	1.4e-34	-0.450958	4.37e-30	Common
Gclc	2.13e-50	-0.794181	6.64e-46	Common
Ppp1r2	2.69e-07	-0.179857	0.00839338	Common
Foxn3	5.72e-18	-0.268245	1.79e-13	Common
Sel1l3	2.35e-35	-0.413766	7.34e-31	Common
Fxr1	1.16e-06	-0.129838	0.0363306	Common
Nqo2	4.62e-07	-0.145464	0.0144318	Common
Dcaf1	2.7e-07	-0.148259	0.00841689	Common
Ankrd13c	2.68e-13	-0.22847	8.36e-09	Common
Osbpl9	1.39e-13	-0.234911	4.33e-09	Common
Rcbtb1	7.07e-07	-0.130233	0.0220713	Common
Zfp994	2.18e-07	-0.138526	0.0068085	Common
Tbc1d13	1.88e-07	-0.157303	0.00586786	Common
Rflnb	1.45e-78	0.733257	4.53e-74	Common
Smg5	1.65e-07	-0.139903	0.00513947	Common
Axin1	4.78e-08	-0.157271	0.00149178	Common
Amdhd2	1.98e-08	-0.167593	0.000617058	Common
Grk2	3.07e-18	-0.272043	9.6e-14	Common
Spen	1.66e-16	-0.285381	5.18e-12	Common
Nceh1	9.91e-52	-0.545151	3.1e-47	Common
Gfpt1	4.78e-33	-0.451869	1.49e-28	Common
Gtpbp6	9.23e-07	-0.121285	0.0288266	Common
Fbxo42	4.12e-07	-0.138837	0.012851	Common
Mib1	6.25e-10	-0.167357	1.95e-05	Common
Crybg3	2.97e-08	-0.168853	0.000928872	Common
Tma7	9.78e-50	0.460258	3.05e-45	Common
Cdk12	2.59e-16	-0.273684	8.1e-12	Common
Fbln1	8.99e-21	-0.373673	2.81e-16	Common
Suds3	4.47e-39	-0.423479	1.4e-34	Common
Hnrnpul2	1.6e-45	-0.508545	5.01e-41	Common
Ppm1a	1.76e-80	-0.686167	5.49e-76	Common
Hltf	2.29e-07	-0.138442	0.00714735	Common
Zfp445	2.1e-09	-0.170016	6.55e-05	Common
Pafah1b2	3.79e-12	-0.19947	1.18e-07	Common
Tmcc1	5.38e-09	-0.207966	0.000167887	Common
Maf1	1.09e-12	-0.209531	3.41e-08	Common
Xpo6	3.21e-11	-0.227269	1e-06	Common
Ddx42	1.44e-12	-0.232157	4.5e-08	Common
Washc4	9.81e-07	-0.11455	0.0306413	Common
Cyc1	1.38e-75	0.583649	4.32e-71	Common
Map2k4	1.36e-09	-0.192913	4.24e-05	Common
Cdk8	1.44e-17	-0.273067	4.48e-13	Common
Mark2	5.52e-45	-0.537486	1.72e-40	Common
Ebpl	2.16e-48	-0.581065	6.76e-44	Common
Atp8b1	7.25e-129	-1.04158	2.26e-124	Organoid
Vsig10	3.62e-07	-0.148776	0.0112922	Common
Dyrk1a	1.39e-08	-0.161224	0.000435492	Common
Tmem19	1.4e-09	-0.181832	4.39e-05	Common
Mrps6	3.97e-13	-0.218715	1.24e-08	Common
Bcl2l1	2.7e-13	-0.2578	8.44e-09	Common
Cblb	6.82e-07	-0.143909	0.021299	Common
Nlk	4.39e-07	-0.150549	0.0137113	Common
Dnajb2	4.08e-10	-0.202649	1.27e-05	Common
Dnajc22	1.68e-11	-0.212986	5.23e-07	Common
Plin3	5.28e-12	-0.265702	1.65e-07	Common
Scap	6.15e-28	-0.384139	1.92e-23	Common
Tmem30b	1.8e-51	-0.502923	5.63e-47	Common
Mark3	1.09e-14	-0.253069	3.41e-10	Common
Phf20l1	2.07e-16	-0.28008	6.47e-12	Common
Nfatc3	6.77e-08	-0.158772	0.00211404	Common
Msl2	3.69e-09	-0.188632	0.000115367	Common
Ikbkg	7.67e-09	-0.203529	0.000239356	Common
Dcaf7	3.07e-12	-0.214199	9.58e-08	Common
Cdc42bpg	1.47e-06	-0.121936	0.0460188	Common
Rbm20	3.55e-07	-0.19655	0.0110882	Common
Lamtor2	8.33e-68	0.503717	2.6e-63	Common
Clint1	4.8e-57	-0.570324	1.5e-52	Common
Tpm4	6.1e-86	-0.756858	1.91e-81	Common
Btg2	5.1e-144	-1.47942	1.59e-139	Organoid
Ppp4r3a	4.76e-13	-0.216616	1.49e-08	Common
Rbm5	3.09e-22	-0.333907	9.65e-18	Common
Slc35g1	3.85e-92	-0.834245	1.2e-87	Common
AI413582	4.57e-07	-0.157174	0.0142824	Common
Atxn2l	1.63e-15	-0.261196	5.09e-11	Common
Rev3l	1.42e-06	-0.131946	0.0444358	Common
Map3k11	1.16e-07	-0.163426	0.00362685	Common
Vcl	1.15e-12	-0.225114	3.58e-08	Common
Erlin2	2.3e-14	-0.236626	7.19e-10	Common
Gpbp1l1	5.34e-18	-0.290155	1.67e-13	Common
Ankrd12	4.98e-26	-0.410322	1.56e-21	Common
B2m	4.52e-47	-0.484859	1.41e-42	Common
Asap2	6.99e-52	-0.539763	2.18e-47	Common
Lrrfip1	1.62e-29	-0.397667	5.07e-25	Common
Zfp646	6.15e-07	-0.1334	0.0192062	Common
Usp22	2.09e-07	-0.142055	0.00651878	Common
Mfsd14b	2.7e-09	-0.176046	8.43e-05	Common
Tlr4	1.49e-08	-0.181306	0.000464198	Common
Polr2a	1.86e-10	-0.220954	5.82e-06	Common
Tpcn1	1.06e-06	-0.141175	0.0330409	Common
Cd24a	2.6e-29	0.433782	8.13e-25	Common
Srsf3	3.88e-17	0.314727	1.21e-12	Common
Tns3	3.36e-16	-0.261846	1.05e-11	Common
Gpt2	1.16e-16	-0.307159	3.63e-12	Common
Hid1	1.13e-23	-0.330043	3.54e-19	Common
Prrc2a	3.99e-18	-0.279802	1.25e-13	Common
Nr1h2	1.35e-21	-0.300704	4.22e-17	Common
Chm	1.44e-06	-0.140958	0.0448958	Common
Golga2	2.63e-08	-0.155508	0.000821486	Common
Siah1a	1.03e-09	-0.191396	3.22e-05	Common
Cir1	3.23e-09	-0.202869	0.000100976	Common
Reep5	7.53e-34	0.348153	2.35e-29	Common
Sdhd	3.63e-22	0.267189	1.13e-17	Common
Ndufs2	4.28e-16	0.220927	1.34e-11	Common
Srpk1	4.45e-24	-0.321242	1.39e-19	Common
1810058I24Rik	8.84e-09	-0.203942	0.00027608	Common
Npc2	4.65e-12	-0.246963	1.45e-07	Common
Selenoi	1e-32	-0.481097	3.14e-28	Common
Sec23ip	6.98e-08	-0.132567	0.00217906	Common
Ncoa6	4.89e-07	-0.150455	0.0152798	Common
Paip1	6.22e-09	-0.160161	0.000194083	Common
Cog7	2.94e-08	-0.171369	0.000917821	Common
Slc38a10	7.74e-10	-0.184959	2.42e-05	Common
Hs6st1	2.09e-08	-0.197706	0.000654052	Common
Poldip3	5.07e-10	-0.208812	1.58e-05	Common
Cyld	6.26e-08	-0.278232	0.0019552	Common
Atp5k	1.09e-153	0.987325	3.4e-149	Common
Acaa2	1.69e-72	0.592211	5.29e-68	Common
Sel1l	3.26e-33	-0.402267	1.02e-28	Common
Hes1	1.11e-40	-0.593418	3.47e-36	Common
Arid1a	1.74e-18	-0.276931	5.43e-14	Common
Spint1	6.24e-30	-0.380723	1.95e-25	Common
Cop1	7.8e-32	-0.404398	2.43e-27	Common
Lmnb2	3.54e-07	-0.149879	0.0110589	Common
Rnf217	1.28e-07	-0.160289	0.00399477	Common
Rhot2	8.12e-07	-0.162264	0.0253594	Common
2810459M11Rik	2e-09	-0.189684	6.26e-05	Common
Xpo1	5.6e-10	-0.193496	1.75e-05	Common
Lpar1	2.88e-09	-0.201722	8.98e-05	Common
Plekha8	7.31e-11	-0.208274	2.28e-06	Common
Lrrk1	1.84e-11	-0.223577	5.75e-07	Common
Ndufab1	1.64e-68	0.514962	5.12e-64	Common
Leprot	3.58e-21	-0.298599	1.12e-16	Common
Npdc1	2.13e-52	-0.540614	6.65e-48	Common
Csde1	8.48e-79	-0.67738	2.65e-74	Common
Larp4b	1.07e-111	-0.891209	3.34e-107	Common
Esrra	7.86e-23	-0.332892	2.46e-18	Common
Glb1	2.41e-23	-0.365427	7.52e-19	Common
Pon3	3.45e-10	-0.181694	1.08e-05	Common
Rpl31	2.34e-106	0.843467	7.31e-102	Common
Nedd8	6e-22	0.276785	1.87e-17	Common
Abtb1	4.91e-07	-0.175792	0.0153321	Common
H13	1.65e-08	-0.245371	0.000515669	Common
Upf1	5.03e-16	-0.274722	1.57e-11	Common
Zfp106	1.65e-30	-0.371712	5.15e-26	Common
Iqgap2	8.79e-84	-0.686107	2.75e-79	Common
Actr1b	6.07e-24	-0.354283	1.9e-19	Common
Tfcp2l1	3.39e-68	-0.660093	1.06e-63	Common
Dip2b	1.17e-07	-0.176124	0.00364309	Common
Tab1	1.06e-06	-0.176184	0.0331068	Common
Plekhf2	2.51e-09	-0.193272	7.83e-05	Common
Sec61b	2.15e-99	0.7298	6.71e-95	Common
Uqcrc1	1.65e-59	0.550546	5.16e-55	Common
Acadl	1.45e-13	0.194836	4.54e-09	Common
Arih1	3.9e-17	-0.251345	1.22e-12	Common
Cnot6l	6.62e-15	-0.273373	2.07e-10	Common
Cdc42bpb	2.65e-17	-0.301084	8.26e-13	Common
Selenot	2.11e-07	-0.191496	0.00658204	Common
Mindy3	2.37e-12	-0.224349	7.4e-08	Common
Ckap4	1.1e-07	-0.237954	0.00342789	Common
Wwp1	4.59e-20	-0.349317	1.43e-15	Common
Ylpm1	1.73e-07	-0.174269	0.00541227	Common
Pam	2.37e-07	-0.178571	0.00740205	Common
Atxn3	6.2e-09	-0.182027	0.000193618	Common
Rnf44	2.02e-07	-0.183631	0.00630084	Common
Ndufs4	8.23e-07	0.0963662	0.0256863	Common
Pgm2	6.26e-27	-0.423254	1.95e-22	Common
Rnf181	8.93e-11	-0.233811	2.79e-06	Common
Exoc3	3.02e-17	-0.251381	9.44e-13	Common
Dag1	2.24e-53	-0.492593	7.01e-49	Common
Casc3	2.24e-08	-0.177483	0.000700332	Common
Pafah2	3.31e-09	-0.181014	0.0001033	Common
Rhobtb1	3.09e-10	-0.224339	9.65e-06	Common
Sdhb	3.92e-44	0.416007	1.22e-39	Common
Orai1	2.4e-13	-0.229231	7.51e-09	Common
Sdc1	3.53e-79	-0.704628	1.1e-74	Common
Ahnak	2.43e-181	-1.52515	7.6e-177	Organoid
Klf3	4.36e-175	-1.68603	1.36e-170	Organoid
Elof1	2.35e-07	-0.161122	0.00732602	Common
Rab5b	8.17e-19	-0.26704	2.55e-14	Common
Sft2d2	1.85e-30	-0.37025	5.79e-26	Common
Atf4	7.93e-67	-0.657978	2.48e-62	Common
Gpatch8	1.41e-08	-0.173379	0.000440237	Common
Kdm5a	6.48e-08	-0.176236	0.0020224	Common
Nub1	2.26e-08	-0.194519	0.000705667	Common
Rpl12	2.65e-117	1.37394	8.29e-113	Tissue
Ndufb11	2.44e-76	0.578526	7.6e-72	Common
Ndufb5	3.23e-70	0.533161	1.01e-65	Common
Tmem238	5e-20	0.253097	1.56e-15	Common
Anxa4	1.99e-20	0.250269	6.21e-16	Common
Hnrnpab	1.3e-06	0.156572	0.0405772	Common
Desi2	1.93e-17	-0.274942	6.03e-13	Common
Fndc3a	5.29e-36	-0.41858	1.65e-31	Common
Chuk	2.11e-17	-0.297421	6.59e-13	Common
Mat2a	1.01e-56	-0.676112	3.14e-52	Common
Zadh2	9.52e-09	-0.199185	0.000297406	Common
Efnb1	1.65e-11	-0.220298	5.16e-07	Common
Polr1d	2.98e-28	0.316039	9.29e-24	Common
Ube2d2a	7.01e-13	-0.242889	2.19e-08	Common
Gatad2a	7.48e-16	-0.247153	2.34e-11	Common
Twf1	4.02e-30	-0.367309	1.26e-25	Common
Mpp1	1.02e-24	-0.384677	3.18e-20	Common
Lamc2	7.47e-07	-0.171151	0.0233337	Common
Chd3	2.89e-07	-0.18652	0.00902993	Common
Tor3a	4.37e-09	-0.204148	0.000136539	Common
Sem1	3.97e-149	0.925192	1.24e-144	Common
Dad1	7.39e-55	0.435584	2.31e-50	Common
Ap1g1	2.25e-13	-0.225066	7.04e-09	Common
Chka	4.98e-19	-0.444026	1.56e-14	Common
Zbtb7a	5.03e-90	-0.728651	1.57e-85	Common
Klf5	2.34e-56	-0.668588	7.31e-52	Common
Reep4	3.07e-08	-0.16357	0.000957357	Common
Eloa	1.57e-09	-0.197807	4.91e-05	Common
Pttg1	3.03e-11	-0.210357	9.46e-07	Common
Usp25	2.49e-14	-0.287795	7.79e-10	Common
Psmb1	6.94e-54	0.472191	2.17e-49	Common
Eif6	3.7e-56	0.471374	1.16e-51	Common
Syap1	4.23e-14	-0.234421	1.32e-09	Common
Dhx9	5.33e-14	-0.269874	1.66e-09	Common
Pxmp4	1.18e-23	-0.37188	3.67e-19	Common
Adipor1	1.21e-32	-0.376851	3.78e-28	Common
Cltc	5.14e-85	-0.734303	1.61e-80	Common
Derl1	2.85e-08	-0.188927	0.000891523	Common
Tsc22d4	2e-34	-0.438319	6.26e-30	Common
Inafm1	8.18e-10	-0.188299	2.55e-05	Common
Lgals8	5.3e-08	-0.20293	0.00165635	Common
Serpinb5	8.31e-09	-0.206123	0.000259455	Common
Eif4ebp2	1.65e-07	-0.178567	0.00515425	Common
Setd5	7.21e-13	-0.243998	2.25e-08	Common
Smarca4	1.55e-35	-0.419823	4.84e-31	Common
Tax1bp1	1.31e-145	-1.10875	4.09e-141	Organoid
Vsig1	3.1e-136	1.00349	9.67e-132	Tissue
Maz	2.82e-08	-0.168245	0.000881889	Common
Mat2b	7.28e-10	-0.197604	2.27e-05	Common
Slain2	1.63e-18	-0.278172	5.08e-14	Common
Saysd1	3.81e-19	-0.300149	1.19e-14	Common
Srsf4	6.51e-07	-0.147211	0.0203419	Common
Khsrp	1.08e-06	-0.157003	0.0338231	Common
Lysmd3	4.43e-08	-0.171786	0.00138418	Common
Bdp1	9.28e-09	-0.182566	0.000289722	Common
Uap1l1	2.05e-08	-0.205084	0.000638773	Common
Ell2	3.93e-13	-0.236212	1.23e-08	Common
Ndufa7	4.72e-65	0.496769	1.47e-60	Common
Crk	2.04e-26	-0.360907	6.36e-22	Common
Alcam	3.38e-27	-0.37795	1.06e-22	Common
Lmo7	1.84e-20	-0.392317	5.76e-16	Common
Asah1	2.75e-57	-0.521739	8.6e-53	Common
Irf2bp2	3.32e-46	-0.535209	1.04e-41	Common
Hmgn1	2.25e-41	-0.681252	7.01e-37	Common
Tirap	1.14e-07	-0.171064	0.00355667	Common
Cfap36	2.49e-07	-0.17457	0.00777089	Common
Dpp8	5.04e-08	-0.202726	0.00157517	Common
Cars	3.18e-08	-0.216626	0.000992782	Common
Pdlim7	1.01e-09	-0.228347	3.15e-05	Common
Pdk1	8.11e-09	-0.240794	0.000253362	Common
1110008P14Rik	2.18e-45	-0.491945	6.82e-41	Common
Plekhb2	8.24e-70	-0.620804	2.57e-65	Common
Stambp	1.01e-06	-0.128049	0.031484	Common
Rara	1.73e-17	-0.263512	5.41e-13	Common
Sirt7	2.28e-21	-0.274039	7.13e-17	Common
Tmprss4	6.46e-15	-0.277193	2.02e-10	Common
Nr2f2	1.08e-38	-0.505567	3.39e-34	Common
Wdr1	4.02e-51	-0.520633	1.26e-46	Common
Gns	7.79e-07	-0.143197	0.0243254	Common
Gpr137	4.58e-07	-0.167938	0.0142986	Common
Samd1	5.54e-07	-0.171777	0.0172988	Common
Srebf2	3.23e-46	-0.495329	1.01e-41	Common
Ccnt2	9.68e-12	-0.229505	3.02e-07	Common
Emp2	2.77e-23	-0.409116	8.65e-19	Common
Sc5d	1.66e-35	-0.491383	5.17e-31	Common
Thap3	1.42e-07	-0.153072	0.00442894	Common
Arid4a	3.23e-07	-0.170911	0.0101009	Common
Ndufs7	2.85e-57	0.467372	8.89e-53	Common
Atp6ap1	5.79e-23	-0.322866	1.81e-18	Common
Fam174b	1.08e-23	-0.353198	3.38e-19	Common
Arcn1	1.93e-41	-0.449827	6.04e-37	Common
Ctnnb1	6.11e-101	-0.77044	1.91e-96	Common
Dsp	9.33e-90	-0.870778	2.91e-85	Common
Stk25	7.3e-28	-0.436816	2.28e-23	Common
Hipk2	4.5e-36	-0.475066	1.4e-31	Common
Klf6	6.34e-56	-0.614039	1.98e-51	Common
Luc7l2	3.54e-61	-0.647536	1.11e-56	Common
Pls1	1.12e-69	-0.657498	3.5e-65	Common
Shisa5	2.7e-86	-0.802561	8.42e-82	Common
Elmo3	9.04e-07	-0.153198	0.028228	Common
Agpat2	8.65e-84	-0.771965	2.7e-79	Common
Btf3	1.45e-115	0.851294	4.52e-111	Common
Ociad2	1.52e-08	0.149919	0.000475852	Common
Hadh	1.4e-07	-0.174557	0.00438504	Common
Ppp4r3b	4.49e-15	-0.268284	1.4e-10	Common
Eid1	2.04e-19	-0.362987	6.36e-15	Common
H1f0	7.45e-54	-0.713333	2.33e-49	Common
Txnip	1.3e-174	-1.68045	4.06e-170	Organoid
Creb1	6.82e-08	-0.203547	0.00212905	Common
Tmco3	1.12e-11	-0.20507	3.51e-07	Common
Eif2ak2	1.35e-08	-0.222273	0.000422837	Common
Gale	5.5e-07	0.133827	0.0171625	Common
Junb	2.94e-97	-0.983493	9.18e-93	Common
Dnajb14	9.11e-19	-0.308171	2.85e-14	Common
Slc25a39	2.35e-23	-0.356648	7.33e-19	Common
Usp34	1.45e-26	-0.367228	4.51e-22	Common
Nipbl	3.1e-30	-0.378442	9.66e-26	Common
Ppp4r2	9.04e-31	-0.390814	2.82e-26	Common
Cul3	1.07e-28	-0.391155	3.34e-24	Common
Macf1	1.35e-31	-0.415307	4.21e-27	Common
Agpat4	1.91e-37	-0.485917	5.97e-33	Common
Add3	1.25e-62	-0.582005	3.92e-58	Common
Camk2d	2.02e-69	-0.69729	6.31e-65	Common
Mapk13	6.34e-165	-1.1445	1.98e-160	Organoid
G3bp2	9.34e-08	-0.182937	0.00291704	Common
Frrs1	3.33e-13	-0.27194	1.04e-08	Common
Actn4	2.35e-96	-0.848947	7.33e-92	Common
Ppib	8.53e-175	1.2972	2.66e-170	Tissue
Eef1b2	4.54e-96	0.978846	1.42e-91	Common
Atp5g2	4.09e-65	0.591386	1.28e-60	Common
Acss2	5.02e-07	-0.145232	0.0156728	Common
Slc2a10	2.39e-07	-0.157942	0.00747267	Common
Psmb5	3.49e-40	0.375941	1.09e-35	Common
Leprotl1	5.01e-07	-0.154427	0.0156377	Common
Shtn1	2.45e-12	-0.217209	7.65e-08	Common
Stt3b	5.81e-31	-0.329178	1.81e-26	Common
Smpd3	2.19e-07	-0.17867	0.00682852	Common
Stxbp2	5.67e-08	-0.196455	0.00176987	Common
Anapc2	3.27e-11	-0.211913	1.02e-06	Common
Ap2m1	4.72e-11	-0.22755	1.47e-06	Common
Coq10b	2.9e-12	-0.237123	9.04e-08	Common
Tmem160	1.2e-19	-0.329561	3.75e-15	Common
Hmgcr	2.83e-21	-0.378062	8.83e-17	Common
Pak2	2.53e-49	-0.533442	7.91e-45	Common
Pom121	8.08e-07	-0.147179	0.0252295	Common
Rap1b	2.91e-10	-0.218408	9.08e-06	Common
Magi1	2.68e-12	-0.226043	8.35e-08	Common
Sbds	3.72e-38	-0.440217	1.16e-33	Common
Tspan13	5.65e-84	-0.760829	1.76e-79	Common
Micu2	4.48e-16	-0.270153	1.4e-11	Common
Atp6v0a2	1.59e-08	-0.194259	0.000495321	Common
Ndufs6	5.97e-36	0.362053	1.87e-31	Common
Tmed4	1.27e-09	-0.24843	3.96e-05	Common
Rsbn1l	1.36e-13	-0.271289	4.24e-09	Common
Arhgap42	5.35e-27	-0.387438	1.67e-22	Common
Pitpna	3.67e-60	-0.538835	1.15e-55	Common
Ate1	4.36e-07	-0.177735	0.013619	Common
Pdcd6ip	1.79e-69	-0.62298	5.58e-65	Common
Zdhhc3	4.29e-71	-0.630405	1.34e-66	Common
Gm3776	7.28e-40	-1.50398	2.27e-35	Organoid
Rnd3	6.82e-07	-0.204834	0.0212964	Common
Fibp	8.48e-11	-0.219557	2.65e-06	Common
Slc22a18	2.31e-37	-0.479273	7.22e-33	Common
Tmem14c	4.45e-46	0.405469	1.39e-41	Common
Cdc42ep5	2.37e-13	0.215358	7.39e-09	Common
Srsf9	6.44e-07	-0.173163	0.0201095	Common
Baiap2	3.11e-15	-0.286195	9.72e-11	Common
[truncated: 826 more rows]

## Sheet: pareital_diff
	p_val	avg_log2FC	p_val_adj
Pgc	5.10228e-39	6.63347	1.59329e-34	Tissue
Pla2g1b	1.62838e-55	6.40406	5.08493e-51	Tissue
1810010D01Rik	2.15957e-43	4.7114	6.74369e-39	Tissue
Ndufa4	9.7757e-26	3.09116	3.05266e-21	Tissue
Atp4b	9.39657e-20	3.06303	2.93427e-15	Tissue
Rpl39	6.81673e-20	2.86186	2.12866e-15	Tissue
Ckb	1.352e-21	2.8306	4.2219e-17	Tissue
Atp4a	3.65942e-15	2.73576	1.14273e-10	Tissue
Atp5g1	1.72128e-16	2.69153	5.37504e-12	Tissue
Rpl35	1.92813e-24	2.6799	6.02096e-20	Tissue
Rpl36a	2.27799e-26	2.64033	7.11347e-22	Tissue
Snx6	4.08176e-16	2.62427	1.27461e-11	Tissue
Hspd1	5.21978e-26	2.60989	1.62998e-21	Tissue
Cox7a1	1.25542e-43	2.51101	3.92031e-39	Tissue
Rps29	9.01684e-18	2.49888	2.81569e-13	Tissue
Slc25a4	2.1601e-24	2.49702	6.74536e-20	Tissue
Ndufc1	1.13477e-19	2.49175	3.54355e-15	Tissue
Apoa1	1.47333e-15	2.47586	4.60076e-11	Tissue
Hspe1	2.70996e-27	2.45778	8.46238e-23	Tissue
Cox7c	1.37257e-14	2.45753	4.28614e-10	Tissue
Rpl37	3.57068e-15	2.40863	1.11502e-10	Tissue
Rpl12	8.03582e-19	2.39421	2.50935e-14	Tissue
Ldhb	2.78936e-16	2.38984	8.71034e-12	Tissue
Rpl35a	2.8199e-18	2.3877	8.80569e-14	Tissue
Ppib	6.89645e-20	2.38356	2.15355e-15	Tissue
Rps17	8.70817e-21	2.3629	2.7193e-16	Tissue
Muc5ac	9.10702e-10	2.35352	2.84385e-05	Tissue
Chia1	3.00791e-36	2.34175	9.39281e-32	Tissue
Clic6	2.36402e-23	2.28288	7.38211e-19	Tissue
Cox6c	1.16406e-11	2.271	3.635e-07	Tissue
Kcne2	1.18665e-38	2.26168	3.70554e-34	Tissue
Cnn3	1.65384e-29	2.23267	5.16446e-25	Tissue
Uqcrb	1.16382e-10	2.23043	3.63425e-06	Tissue
Mpc2	4.29817e-13	2.22482	1.34219e-08	Tissue
Tnni3	1.84371e-08	2.21854	0.000575734	Tissue
Slc25a3	7.61645e-10	2.21774	2.37839e-05	Tissue
Mrpl42	2.01989e-30	2.20152	6.30752e-26	Tissue
Phb	6.43841e-35	2.19772	2.01052e-30	Tissue
Ndufs5	2.09284e-21	2.18751	6.5353e-17	Tissue
Rps13	2.99406e-16	2.15699	9.34955e-12	Tissue
Rps21	1.84266e-16	2.13575	5.75406e-12	Tissue
Rps15a	2.442e-15	2.13255	7.62562e-11	Tissue
C1qbp	4.14405e-30	2.12351	1.29406e-25	Tissue
Mt1	1.12639e-10	2.11603	3.51738e-06	Tissue
Cox7b	5.2358e-10	2.11042	1.63498e-05	Tissue
Rpl27	5.82151e-15	2.09123	1.81788e-10	Tissue
Hsd17b10	7.25155e-23	2.08835	2.26444e-18	Tissue
Ptma	3.03793e-11	2.08632	9.48653e-07	Tissue
Rpl32	2.46057e-14	2.08554	7.68363e-10	Tissue
Cox7a2	3.75406e-10	2.08127	1.17228e-05	Tissue
Mdh1	1.18992e-12	2.0792	3.71575e-08	Tissue
Slc25a5	8.08158e-13	2.07554	2.52364e-08	Tissue
Mpc1	4.34545e-18	2.07409	1.35695e-13	Tissue
Hsp90aa1	1.98495e-14	2.05693	6.1984e-10	Tissue
Rpl4	2.15988e-17	2.05162	6.74465e-13	Tissue
Eef1a1	3.4638e-14	2.0498	1.08164e-09	Tissue
Cox5b	1.7737e-08	2.04505	0.000553873	Tissue
Rps27a	8.16292e-14	2.03771	2.54904e-09	Tissue
Rpl23	4.59159e-16	2.03111	1.43382e-11	Tissue
Acat1	4.07001e-38	2.01334	1.27094e-33	Tissue
Rpl22l1	4.90414e-15	2.00762	1.53141e-10	Tissue
Ndufa5	3.87721e-17	2.00455	1.21074e-12	Tissue
Eef1b2	1.57958e-12	1.99737	4.93254e-08	Tissue
Rplp2	7.08634e-16	1.98419	2.21285e-11	Tissue
Spp1	4.47345e-34	1.98165	1.39692e-29	Tissue
Bola3	2.73994e-39	1.95593	8.55601e-35	Tissue
Gm10076	1.05978e-13	1.9526	3.30937e-09	Tissue
Rpl36	1.93793e-10	1.94365	6.05157e-06	Tissue
Rpl30	8.11924e-15	1.93068	2.5354e-10	Tissue
Tomm7	2.41562e-20	1.89545	7.54325e-16	Tissue
Oxct1	1.00672e-22	1.89251	3.14367e-18	Tissue
Ppia	6.75455e-15	1.89151	2.10924e-10	Tissue
Cox5a	1.47011e-09	1.88522	4.5907e-05	Tissue
Romo1	1.66155e-21	1.88376	5.18851e-17	Tissue
Rpl27a	2.86418e-11	1.88288	8.94396e-07	Tissue
Prdx2	2.19888e-13	1.8828	6.86644e-09	Tissue
Ndufb10	1.08264e-09	1.8621	3.38076e-05	Tissue
Rpl38	3.3596e-11	1.85895	1.0491e-06	Tissue
Usmg5	2.17456e-18	1.84509	6.79051e-14	Tissue
Atp5j2	6.18568e-13	1.83171	1.9316e-08	Tissue
Atp5f1	7.44368e-11	1.83154	2.32444e-06	Tissue
Uqcrfs1	1.48911e-11	1.82904	4.65003e-07	Tissue
Esrrg	2.03588e-26	1.81873	6.35745e-22	Tissue
Minos1	7.81057e-16	1.81254	2.43901e-11	Tissue
Atp5l	1.7857e-09	1.81164	5.57621e-05	Tissue
Atp5mpl	3.79383e-15	1.81053	1.1847e-10	Tissue
Rpl22	2.27875e-09	1.80439	7.11585e-05	Tissue
Atp5c1	2.27538e-11	1.77505	7.10533e-07	Tissue
Rps27	2.45173e-14	1.7727	7.65601e-10	Tissue
Ndufb4	5.80821e-16	1.76817	1.81373e-11	Tissue
Fgfbp1	7.47241e-25	1.7652	2.33341e-20	Tissue
Ndufb11	2.14733e-16	1.76509	6.70548e-12	Tissue
Eci1	2.7867e-25	1.75825	8.70202e-21	Tissue
Sdhd	1.77276e-14	1.75044	5.5358e-10	Tissue
Ndufs8	1.42572e-20	1.7457	4.4521e-16	Tissue
Timm8b	8.30715e-15	1.74503	2.59407e-10	Tissue
Ndufa12	7.23214e-17	1.73896	2.25838e-12	Tissue
Ndufb8	4.55511e-09	1.73732	0.000142243	Tissue
Cox6b1	2.60565e-10	1.7349	8.13665e-06	Tissue
Ndufb3	4.41196e-15	1.72829	1.37772e-10	Tissue
Atp5j	2.59602e-10	1.72731	8.10659e-06	Tissue
Cct3	6.44883e-31	1.72443	2.01378e-26	Tissue
Atp5a1	2.23637e-08	1.72247	0.000698351	Tissue
Bpifb1	8.9488e-31	1.72102	2.79444e-26	Tissue
Mrpl34	3.4206e-21	1.71665	1.06815e-16	Tissue
Rps25	9.07813e-10	1.70499	2.83483e-05	Tissue
2410015M20Rik	5.07254e-14	1.69436	1.584e-09	Tissue
Csrp2	1.18726e-16	1.68195	3.70746e-12	Tissue
Rpl3	4.63667e-12	1.67675	1.44789e-07	Tissue
Rps18	4.1407e-10	1.67647	1.29302e-05	Tissue
Gas6	2.33592e-15	1.67562	7.29436e-11	Tissue
Atp5h	1.25036e-08	1.67184	0.000390451	Tissue
Nme1	1.17952e-29	1.66566	3.68328e-25	Tissue
Mt2	5.30858e-10	1.66258	1.65771e-05	Tissue
Rpl6	1.12905e-11	1.65666	3.52568e-07	Tissue
Ndufa3	9.36446e-13	1.65567	2.92424e-08	Tissue
Hsp90ab1	1.02042e-08	1.65535	0.000318647	Tissue
Rps19	6.64577e-10	1.64071	2.07528e-05	Tissue
Lpl	2.87295e-21	1.63981	8.97136e-17	Tissue
Ndufc2	3.60044e-16	1.62357	1.12431e-11	Tissue
Casp6	8.5744e-13	1.62146	2.67753e-08	Tissue
Rpl34	3.60918e-09	1.61713	0.000112704	Tissue
Sod2	1.33231e-10	1.61223	4.16041e-06	Tissue
Mcee	3.86025e-27	1.60838	1.20544e-22	Tissue
Mrpl54	1.87986e-16	1.6066	5.87024e-12	Tissue
Ndufa2	1.64049e-10	1.60519	5.12276e-06	Tissue
Hspa9	4.3299e-18	1.60483	1.3521e-13	Tissue
Rplp1	2.91348e-12	1.60382	9.09791e-08	Tissue
Tomm5	1.04748e-15	1.6031	3.27097e-11	Tissue
Ccnd1	2.6538e-41	1.5864	8.28701e-37	Tissue
Ndufab1	4.8667e-09	1.58341	0.000151972	Tissue
Mrpl20	9.89496e-20	1.58227	3.0899e-15	Tissue
Pgam1	4.62738e-08	1.57906	0.00144499	Tissue
Echs1	3.43402e-20	1.57218	1.07234e-15	Tissue
Vegfb	3.38338e-30	1.57214	1.05653e-25	Tissue
Krtcap2	8.47483e-15	1.57064	2.64644e-10	Tissue
Rpl31	1.54478e-11	1.57028	4.82388e-07	Tissue
Atp5g3	1.88324e-07	1.56856	0.00588081	Tissue
Odc1	8.40228e-27	1.56734	2.62378e-22	Tissue
Npm1	6.70575e-14	1.55676	2.094e-09	Tissue
Sdhb	2.99725e-11	1.55637	9.35951e-07	Tissue
Atp5g2	8.24357e-11	1.5453	2.57422e-06	Tissue
Glrx5	2.78598e-25	1.54404	8.69979e-21	Tissue
Nudc	1.37778e-26	1.54214	4.30239e-22	Tissue
Pa2g4	2.86924e-27	1.53631	8.95979e-23	Tissue
Atp5k	1.31317e-08	1.53055	0.000410064	Tissue
Suclg1	4.21237e-13	1.52554	1.3154e-08	Tissue
Ndufs7	2.16489e-08	1.52395	0.00067603	Tissue
Tma7	2.4782e-13	1.52089	7.73867e-09	Tissue
Tmem14c	9.63941e-10	1.51927	3.0101e-05	Tissue
Rpl13	9.48095e-10	1.51756	2.96062e-05	Tissue
Rps16	7.63183e-11	1.50957	2.38319e-06	Tissue
Txn2	3.78239e-14	1.50929	1.18113e-09	Tissue
Thoc7	7.12982e-18	1.50926	2.22643e-13	Tissue
Dnaja1	4.12333e-09	1.50444	0.000128759	Tissue
Phb2	2.70571e-13	1.50401	8.44912e-09	Tissue
Cd24a	4.4934e-09	1.5037	0.000140316	Tissue
Rps27l	9.55418e-15	1.49203	2.98348e-10	Tissue
Socs2	2.81107e-29	1.48937	8.77813e-25	Tissue
Ndufs3	2.45657e-14	1.48812	7.67112e-10	Tissue
Cox17	1.31985e-10	1.48392	4.12149e-06	Tissue
Cox8a	4.82804e-08	1.48286	0.00150765	Tissue
Naca	4.92959e-09	1.4804	0.000153936	Tissue
Denr	7.06862e-18	1.47896	2.20732e-13	Tissue
Pga5	3.00791e-36	1.47808	9.39281e-32	Tissue
Cox20	2.23831e-32	1.47728	6.98957e-28	Tissue
Calm2	7.06268e-11	1.47328	2.20546e-06	Tissue
Uqcr11	1.21112e-08	1.47024	0.000378196	Tissue
Cyc1	3.82206e-07	1.46916	0.0119352	Tissue
Ost4	1.46467e-25	1.46761	4.57373e-21	Tissue
Rpsa	5.82618e-09	1.4566	0.000181934	Tissue
Rpl11	1.11118e-11	1.45636	3.46988e-07	Tissue
Set	2.7131e-16	1.45225	8.4722e-12	Tissue
Mrpl55	1.63677e-28	1.45177	5.11114e-24	Tissue
Pdia2	2.1621e-31	1.45176	6.7516e-27	Tissue
Mtfp1	1.41986e-32	1.44742	4.43381e-28	Tissue
Rps11	4.98104e-09	1.4418	0.000155543	Tissue
Rwdd1	1.59641e-22	1.44125	4.98511e-18	Tissue
Mrpl30	3.23437e-17	1.43932	1.01e-12	Tissue
Ndufa8	8.82217e-11	1.43868	2.7549e-06	Tissue
Uqcrc2	4.40192e-14	1.4386	1.37459e-09	Tissue
Arhgdig	2.5071e-14	1.43533	7.82892e-10	Tissue
Pebp1	1.11863e-12	1.43461	3.49315e-08	Tissue
Rpl28	4.10393e-12	1.4328	1.28153e-07	Tissue
Polr2k	7.49686e-26	1.4305	2.34104e-21	Tissue
Cpox	4.29671e-28	1.42272	1.34173e-23	Tissue
Ndufb5	9.94726e-10	1.41407	3.10623e-05	Tissue
Rpl14	3.31811e-09	1.41382	0.000103614	Tissue
Mrpl52	3.54619e-18	1.41106	1.10737e-13	Tissue
Ndufv2	4.0931e-10	1.40513	1.27815e-05	Tissue
Hibadh	3.41304e-22	1.40138	1.06579e-17	Tissue
Rps2	5.80943e-10	1.3989	1.81411e-05	Tissue
Rps12	1.26395e-09	1.39026	3.94694e-05	Tissue
Dlat	4.56281e-26	1.38993	1.42483e-21	Tissue
Ndufb6	1.25663e-18	1.38456	3.92409e-14	Tissue
Eif3i	7.66301e-21	1.38435	2.39293e-16	Tissue
Rpl5	2.72408e-08	1.3842	0.000850648	Tissue
Rps6	1.04055e-07	1.38252	0.00324934	Tissue
Surf4	4.76383e-11	1.37987	1.4876e-06	Tissue
Ndufv3	7.38347e-10	1.37786	2.30563e-05	Tissue
Eif4b	2.37307e-16	1.37567	7.41038e-12	Tissue
Nop10	7.25029e-26	1.36595	2.26405e-21	Tissue
Hspa8	1.2756e-08	1.36566	0.000398333	Tissue
Rpl23a	1.21235e-09	1.35991	3.78579e-05	Tissue
Cct2	3.91393e-17	1.35896	1.2222e-12	Tissue
Ezr	1.01525e-06	1.35119	0.0317032	Tissue
Psmb2	2.18905e-14	1.34272	6.83573e-10	Tissue
Ndufs2	1.39585e-08	1.34255	0.000435881	Tissue
Snrpg	2.12878e-26	1.34116	6.64754e-22	Tissue
Psmd12	1.31945e-18	1.34099	4.12025e-14	Tissue
Rps3	1.86053e-08	1.34	0.000580987	Tissue
Coa3	1.67843e-15	1.33709	5.24122e-11	Tissue
Dld	9.79299e-26	1.33535	3.05806e-21	Tissue
Nol7	5.8443e-25	1.33348	1.825e-20	Tissue
Psmb3	5.40006e-18	1.33304	1.68628e-13	Tissue
Tceal9	1.39288e-11	1.33083	4.34954e-07	Tissue
Phyh	1.05612e-07	1.32986	0.00329795	Tissue
Rps24	3.31712e-10	1.32897	1.03584e-05	Tissue
Fbl	3.13102e-31	1.32828	9.77723e-27	Tissue
Rps23	2.03726e-08	1.32668	0.000636174	Tissue
Rpl15	3.84895e-09	1.32584	0.000120191	Tissue
Rps28	2.35213e-07	1.32528	0.007345	Tissue
Mrpl58	4.9494e-24	1.31985	1.54555e-19	Tissue
Prdx3	4.95036e-37	1.31712	1.54585e-32	Tissue
Rps4x	1.16391e-08	1.31273	0.000363454	Tissue
Ybx1	4.82833e-08	1.31053	0.00150774	Tissue
Nfix	1.77255e-21	1.31022	5.53515e-17	Tissue
Gng5	4.23374e-08	1.30522	0.00132207	Tissue
Cdk4	7.00401e-31	1.30427	2.18714e-26	Tissue
Atp5e	3.97673e-08	1.30343	0.00124182	Tissue
Rps8	2.3094e-07	1.30076	0.00721155	Tissue
Rps3a1	3.04939e-09	1.29438	9.52232e-05	Tissue
Smim11	1.88399e-20	1.28533	5.88314e-16	Tissue
Rps20	2.19116e-10	1.28259	6.84232e-06	Tissue
Fxyd3	2.64753e-08	1.27961	0.000826743	Tissue
Serf2	1.62504e-09	1.27531	5.07451e-05	Tissue
Rps9	5.14476e-09	1.27058	0.000160655	Tissue
Mrpl57	4.27071e-19	1.27042	1.33362e-14	Tissue
Hmgb1	7.1867e-13	1.26995	2.24419e-08	Tissue
Rack1	1.06289e-07	1.26878	0.00331909	Tissue
Strap	5.88798e-28	1.26869	1.83864e-23	Tissue
Eef1g	8.32106e-10	1.26688	2.59842e-05	Tissue
Sumo2	1.55761e-12	1.26582	4.86394e-08	Tissue
Atpif1	1.01772e-07	1.26561	0.00317803	Tissue
Mapre1	2.82856e-15	1.26114	8.83275e-11	Tissue
Hadh	1.61818e-14	1.25875	5.0531e-10	Tissue
Mrps36	2.92132e-12	1.25738	9.12239e-08	Tissue
Immt	2.48514e-15	1.25617	7.76036e-11	Tissue
Selenoh	1.97766e-26	1.25004	6.17565e-22	Tissue
Mrfap1	4.88305e-12	1.24887	1.52483e-07	Tissue
Mrpl18	2.96894e-17	1.24775	9.27109e-13	Tissue
Tomm20	3.13487e-14	1.24536	9.78927e-10	Tissue
Tsfm	2.70154e-34	1.24516	8.43611e-30	Tissue
Atad3a	1.68444e-25	1.2392	5.26001e-21	Tissue
Krcc1	9.32289e-15	1.23881	2.91126e-10	Tissue
Mrps16	3.89693e-20	1.23782	1.2169e-15	Tissue
Caprin1	2.35215e-15	1.23147	7.34505e-11	Tissue
Eloc	1.26068e-12	1.22898	3.93671e-08	Tissue
Psmb4	8.8046e-14	1.22698	2.74941e-09	Tissue
Mrps21	5.50107e-14	1.22609	1.71782e-09	Tissue
Ivns1abp	5.9175e-09	1.22484	0.000184786	Tissue
Idh3a	1.01006e-19	1.22236	3.15411e-15	Tissue
Idh3g	4.83403e-26	1.22203	1.50952e-21	Tissue
Ndufa11	9.21893e-07	1.22018	0.0287879	Tissue
Magoh	1.61187e-17	1.21482	5.03338e-13	Tissue
Pcbd1	6.56481e-26	1.21411	2.04999e-21	Tissue
Ndufb2	3.62836e-12	1.21211	1.13303e-07	Tissue
Tmx2	2.83406e-19	1.21148	8.84992e-15	Tissue
Rpl10a	7.41144e-08	1.21003	0.00231437	Tissue
Cox6a1	1.5659e-07	1.20692	0.00488984	Tissue
Ranbp1	7.86696e-25	1.20521	2.45662e-20	Tissue
Gsdma2	3.4806e-11	1.20399	1.08689e-06	Tissue
Rps7	1.66453e-09	1.20369	5.19784e-05	Tissue
Mrpl51	8.02673e-14	1.19888	2.50651e-09	Tissue
Dnajc25	6.09546e-25	1.19644	1.90343e-20	Tissue
Polr1d	2.01242e-10	1.19477	6.2842e-06	Tissue
Il11ra1	5.3706e-27	1.1915	1.67708e-22	Tissue
Tmed9	3.17506e-14	1.19139	9.91476e-10	Tissue
Mrpl36	3.76089e-13	1.19111	1.17441e-08	Tissue
Eef1d	4.11156e-10	1.18714	1.28392e-05	Tissue
Timm17a	1.69918e-19	1.18421	5.30604e-15	Tissue
Rpl7a	1.70848e-08	1.18328	0.000533506	Tissue
Ndufa1	2.93975e-10	1.17908	9.17996e-06	Tissue
Imp3	1.34968e-14	1.1782	4.21464e-10	Tissue
Drg2	5.24149e-25	1.17715	1.63676e-20	Tissue
Ppa2	4.45397e-22	1.17471	1.39084e-17	Tissue
Sec11c	5.14998e-16	1.17405	1.60818e-11	Tissue
Ndufa10	6.48876e-13	1.17369	2.02625e-08	Tissue
Ppp1r14b	7.97159e-09	1.17165	0.000248929	Tissue
Apoo	3.72169e-23	1.17159	1.16217e-18	Tissue
Ssb	2.70647e-18	1.17118	8.45149e-14	Tissue
Serbp1	5.91327e-09	1.16987	0.000184654	Tissue
Eif3c	2.14726e-09	1.16863	6.70524e-05	Tissue
Got2	7.83303e-16	1.16233	2.44602e-11	Tissue
Dpy30	4.74912e-20	1.16068	1.48301e-15	Tissue
Sem1	1.63022e-10	1.16008	5.0907e-06	Tissue
Tmem258	1.17721e-20	1.15911	3.67608e-16	Tissue
Snu13	1.33827e-16	1.15577	4.17902e-12	Tissue
Rps26	7.82631e-08	1.15535	0.00244392	Tissue
Gde1	3.68349e-08	1.14905	0.00115024	Tissue
Itga6	2.61489e-11	1.14775	8.16551e-07	Tissue
Aimp1	9.8929e-22	1.14476	3.08926e-17	Tissue
Tomm40	3.18016e-19	1.1444	9.9307e-15	Tissue
Uqcc3	2.26744e-14	1.13895	7.08053e-10	Tissue
Nsa2	6.32231e-10	1.13724	1.97427e-05	Tissue
Agr2	4.80443e-08	1.13513	0.00150028	Tissue
Abhd17a	2.41105e-14	1.13195	7.52898e-10	Tissue
Hsp90b1	2.08192e-07	1.12939	0.0065012	Tissue
Smdt1	5.4717e-07	1.12553	0.0170865	Tissue
Pdap1	8.73713e-16	1.12523	2.72834e-11	Tissue
Sucla2	1.45254e-21	1.125	4.53584e-17	Tissue
Ppp1r1b	3.70265e-27	1.12202	1.15623e-22	Tissue
Nudt19	7.69833e-22	1.12098	2.40396e-17	Tissue
Ptges3	5.80849e-18	1.11729	1.81382e-13	Tissue
Pin1	8.2902e-25	1.11547	2.58878e-20	Tissue
Twf1	2.18768e-14	1.11445	6.83146e-10	Tissue
Pop5	7.83677e-17	1.10879	2.44719e-12	Tissue
Mrps15	4.43973e-24	1.10859	1.3864e-19	Tissue
Dnajc15	5.6642e-15	1.1076	1.76876e-10	Tissue
Larp4	1.49036e-17	1.10726	4.65394e-13	Tissue
Slirp	1.33207e-23	1.10627	4.15965e-19	Tissue
Fkbp3	1.29214e-24	1.10329	4.03496e-20	Tissue
Fkbp4	2.67677e-10	1.10207	8.35876e-06	Tissue
Snhg18	5.40521e-19	1.0986	1.68788e-14	Tissue
Bicdl2	1.29661e-15	1.0977	4.04893e-11	Tissue
Nop56	1.74863e-24	1.09664	5.46044e-20	Tissue
Etfa	3.75859e-12	1.09647	1.1737e-07	Tissue
Dnttip2	3.45056e-15	1.09498	1.07751e-10	Tissue
Gart	2.09868e-29	1.09304	6.55356e-25	Tissue
Tmem171	4.86745e-25	1.09281	1.51996e-20	Tissue
Eif4e2	2.86839e-15	1.09164	8.95711e-11	Tissue
Sae1	1.35198e-23	1.09103	4.22182e-19	Tissue
Timm8a1	1.11901e-29	1.09094	3.49435e-25	Tissue
Ndufaf8	3.12355e-21	1.09006	9.75391e-17	Tissue
Banf1	2.46664e-17	1.0899	7.70256e-13	Tissue
Npc2	9.55317e-14	1.08939	2.98317e-09	Tissue
Cbx3	2.05002e-20	1.08872	6.40161e-16	Tissue
Mif	2.29936e-08	1.08756	0.00071802	Tissue
Mrps33	1.33669e-16	1.08686	4.17407e-12	Tissue
Dtymk	4.082e-34	1.08588	1.27469e-29	Tissue
Rbm3	1.62718e-11	1.08471	5.08118e-07	Tissue
Npw	1.76362e-44	1.08225	5.50727e-40	Tissue
Aifm1	1.12344e-26	1.08202	3.50816e-22	Tissue
Psma1	4.87953e-17	1.08156	1.52373e-12	Tissue
Ndufs4	2.40477e-11	1.078	7.50939e-07	Tissue
Gm10073	1.33353e-31	1.07751	4.1642e-27	Tissue
Sdhc	6.38427e-10	1.0745	1.99362e-05	Tissue
Ccnt1	5.45605e-21	1.06907	1.70376e-16	Tissue
Aco2	6.50678e-09	1.0678	0.000203187	Tissue
0610012G03Rik	5.66776e-10	1.06738	1.76987e-05	Tissue
Mrpl48	2.4912e-21	1.06548	7.77927e-17	Tissue
Pcyox1	1.4591e-09	1.06439	4.55632e-05	Tissue
Lrpap1	5.60612e-22	1.06386	1.75062e-17	Tissue
Mrpl32	1.83234e-19	1.06229	5.72185e-15	Tissue
Mlx	1.4099e-14	1.06059	4.40268e-10	Tissue
1810022K09Rik	2.36944e-13	1.05705	7.39906e-09	Tissue
Nr0b2	2.83134e-25	1.05663	8.84143e-21	Tissue
Ndufa7	7.89668e-09	1.04941	0.00024659	Tissue
Sacm1l	2.60769e-21	1.04834	8.14303e-17	Tissue
Reep3	1.11475e-12	1.04795	3.48103e-08	Tissue
Psma4	1.4157e-12	1.04728	4.42081e-08	Tissue
Fam162a	6.80697e-12	1.0468	2.12561e-07	Tissue
Scaf4	2.00061e-12	1.04517	6.24732e-08	Tissue
Cox14	6.55203e-10	1.04494	2.046e-05	Tissue
Sec61g	1.19668e-09	1.04369	3.73686e-05	Tissue
Rexo2	1.97085e-21	1.0399	6.15436e-17	Tissue
Actg1	6.22584e-08	1.03917	0.00194414	Tissue
Ddost	2.69157e-16	1.03775	8.40496e-12	Tissue
Slc25a39	2.84321e-12	1.03392	8.87849e-08	Tissue
Ndufs6	3.94173e-09	1.03339	0.000123088	Tissue
Mrpl21	2.38067e-22	1.03171	7.43411e-18	Tissue
Rps19bp1	1.85554e-23	1.02981	5.79431e-19	Tissue
D10Jhu81e	1.04049e-29	1.02738	3.24913e-25	Tissue
Thrap3	7.19497e-10	1.02689	2.24677e-05	Tissue
Emc6	7.7345e-14	1.02385	2.41525e-09	Tissue
Tmed2	4.30512e-09	1.02276	0.000134436	Tissue
Psmg2	2.27833e-34	1.02046	7.11453e-30	Tissue
Rpl10	9.91758e-08	1.01997	0.00309696	Tissue
Dph3	1.60824e-20	1.01932	5.02204e-16	Tissue
Cnpy2	1.07503e-15	1.01881	3.357e-11	Tissue
Ppat	3.59614e-16	1.01785	1.12297e-11	Tissue
Ran	8.6592e-12	1.0173	2.70401e-07	Tissue
Mfsd4a	1.34393e-19	1.01622	4.19668e-15	Tissue
Dele1	8.14837e-17	1.01576	2.54449e-12	Tissue
Snrpd2	3.19979e-14	1.01556	9.99199e-10	Tissue
Ifi27	2.72118e-09	1.014	8.49742e-05	Tissue
Glrx2	2.68154e-17	1.01224	8.37366e-13	Tissue
Snrpf	1.3616e-24	1.00973	4.25187e-20	Tissue
Gars	1.92115e-15	1.00928	5.99918e-11	Tissue
Dynlrb1	2.31462e-07	1.00923	0.00722786	Tissue
Snd1	5.07877e-07	1.00867	0.0158595	Tissue
Idh3b	1.30279e-11	1.00745	4.06823e-07	Tissue
Eif3a	4.703e-08	1.00736	0.00146861	Tissue
Rbx1	2.69028e-10	1.00626	8.40094e-06	Tissue
Eif3e	2.20335e-17	1.00607	6.88041e-13	Tissue
Selenof	5.69835e-16	1.00582	1.77943e-11	Tissue
Mrps7	2.50254e-28	1.00519	7.81469e-24	Tissue
Pttg1	5.90275e-11	1.00515	1.84325e-06	Tissue
Slc16a7	2.19848e-17	1.0047	6.86521e-13	Tissue
Arf1	8.1865e-08	1.0041	0.0025564	Tissue
Pdcd6	5.29951e-19	1.00346	1.65488e-14	Tissue
Dnajc19	1.82912e-22	1.00037	5.71181e-18	Tissue
Alg5	2.17813e-18	1.0002	6.80164e-14	Tissue
Tmem126a	9.83026e-22	0.999494	3.0697e-17	Common
Metap2	1.61468e-12	0.998308	5.04217e-08	Common
Adh5	4.12568e-28	0.997813	1.28833e-23	Common
Snrpe	4.33007e-19	0.994236	1.35215e-14	Common
Mrpl15	2.45284e-16	0.993671	7.65948e-12	Common
Park7	5.96948e-11	0.99335	1.86409e-06	Common
Churc1	1.87269e-14	0.992288	5.84786e-10	Common
Ube2d3	4.84561e-08	0.992004	0.00151314	Common
Eif3d	1.37233e-20	0.990969	4.28538e-16	Common
Hmgn2	8.99063e-24	0.988651	2.8075e-19	Common
Slc12a2	1.20036e-13	0.987013	3.74835e-09	Common
Tsn	3.56671e-16	0.986915	1.11378e-11	Common
Drap1	6.01257e-14	0.985539	1.87755e-09	Common
Mrps28	3.08585e-21	0.984321	9.63617e-17	Common
Golph3	2.85906e-14	0.983788	8.92799e-10	Common
Mrpl40	8.42779e-11	0.980852	2.63175e-06	Common
Stk11	2.8532e-10	0.979254	8.90969e-06	Common
Cisd2	4.70755e-13	0.978537	1.47003e-08	Common
Ube2i	3.50705e-12	0.973905	1.09515e-07	Common
Anapc13	5.14569e-12	0.972962	1.60684e-07	Common
Umps	1.92995e-23	0.972604	6.02666e-19	Common
Psmb6	2.62182e-08	0.971203	0.000818717	Common
Gadd45gip1	3.46554e-13	0.971085	1.08218e-08	Common
Mrps18c	3.74164e-19	0.969965	1.1684e-14	Common
Rps14	1.17297e-06	0.967516	0.0366282	Common
Mtch2	1.84991e-13	0.967418	5.77673e-09	Common
Dynlt3	1.95743e-19	0.964906	6.11247e-15	Common
Mboat1	4.36363e-15	0.963448	1.36263e-10	Common
Nolc1	8.14704e-25	0.961201	2.54408e-20	Common
Ndufaf4	2.39885e-17	0.96099	7.49088e-13	Common
Prps2	2.23577e-29	0.959764	6.98164e-25	Common
Dkc1	3.75492e-16	0.959667	1.17255e-11	Common
Ift20	8.10918e-16	0.95857	2.53225e-11	Common
Ppa1	4.54402e-17	0.955679	1.41896e-12	Common
Fyttd1	1.22551e-16	0.95465	3.82691e-12	Common
Golm1	2.60272e-10	0.950299	8.12752e-06	Common
Hadhb	2.72908e-14	0.94832	8.52209e-10	Common
Snrpa	6.26524e-11	0.946896	1.95645e-06	Common
Mrps18b	3.81482e-26	0.942635	1.19125e-21	Common
Suclg2	2.77034e-14	0.942402	8.65096e-10	Common
Borcs7	1.14966e-19	0.94236	3.59004e-15	Common
Psmc3	2.32446e-14	0.941255	7.2586e-10	Common
G3bp2	3.41901e-20	0.939617	1.06765e-15	Common
Glod5	2.40067e-14	0.936488	7.49656e-10	Common
Cops6	6.70893e-18	0.936447	2.095e-13	Common
Rpl13a	1.9507e-11	0.935593	6.09144e-07	Common
Fmc1	7.93734e-16	0.933982	2.47859e-11	Common
Ndufa9	4.39898e-16	0.933827	1.37367e-11	Common
Psma6	5.44012e-20	0.933705	1.69879e-15	Common
Rpl18	8.33598e-07	0.931428	0.0260308	Common
Rab14	2.19925e-09	0.929011	6.86759e-05	Common
Pdha1	5.08138e-15	0.927517	1.58676e-10	Common
Nhp2	1.12344e-26	0.927259	3.50816e-22	Common
Hnrnpa3	8.75737e-11	0.926527	2.73466e-06	Common
Gata6	2.52776e-09	0.926301	7.89345e-05	Common
Cd320	1.53722e-31	0.925459	4.80028e-27	Common
Dnajb1	9.28152e-08	0.925332	0.00289834	Common
Dnaja2	1.3096e-11	0.924446	4.08949e-07	Common
Acp1	1.08927e-16	0.923364	3.40145e-12	Common
Naa10	7.55642e-28	0.923159	2.35964e-23	Common
Emg1	3.1398e-16	0.922776	9.80466e-12	Common
Fkbp2	8.54442e-10	0.92093	2.66816e-05	Common
Zcchc17	1.47772e-14	0.918496	4.61448e-10	Common
Yipf1	8.28603e-09	0.918252	0.000258748	Common
Nsmce4a	1.4591e-09	0.918058	4.55632e-05	Common
Pdia6	3.09515e-12	0.91527	9.66521e-08	Common
Rsl24d1	4.36859e-21	0.913494	1.36418e-16	Common
Msra	4.56014e-21	0.911642	1.42399e-16	Common
Prrg2	9.39025e-15	0.911293	2.93229e-10	Common
Uqcrc1	1.1649e-06	0.910649	0.0363762	Common
Selenot	1.39999e-14	0.908858	4.37174e-10	Common
Ak2	6.06032e-11	0.908675	1.89246e-06	Common
Oat	1.26246e-21	0.907974	3.94229e-17	Common
Brd7	3.82268e-21	0.902061	1.19371e-16	Common
Mrpl19	9.06852e-30	0.901222	2.83183e-25	Common
Tomm22	4.55403e-11	0.901042	1.42209e-06	Common
Ciao2a	8.54023e-16	0.901023	2.66686e-11	Common
Pdlim4	1.16849e-11	0.900887	3.64885e-07	Common
Srek1ip1	9.08817e-17	0.898881	2.83796e-12	Common
Slc44a3	4.40588e-24	0.89717	1.37582e-19	Common
Pnkd	1.02488e-12	0.896465	3.2004e-08	Common
Ccs	1.75503e-24	0.895707	5.48043e-20	Common
Mrpl13	3.59699e-23	0.895518	1.12323e-18	Common
Wdr61	7.46077e-19	0.895343	2.32978e-14	Common
Dnajb11	1.15161e-14	0.894192	3.59612e-10	Common
Chchd5	2.52438e-11	0.891063	7.88288e-07	Common
Mrps14	2.17822e-14	0.890477	6.80192e-10	Common
Mrps35	1.12444e-19	0.890138	3.51129e-15	Common
Vti1b	6.23199e-18	0.88881	1.94607e-13	Common
Dag1	3.32808e-07	0.888538	0.0103926	Common
Usp16	1.39167e-15	0.886687	4.34577e-11	Common
Hnrnpa1	1.37726e-09	0.8865	4.30077e-05	Common
Endog	2.74331e-17	0.885279	8.56652e-13	Common
Rbbp7	3.56674e-16	0.884958	1.11379e-11	Common
Mrpl45	1.265e-27	0.884891	3.95021e-23	Common
Gpt	1.01297e-17	0.884773	3.1632e-13	Common
Usp2	1.23095e-16	0.884167	3.84387e-12	Common
Chchd7	8.09374e-11	0.882842	2.52743e-06	Common
Paics	2.13241e-25	0.87993	6.65888e-21	Common
Rps27rt	3.03755e-18	0.87433	9.48536e-14	Common
Lrpprc	4.5424e-26	0.873589	1.41845e-21	Common
Acot13	1.77274e-08	0.87238	0.000553573	Common
Gnl3	7.59492e-29	0.871278	2.37167e-24	Common
Manf	1.80075e-11	0.868797	5.6232e-07	Common
Slc25a11	4.00288e-12	0.867832	1.24998e-07	Common
Ppid	4.61966e-30	0.867642	1.44258e-25	Common
Gtf2e2	1.25149e-15	0.867362	3.90804e-11	Common
Mrpl22	9.02108e-26	0.86708	2.81701e-21	Common
Tfrc	9.15331e-15	0.866329	2.85831e-10	Common
Mcrip2	4.57514e-19	0.866196	1.42868e-14	Common
Naa38	2.92726e-18	0.865267	9.14095e-14	Common
Coq7	7.99461e-17	0.863945	2.49648e-12	Common
Spcs1	1.70176e-17	0.862943	5.31409e-13	Common
Hpgd	2.28336e-09	0.861029	7.13023e-05	Common
Iscu	1.15092e-14	0.860898	3.59398e-10	Common
Tiprl	4.45268e-18	0.860095	1.39044e-13	Common
Oxa1l	4.28161e-20	0.859877	1.33702e-15	Common
Hnrnpab	2.91669e-09	0.859541	9.10795e-05	Common
Gmnn	1.27493e-26	0.858995	3.98123e-22	Common
Fh1	4.77212e-19	0.858438	1.49019e-14	Common
Golga7	5.42996e-14	0.857998	1.69561e-09	Common
Hdgf	2.19449e-15	0.856887	6.85275e-11	Common
Psmb7	5.91514e-16	0.856479	1.84712e-11	Common
Zmat5	3.39091e-17	0.853901	1.05888e-12	Common
Lsm7	1.50119e-22	0.853052	4.68776e-18	Common
Coa6	4.28707e-28	0.852842	1.33872e-23	Common
Ecsit	1.51891e-23	0.852169	4.7431e-19	Common
Tmx4	8.77722e-08	0.852149	0.00274086	Common
Poldip2	4.25387e-21	0.851858	1.32836e-16	Common
Kyat3	5.93046e-34	0.85032	1.8519e-29	Common
Sptssa	5.10086e-30	0.849714	1.59285e-25	Common
Wiz	5.68071e-12	0.848852	1.77392e-07	Common
45544	2.06163e-17	0.848021	6.43786e-13	Common
Yae1d1	6.43283e-20	0.847895	2.00878e-15	Common
Ivd	5.70131e-18	0.846292	1.78035e-13	Common
Dnajb14	1.28872e-14	0.844424	4.02428e-10	Common
Spcs3	8.54638e-28	0.842418	2.66878e-23	Common
Ppp3ca	2.14406e-12	0.841125	6.69525e-08	Common
Mrps17	4.19058e-13	0.839803	1.30859e-08	Common
Nfs1	3.2131e-23	0.839251	1.00336e-18	Common
N6amt1	1.13951e-31	0.838777	3.55835e-27	Common
Gstk1	1.65669e-20	0.838358	5.17336e-16	Common
Pomp	2.88195e-09	0.837764	8.99945e-05	Common
Slc25a51	3.77033e-10	0.837644	1.17736e-05	Common
Bckdha	9.18612e-24	0.833253	2.86855e-19	Common
Uchl3	6.41824e-19	0.832591	2.00422e-14	Common
Lamtor2	8.39723e-09	0.831937	0.00026222	Common
Vdac3	1.10981e-10	0.831079	3.4656e-06	Common
Eny2	4.67147e-15	0.830899	1.45876e-10	Common
Aph1a	1.84008e-10	0.83013	5.74601e-06	Common
Sf3b5	3.13487e-13	0.829451	9.78927e-09	Common
Tmem234	2.15467e-08	0.828625	0.00067284	Common
Txnl1	1.65141e-11	0.827261	5.15686e-07	Common
Ubl5	1.22313e-07	0.825999	0.00381947	Common
Mecr	2.22923e-28	0.824195	6.96121e-24	Common
Pim3	5.70313e-10	0.823669	1.78092e-05	Common
Rala	1.70036e-11	0.82332	5.30972e-07	Common
Avpi1	3.5274e-11	0.822569	1.1015e-06	Common
Fahd1	5.17609e-16	0.822098	1.61634e-11	Common
Nedd8	7.98687e-08	0.82102	0.00249406	Common
Sox9	1.30926e-16	0.820976	4.08844e-12	Common
Mapkapk2	2.25378e-15	0.819963	7.03788e-11	Common
Tusc2	8.8553e-17	0.819774	2.76524e-12	Common
Gmds	3.7785e-13	0.819626	1.17991e-08	Common
Gtf3a	2.47055e-23	0.819296	7.71478e-19	Common
Abhd14b	1.97799e-18	0.816482	6.17666e-14	Common
Smim12	6.21872e-20	0.815401	1.94192e-15	Common
Ppil3	1.44902e-23	0.8142	4.52485e-19	Common
Tdg	5.26568e-21	0.813029	1.64431e-16	Common
Tmem147	5.11803e-16	0.811497	1.59821e-11	Common
Kif21a	6.66856e-25	0.808509	2.08239e-20	Common
Pusl1	1.64503e-36	0.808419	5.13694e-32	Common
Coprs	1.81129e-26	0.80789	5.6561e-22	Common
Atp6v0e	1.51126e-06	0.807882	0.0471921	Common
Ncl	3.81129e-07	0.807755	0.0119015	Common
Ndrg2	6.64493e-13	0.806699	2.07501e-08	Common
Mrpl23	4.60284e-17	0.806534	1.43733e-12	Common
Mrps23	2.85192e-18	0.802484	8.9057e-14	Common
Gm17018	2.52344e-15	0.802468	7.87994e-11	Common
Samm50	2.1947e-13	0.802425	6.85338e-09	Common
Anp32a	1.95512e-12	0.802117	6.10524e-08	Common
Fdx1	4.06469e-16	0.801459	1.26928e-11	Common
Ubl4a	1.66825e-17	0.800879	5.20944e-13	Common
Dcps	2.5082e-17	0.79913	7.83235e-13	Common
Pdhb	8.85119e-11	0.797032	2.76396e-06	Common
Mbd3	7.40374e-17	0.796586	2.31197e-12	Common
Nsun2	7.15426e-25	0.79623	2.23406e-20	Common
Dph5	5.1548e-22	0.795732	1.60969e-17	Common
Spink4	3.43178e-20	0.79124	1.07164e-15	Common
Wdr83os	2.52062e-17	0.790807	7.87114e-13	Common
Rida	2.02595e-18	0.786813	6.32642e-14	Common
Lage3	1.67722e-16	0.785235	5.23746e-12	Common
Vars	1.16861e-20	0.784024	3.64922e-16	Common
Coa7	5.2772e-11	0.783465	1.64791e-06	Common
Ntan1	2.79868e-18	0.782986	8.73943e-14	Common
Eef1e1	1.65335e-23	0.782349	5.16291e-19	Common
Ipo7	1.47081e-15	0.782154	4.59291e-11	Common
Cnbp	1.45613e-10	0.781721	4.54706e-06	Common
Atp6ap2	1.53557e-09	0.781456	4.79514e-05	Common
Syngr2	5.59512e-10	0.781448	1.74719e-05	Common
BC031181	4.91673e-15	0.781002	1.53535e-10	Common
Lrig1	8.06849e-18	0.776107	2.51955e-13	Common
Ube2m	6.43777e-09	0.773531	0.000201032	Common
Filip1l	3.30461e-11	0.773057	1.03193e-06	Common
Zfp330	2.70726e-12	0.772031	8.45396e-08	Common
Gys1	6.50405e-13	0.771081	2.03102e-08	Common
Sec62	1.2154e-11	0.769843	3.79532e-07	Common
Etf1	2.24932e-16	0.769703	7.02395e-12	Common
Paip1	8.19405e-11	0.769629	2.55876e-06	Common
Bphl	7.33806e-22	0.769394	2.29146e-17	Common
Arf3	2.15409e-09	0.768875	6.72657e-05	Common
Emc4	1.43042e-19	0.768772	4.46678e-15	Common
Dram2	2.40914e-09	0.767701	7.52301e-05	Common
Gtf2h5	3.16633e-13	0.765267	9.8875e-09	Common
Nr2f2	7.01819e-11	0.765038	2.19157e-06	Common
Eif2s2	1.3527e-07	0.764378	0.00422408	Common
Grk6	4.85957e-18	0.764301	1.5175e-13	Common
2200002J24Rik	5.17688e-26	0.76156	1.61658e-21	Common
Cops7a	1.02259e-13	0.759711	3.19324e-09	Common
Hpcal1	1.74636e-15	0.756935	5.45337e-11	Common
Ufl1	7.05131e-12	0.756474	2.20191e-07	Common
Ints14	1.01779e-27	0.756376	3.17826e-23	Common
Sh3glb1	1.81765e-09	0.755626	5.67597e-05	Common
Hsbp1l1	3.91287e-23	0.755178	1.22187e-18	Common
St13	9.24686e-12	0.755011	2.88752e-07	Common
Pard6a	3.14339e-20	0.754742	9.81586e-16	Common
Tufm	1.51828e-17	0.753556	4.74114e-13	Common
Sik3	1.01283e-11	0.752757	3.16276e-07	Common
Phf5a	7.65405e-13	0.752496	2.39013e-08	Common
Foxa2	1.9193e-10	0.751248	5.99339e-06	Common
Tmem60	8.8829e-18	0.750873	2.77386e-13	Common
Ssr4	7.82304e-07	0.75037	0.024429	Common
Yif1a	8.91091e-17	0.750356	2.78261e-12	Common
Cops9	7.8931e-15	0.749953	2.46478e-10	Common
U2surp	7.3054e-08	0.749221	0.00228126	Common
Dnlz	6.78322e-22	0.74914	2.1182e-17	Common
Aurkaip1	2.72027e-10	0.74836	8.49459e-06	Common
Smim4	8.04169e-24	0.747596	2.51118e-19	Common
Abcf1	4.14448e-13	0.747067	1.2942e-08	Common
Sub1	5.86482e-09	0.746989	0.000183141	Common
Trappc4	8.57443e-14	0.746134	2.67754e-09	Common
Cacybp	4.0402e-22	0.744902	1.26163e-17	Common
Rap1a	6.8357e-10	0.744346	2.13459e-05	Common
Sec23b	9.14563e-19	0.744139	2.8559e-14	Common
Tmf1	3.1764e-10	0.743578	9.91894e-06	Common
Pias4	1.13546e-07	0.74232	0.00354571	Common
Eif4e	1.17296e-17	0.742288	3.66279e-13	Common
Acad8	6.99759e-23	0.742214	2.18514e-18	Common
Actr2	3.74329e-09	0.74015	0.000116892	Common
Wdr46	2.0802e-20	0.740097	6.49585e-16	Common
Slc6a6	3.19763e-12	0.739744	9.98524e-08	Common
Psma5	1.73619e-21	0.739297	5.42161e-17	Common
Secisbp2l	4.89454e-09	0.738669	0.000152842	Common
Hnrnpd	3.1537e-10	0.738567	9.84805e-06	Common
Serpinb1a	4.35506e-11	0.73817	1.35995e-06	Common
Timm10	4.34698e-26	0.737949	1.35743e-21	Common
Psmb10	1.69904e-20	0.736645	5.30559e-16	Common
Ppil4	2.21091e-20	0.735891	6.90402e-16	Common
Nifk	2.75269e-20	0.73545	8.59581e-16	Common
Emc10	9.60716e-12	0.735158	3.00003e-07	Common
Timm17b	3.42254e-25	0.734192	1.06876e-20	Common
Aasdhppt	4.87979e-13	0.733978	1.52381e-08	Common
Snrpc	5.28921e-13	0.732904	1.65166e-08	Common
Mettl5	2.62029e-19	0.732813	8.18238e-15	Common
Rangrf	1.24083e-28	0.730322	3.87474e-24	Common
Psmd1	3.68284e-15	0.73024	1.15004e-10	Common
Copb2	5.60278e-12	0.729653	1.74958e-07	Common
Tox4	1.81398e-09	0.72959	5.6645e-05	Common
Acadvl	6.70524e-11	0.728089	2.09384e-06	Common
Wdsub1	4.09763e-19	0.726844	1.27957e-14	Common
Tm9sf2	1.63939e-11	0.726427	5.11931e-07	Common
Dhx9	1.39738e-16	0.725784	4.3636e-12	Common
Adss	2.0992e-14	0.725195	6.55516e-10	Common
Cs	1.29327e-06	0.72486	0.0403849	Common
Mrpl9	4.88622e-23	0.724804	1.52582e-18	Common
Bdh1	3.82353e-21	0.724219	1.19397e-16	Common
Plp2	9.59378e-11	0.723675	2.99585e-06	Common
Mrps5	2.67583e-16	0.722386	8.35581e-12	Common
Sec11a	1.64611e-12	0.72145	5.14032e-08	Common
Mrpl17	2.12324e-10	0.720662	6.63025e-06	Common
Yy1	6.35564e-08	0.719564	0.00198468	Common
Zcchc9	1.62394e-11	0.719511	5.07108e-07	Common
Ahsa1	5.24938e-20	0.719055	1.63922e-15	Common
Habp2	1.71515e-23	0.718526	5.3559e-19	Common
Abhd11	2.02214e-11	0.717685	6.31455e-07	Common
Fam136a	9.51471e-15	0.717475	2.97116e-10	Common
Mesd	6.10085e-23	0.716044	1.90511e-18	Common
Idh2	5.44129e-10	0.715755	1.69915e-05	Common
Lsm2	8.2719e-18	0.715096	2.58307e-13	Common
Ube2b	9.17502e-14	0.713197	2.86508e-09	Common
Tfb2m	3.96138e-21	0.713058	1.23702e-16	Common
Bzw1	7.04293e-08	0.713056	0.0021993	Common
Mlf2	1.38176e-08	0.712767	0.000431482	Common
Hagh	6.07361e-15	0.711783	1.89661e-10	Common
Acsl1	2.16582e-24	0.711238	6.76322e-20	Common
Dctn6	6.23074e-16	0.709344	1.94567e-11	Common
Polr2f	1.80497e-10	0.709244	5.63638e-06	Common
Ifrd2	2.72925e-18	0.707949	8.52264e-14	Common
Psmc6	6.08717e-14	0.707921	1.90084e-09	Common
Cct5	3.53305e-14	0.707196	1.10326e-09	Common
Pcnp	1.41106e-11	0.70626	4.40631e-07	Common
Mrpl28	1.1631e-11	0.70594	3.632e-07	Common
Rnaseh2c	1.03939e-13	0.70511	3.2457e-09	Common
Dmac2	6.22308e-15	0.70435	1.94328e-10	Common
Hacd1	1.90294e-19	0.702675	5.9423e-15	Common
Tstd1	5.17688e-26	0.702311	1.61658e-21	Common
Ssx2ip	2.02636e-31	0.700626	6.32771e-27	Common
Txndc12	3.30226e-22	0.700131	1.0312e-17	Common
Dlst	8.94993e-09	0.69863	0.00027948	Common
Atg3	1.21726e-11	0.698332	3.80115e-07	Common
Rnf149	1.07531e-14	0.696527	3.35787e-10	Common
Cdc42ep1	3.68284e-15	0.69599	1.15004e-10	Common
Acadl	6.5386e-11	0.69562	2.04181e-06	Common
Aig1	8.11113e-19	0.695595	2.53286e-14	Common
Bclaf1	5.67943e-07	0.693951	0.0177352	Common
Slc25a20	1.78845e-09	0.693283	5.58478e-05	Common
Abhd16a	1.10398e-10	0.692877	3.44741e-06	Common
Trim50	1.17847e-30	0.692228	3.68001e-26	Common
Coq2	6.39642e-15	0.692011	1.99741e-10	Common
Grpel1	1.91092e-07	0.691469	0.00596723	Common
Mcur1	3.48509e-18	0.690838	1.08829e-13	Common
Cebpzos	1.45525e-23	0.690152	4.54431e-19	Common
Hrh2	7.7895e-15	0.689981	2.43243e-10	Common
Hmbs	9.42398e-19	0.689757	2.94283e-14	Common
Prpf31	6.2147e-16	0.688946	1.94066e-11	Common
Chchd4	1.44632e-17	0.688596	4.51644e-13	Common
Zkscan1	2.19848e-17	0.688143	6.86521e-13	Common
Dpm3	1.90018e-13	0.688086	5.9337e-09	Common
Elovl7	1.52952e-07	0.687868	0.00477622	Common
Ube2e1	5.82141e-11	0.687782	1.81785e-06	Common
Smap1	6.93761e-09	0.687333	0.000216641	Common
Eif3m	1.06402e-17	0.685783	3.32261e-13	Common
Haghl	2.27794e-21	0.685735	7.11333e-17	Common
Rpe	1.81829e-14	0.685538	5.67796e-10	Common
Psmc1	2.16946e-13	0.684735	6.77458e-09	Common
Sh2d4a	1.18354e-07	0.683498	0.00369585	Common
Pacsin2	1.50927e-08	0.683325	0.000471299	Common
Eif3l	1.08471e-13	0.68272	3.38721e-09	Common
Adsl	4.92716e-22	0.680779	1.53861e-17	Common
Cops2	4.29177e-14	0.680234	1.34019e-09	Common
Ppif	4.8845e-11	0.67986	1.52528e-06	Common
Matr3	5.10837e-18	0.67894	1.59519e-13	Common
Tmed1	5.56115e-29	0.678828	1.73658e-24	Common
Txndc9	2.66006e-12	0.678068	8.30658e-08	Common
Ttc1	2.31376e-19	0.677894	7.22518e-15	Common
Cdkn2b	6.61736e-11	0.676158	2.0664e-06	Common
Sumo1	1.1699e-14	0.676004	3.65325e-10	Common
Gpm6a	4.62689e-23	0.675476	1.44484e-18	Common
Psmb1	1.66094e-07	0.675438	0.00518662	Common
Rangap1	6.02735e-09	0.67512	0.000188216	Common
Mrps18a	1.36145e-11	0.675056	4.2514e-07	Common
Tmem165	2.22426e-17	0.674599	6.94569e-13	Common
Fam92a	8.16285e-14	0.674342	2.54901e-09	Common
Wdr18	6.60183e-22	0.672354	2.06155e-17	Common
Tsc22d3	9.05774e-12	0.67209	2.82846e-07	Common
Ube2q2	1.40566e-12	0.66979	4.38946e-08	Common
Cmtm8	2.64909e-18	0.669017	8.27231e-14	Common
Cdc42	1.10821e-06	0.66865	0.0346061	Common
Htatsf1	5.29482e-12	0.66863	1.65341e-07	Common
Naa25	7.51233e-15	0.668373	2.34588e-10	Common
Exosc7	8.8553e-17	0.665014	2.76524e-12	Common
Naxe	4.19058e-13	0.663109	1.30859e-08	Common
Aamdc	5.22553e-09	0.659813	0.000163178	Common
Naa15	1.2711e-18	0.657367	3.96926e-14	Common
Polb	8.88513e-16	0.65712	2.77456e-11	Common
Dut	3.92447e-22	0.656082	1.2255e-17	Common
Coq9	9.81229e-14	0.655708	3.06408e-09	Common
Psme2	2.5875e-13	0.65354	8.08e-09	Common
Srp14	4.27507e-07	0.653441	0.0133498	Common
Sco2	5.6479e-26	0.652781	1.76367e-21	Common
Gm8186	3.48202e-29	0.652639	1.08733e-24	Common
Atg4b	1.06997e-10	0.652543	3.34118e-06	Common
Med7	7.10707e-16	0.651827	2.21932e-11	Common
Bcas2	1.31617e-14	0.651276	4.11001e-10	Common
Asns	1.16412e-10	0.651138	3.63519e-06	Common
Cfi	1.64332e-09	0.650799	5.13159e-05	Common
Psmd8	5.89838e-08	0.650547	0.00184189	Common
Lyar	3.69779e-25	0.65038	1.15471e-20	Common
Wwp1	1.28512e-14	0.649291	4.01304e-10	Common
Zranb2	2.60636e-11	0.648923	8.13889e-07	Common
Ssbp1	4.20157e-21	0.648831	1.31203e-16	Common
Spcs2	2.11351e-11	0.648141	6.59985e-07	Common
Akt1s1	2.14845e-20	0.64761	6.70897e-16	Common
Top1	4.3656e-09	0.646811	0.000136325	Common
Rab18	2.2111e-20	0.64393	6.9046e-16	Common
Cops5	2.59527e-17	0.64349	8.10424e-13	Common
2610001J05Rik	6.7421e-11	0.64116	2.10536e-06	Common
Tmem161b	8.49186e-25	0.641009	2.65175e-20	Common
Bola1	1.40834e-15	0.64074	4.39781e-11	Common
Ppargc1b	2.12331e-08	0.640737	0.000663045	Common
Bpnt1	7.1235e-11	0.640471	2.22445e-06	Common
Cetn2	5.67308e-22	0.639737	1.77153e-17	Common
Rtcb	4.05767e-18	0.639475	1.26709e-13	Common
Mettl23	5.40864e-15	0.63935	1.68896e-10	Common
Btbd1	4.73635e-18	0.639233	1.47902e-13	Common
Ddx39	2.58092e-22	0.63909	8.05945e-18	Common
Trappc2l	3.4646e-17	0.639014	1.08189e-12	Common
Emp1	2.04335e-19	0.636892	6.38076e-15	Common
Pmf1	6.22325e-19	0.636512	1.94333e-14	Common
Cct4	2.04714e-16	0.636038	6.39259e-12	Common
Pigyl	2.21207e-13	0.635109	6.90764e-09	Common
Znhit6	1.00901e-20	0.633403	3.15084e-16	Common
Mphosph8	7.3886e-16	0.632995	2.30724e-11	Common
Btg3	4.83691e-18	0.63208	1.51042e-13	Common
Rsl1d1	1.64895e-23	0.63053	5.14917e-19	Common
Lsm6	1.62583e-14	0.630467	5.07699e-10	Common
Ostc	3.73679e-14	0.630216	1.16689e-09	Common
Gfm1	4.23985e-15	0.629077	1.32398e-10	Common
Hnrnpa0	8.31192e-10	0.62755	2.59556e-05	Common
Got1	1.66227e-08	0.625761	0.000519078	Common
Syncrip	2.2251e-14	0.62556	6.9483e-10	Common
Cxxc5	3.36825e-17	0.625553	1.0518e-12	Common
Cul1	7.57736e-08	0.624307	0.00236618	Common
Bysl	5.1548e-22	0.623883	1.60969e-17	Common
1110008P14Rik	4.9015e-09	0.623155	0.000153059	Common
Smarce1	9.83189e-20	0.622499	3.0702e-15	Common
Eif1ad	4.4833e-12	0.619913	1.4e-07	Common
Ak1	5.24919e-10	0.618641	1.63917e-05	Common
Pcca	1.01415e-24	0.617767	3.1669e-20	Common
Ptov1	1.18935e-11	0.616433	3.71398e-07	Common
Mrpl50	1.51667e-21	0.616067	4.73611e-17	Common
Smn1	5.95124e-22	0.616045	1.85839e-17	Common
Selenos	7.82284e-10	0.614635	2.44284e-05	Common
Ik	7.78995e-14	0.61423	2.43257e-09	Common
Bin1	1.58028e-07	0.61359	0.00493476	Common
Mknk2	1.09751e-07	0.613115	0.00342719	Common
Pyurf	6.74673e-20	0.61178	2.1068e-15	Common
Polr2j	7.76333e-13	0.61004	2.42425e-08	Common
Noc2l	2.02595e-18	0.610016	6.32642e-14	Common
Llph	2.94368e-12	0.608518	9.19224e-08	Common
Pafah1b2	4.79957e-17	0.608438	1.49876e-12	Common
Snrpd1	2.01589e-22	0.60765	6.29503e-18	Common
Snrnp27	4.39846e-14	0.605814	1.37351e-09	Common
Narfl	4.01121e-23	0.605421	1.25258e-18	Common
Apex1	7.90834e-30	0.605337	2.46954e-25	Common
Cct8	8.81317e-13	0.604664	2.75209e-08	Common
Cmc1	1.25914e-13	0.604123	3.93192e-09	Common
Cited4	6.9881e-10	0.603818	2.18217e-05	Common
Cnpy3	1.35191e-13	0.601512	4.2216e-09	Common
Fbxo3	2.99329e-12	0.600604	9.34716e-08	Common
Mtx2	3.11779e-15	0.600366	9.73592e-11	Common
Tmem42	3.81482e-26	0.59948	1.19125e-21	Common
Rars2	3.1091e-24	0.598512	9.70879e-20	Common
Emc7	1.07418e-13	0.597537	3.35433e-09	Common
Kcmf1	6.19974e-15	0.597445	1.93599e-10	Common
BC004004	1.50926e-14	0.597272	4.71297e-10	Common
Rxylt1	4.88469e-12	0.595825	1.52534e-07	Common
Hint2	2.15889e-11	0.595819	6.74158e-07	Common
Ganab	5.6319e-16	0.595782	1.75867e-11	Common
Galt	3.43925e-12	0.595316	1.07398e-07	Common
St3gal5	4.18029e-10	0.594811	1.30538e-05	Common
Tmem97	2.92399e-17	0.593164	9.13075e-13	Common
Farsb	2.64436e-25	0.593028	8.25755e-21	Common
Fis1	3.80803e-10	0.592984	1.18913e-05	Common
Vipas39	5.35414e-09	0.592905	0.000167194	Common
Mocs2	9.08305e-13	0.59241	2.83637e-08	Common
Mrpl41	1.62325e-21	0.592023	5.06894e-17	Common
Tbca	9.75788e-11	0.591063	3.04709e-06	Common
Rpn2	1.74072e-11	0.589957	5.43573e-07	Common
Canx	2.49898e-09	0.589846	7.80356e-05	Common
Ube2a	2.17596e-13	0.589713	6.79488e-09	Common
Vapa	1.26595e-07	0.588767	0.00395319	Common
Zpr1	1.25573e-12	0.586803	3.92126e-08	Common
Prcc	8.62243e-13	0.586715	2.69253e-08	Common
Dctpp1	4.92188e-18	0.584768	1.53695e-13	Common
Furin	2.66967e-12	0.584502	8.33657e-08	Common
Asf1a	6.04882e-15	0.584147	1.88887e-10	Common
Naa35	1.11083e-08	0.583958	0.00034688	Common
Higd2a	8.10639e-09	0.583933	0.000253138	Common
4933434E20Rik	2.77615e-12	0.582946	8.66908e-08	Common
Fa2h	1.37739e-07	0.581669	0.00430118	Common
Gbe1	7.12341e-19	0.581134	2.22443e-14	Common
Smagp	2.25715e-08	0.581058	0.000704839	Common
Pstk	5.49391e-16	0.57839	1.71558e-11	Common
Snta1	2.73212e-14	0.578215	8.53159e-10	Common
Tmem70	4.14829e-25	0.577732	1.29539e-20	Common
Eif2s1	1.03997e-18	0.577163	3.24752e-14	Common
Mgat2	3.41497e-08	0.57471	0.00106639	Common
Asna1	1.03575e-09	0.573777	3.23435e-05	Common
Coq6	2.65047e-20	0.573666	8.27664e-16	Common
Stx4a	1.36145e-11	0.571078	4.2514e-07	Common
Hscb	7.26029e-16	0.570892	2.26717e-11	Common
Smc6	7.03761e-13	0.570384	2.19763e-08	Common
Iars2	3.12405e-11	0.569982	9.75548e-07	Common
Acadm	4.62012e-11	0.569744	1.44273e-06	Common
Pja1	1.14931e-10	0.569208	3.58895e-06	Common
Vapb	1.01629e-10	0.567828	3.17356e-06	Common
Nfib	3.61177e-08	0.566932	0.00112785	Common
Kmt2e	2.13202e-09	0.566882	6.65767e-05	Common
Fuom	2.89704e-20	0.566419	9.04659e-16	Common
Cct7	3.38562e-08	0.564944	0.00105723	Common
Abracl	8.18626e-11	0.564928	2.55632e-06	Common
Eri3	3.62294e-11	0.564452	1.13134e-06	Common
Tmem50b	5.61775e-20	0.564128	1.75425e-15	Common
Psma3	1.30584e-07	0.563675	0.00407775	Common
Ndufv1	6.73927e-07	0.563286	0.0210447	Common
Bmyc	1.71115e-17	0.563061	5.34339e-13	Common
Pdia3	6.60606e-08	0.561511	0.00206287	Common
Trmt112	5.27917e-17	0.561456	1.64853e-12	Common
Mrpl44	8.33662e-16	0.560824	2.60328e-11	Common
Erh	4.10505e-21	0.560729	1.28188e-16	Common
Smim19	1.26428e-13	0.560358	3.94796e-09	Common
Uri1	2.75187e-17	0.559672	8.59327e-13	Common
Qdpr	1.16107e-27	0.559483	3.62569e-23	Common
Nr2c2ap	8.20872e-13	0.559278	2.56334e-08	Common
Tarbp2	1.05036e-15	0.559121	3.27996e-11	Common
Eif1a	3.25116e-10	0.558573	1.01524e-05	Common
Paqr5	8.81317e-13	0.55852	2.75209e-08	Common
Gtf3c1	2.51863e-07	0.557528	0.00786494	Common
Ppp2r1b	3.34843e-25	0.55701	1.04561e-20	Common
Nudt22	2.76679e-23	0.55615	8.63986e-19	Common
Trim28	2.7287e-12	0.555657	8.52092e-08	Common
Mrps34	9.50188e-10	0.554989	2.96715e-05	Common
Rpl7l1	4.83291e-17	0.554494	1.50917e-12	Common
Polr3k	1.53817e-12	0.553766	4.80325e-08	Common
Aldh6a1	4.16288e-26	0.55374	1.29994e-21	Common
Srpr	2.25055e-13	0.553623	7.0278e-09	Common
U2af1	5.16299e-19	0.551533	1.61225e-14	Common
Sdha	9.37412e-10	0.551056	2.92726e-05	Common
Kars	6.091e-10	0.549684	1.90204e-05	Common
Grhpr	9.42398e-19	0.548473	2.94283e-14	Common
Rab25	1.16693e-06	0.54738	0.0364396	Common
Serf1	6.39984e-10	0.547101	1.99848e-05	Common
Rnf130	1.41481e-22	0.54705	4.41804e-18	Common
Bccip	5.15837e-25	0.546855	1.61081e-20	Common
Map1lc3a	6.18851e-08	0.546802	0.00193249	Common
Vps28	1.33741e-08	0.54598	0.000417633	Common
Lars	2.16706e-14	0.545873	6.76707e-10	Common
Rpia	9.32423e-17	0.544334	2.91168e-12	Common
Magt1	5.03115e-11	0.541853	1.57108e-06	Common
Rap1b	2.50486e-12	0.539213	7.82192e-08	Common
Tmbim4	4.43457e-10	0.53911	1.38478e-05	Common
Stoml2	2.45444e-25	0.538232	7.66449e-21	Common
Myo19	1.1432e-13	0.538016	3.56988e-09	Common
Cldnd1	2.21475e-14	0.536417	6.91599e-10	Common
Trap1	4.31348e-28	0.536397	1.34697e-23	Common
Fam192a	1.98089e-13	0.536118	6.18572e-09	Common
Hook1	9.4781e-10	0.535726	2.95973e-05	Common
Dcun1d5	5.63241e-18	0.535096	1.75883e-13	Common
Srp72	2.09259e-11	0.534533	6.53453e-07	Common
Afg3l2	4.09867e-20	0.533913	1.27989e-15	Common
Vps36	8.0999e-14	0.533888	2.52936e-09	Common
Prss23	3.69392e-26	0.533714	1.1535e-21	Common
2310030G06Rik	1.07584e-07	0.533318	0.00335952	Common
Pex16	1.3539e-08	0.533119	0.000422783	Common
Fut2	4.89245e-08	0.533103	0.00152777	Common
Arl1	7.47542e-10	0.532859	2.33435e-05	Common
Dr1	1.77297e-13	0.532716	5.53644e-09	Common
Tmem33	4.63803e-16	0.529852	1.44832e-11	Common
Ghitm	3.94121e-07	0.529659	0.0123072	Common
Ssr1	2.06754e-14	0.529634	6.45631e-10	Common
Pigf	3.47479e-18	0.528045	1.08507e-13	Common
Commd1	1.67481e-12	0.526527	5.22994e-08	Common
Ube2n	1.15282e-12	0.526472	3.59991e-08	Common
Agpat3	2.27112e-16	0.526015	7.09203e-12	Common
Ubqln1	6.27495e-09	0.525884	0.000195948	Common
Sart1	1.46432e-10	0.525585	4.57263e-06	Common
Cd81	1.1198e-07	0.525427	0.0034968	Common
Hspa4	2.14719e-08	0.52493	0.000670504	Common
Sf1	8.03302e-08	0.524676	0.00250847	Common
Ptrh2	8.44322e-14	0.523808	2.63656e-09	Common
Polr2i	1.2738e-10	0.52281	3.97771e-06	Common
Bloc1s4	1.04948e-06	0.52281	0.032772	Common
Xpot	5.12007e-19	0.520595	1.59884e-14	Common
Slc25a17	3.475e-18	0.519119	1.08514e-13	Common
Ythdc1	1.97025e-07	0.517498	0.0061525	Common
Ccng1	5.0197e-12	0.517096	1.5675e-07	Common
Arpc1a	7.20268e-10	0.516843	2.24918e-05	Common
Cstb	2.64042e-10	0.516693	8.24525e-06	Common
Pmepa1	5.62688e-12	0.516366	1.75711e-07	Common
Serp1	5.07905e-10	0.516307	1.58603e-05	Common
Adi1	1.93546e-15	0.515875	6.04386e-11	Common
Taok1	6.87765e-07	0.515161	0.0214768	Common
Eid1	3.67157e-10	0.515053	1.14652e-05	Common
Smim26	1.25547e-23	0.513462	3.92046e-19	Common
Chchd3	7.61801e-10	0.512008	2.37887e-05	Common
Polr2e	1.5847e-13	0.511956	4.94854e-09	Common
Calu	9.57858e-14	0.510498	2.9911e-09	Common
Ctr9	5.88216e-15	0.510414	1.83682e-10	Common
Snrnp200	1.66232e-08	0.510038	0.000519092	Common
Pycard	8.98067e-08	0.509634	0.00280439	Common
Vps13c	9.14277e-08	0.508413	0.00285501	Common
Vamp7	1.33702e-12	0.508172	4.1751e-08	Common
Prdx4	4.08014e-19	0.506856	1.27411e-14	Common
Susd6	1.56794e-08	0.506684	0.000489621	Common
Abce1	2.15516e-30	0.503073	6.72991e-26	Common
Bckdk	2.15366e-27	0.501744	6.72522e-23	Common
Acadsb	3.56582e-10	0.500945	1.1135e-05	Common
Cand1	6.92087e-12	0.500816	2.16118e-07	Common
Cops8	4.78265e-29	0.500685	1.49348e-24	Common
C1d	2.20544e-13	0.500339	6.88691e-09	Common
Osbpl9	2.29675e-09	0.500273	7.17206e-05	Common
Mrpl27	1.19737e-18	0.500261	3.73903e-14	Common
Ppp6c	4.51774e-08	0.49969	0.00141076	Common
Azin1	5.28229e-07	0.499379	0.016495	Common
Eif2s3x	8.00566e-15	0.499274	2.49993e-10	Common
Ptpa	5.31872e-15	0.498639	1.66088e-10	Common
Lgals1	1.20755e-10	0.498326	3.77081e-06	Common
Stam	9.89082e-13	0.497784	3.08861e-08	Common
Anapc11	3.68062e-08	0.497646	0.00114935	Common
Tfdp2	1.62564e-15	0.49712	5.0764e-11	Common
Snhg6	1.23232e-24	0.497073	3.84815e-20	Common
Prkar1a	6.74051e-11	0.496592	2.10486e-06	Common
Apoa4	9.40603e-09	0.49606	0.000293722	Common
Ddx24	3.06106e-09	0.494593	9.55876e-05	Common
Ss18	2.39638e-09	0.494348	7.48317e-05	Common
H2afy	1.96809e-09	0.494278	6.14575e-05	Common
Eif3g	4.71559e-19	0.493972	1.47254e-14	Common
Dbnl	1.62506e-07	0.491955	0.00507458	Common
Stx7	6.49642e-11	0.490749	2.02864e-06	Common
Rnf187	4.16615e-11	0.490415	1.30096e-06	Common
Pecr	2.95737e-23	0.489107	9.23497e-19	Common
Ccdc124	4.45495e-07	0.489051	0.0139115	Common
Pdcl3	7.99413e-15	0.488218	2.49633e-10	Common
Glud1	3.04961e-10	0.488214	9.523e-06	Common
Lamtor1	3.56674e-16	0.487649	1.11379e-11	Common
Ptpn18	1.664e-07	0.487266	0.00519619	Common
Kdelr2	1.2305e-06	0.487093	0.0384247	Common
Slc25a16	8.82793e-12	0.486739	2.7567e-07	Common
Snx5	1.24627e-11	0.486642	3.89174e-07	Common
Retreg1	1.27091e-09	0.486273	3.96868e-05	Common
Gpd1l	2.95807e-08	0.486034	0.000923717	Common
Rer1	2.05601e-09	0.485892	6.42031e-05	Common
Sdhaf1	6.4755e-19	0.485185	2.0221e-14	Common
Med8	8.93886e-13	0.485084	2.79134e-08	Common
Ilkap	5.68071e-12	0.484941	1.77392e-07	Common
Chordc1	2.21475e-14	0.484111	6.91599e-10	Common
Ebna1bp2	3.09091e-24	0.48262	9.65197e-20	Common
Psmd6	1.09996e-14	0.48246	3.43484e-10	Common
Lsm4	3.72217e-12	0.482244	1.16232e-07	Common
Dcaf12	4.09768e-14	0.478425	1.27958e-09	Common
Tm2d2	1.06181e-13	0.478137	3.31571e-09	Common
Skp1a	2.02334e-09	0.477869	6.31828e-05	Common
Drg1	5.35484e-12	0.477632	1.67216e-07	Common
Rp9	5.7792e-10	0.477194	1.80467e-05	Common
Irf2bpl	3.78302e-14	0.476513	1.18132e-09	Common
Seh1l	4.01121e-23	0.475831	1.25258e-18	Common
Osbpl1a	3.0128e-26	0.475046	9.40807e-22	Common
Pbx1	3.43151e-09	0.474663	0.000107156	Common
Lims1	4.83522e-15	0.474036	1.50989e-10	Common
Pank1	1.59379e-15	0.473137	4.97692e-11	Common
Prmt1	2.44263e-23	0.47292	7.62762e-19	Common
Pex2	2.2379e-17	0.472019	6.98828e-13	Common
Pnpla2	1.57599e-09	0.471886	4.92134e-05	Common
Cpn1	1.21777e-29	0.471707	3.80274e-25	Common
Aprt	4.87409e-07	0.471481	0.0152203	Common
Smc1a	7.66837e-12	0.470782	2.3946e-07	Common
C1qtnf4	3.17684e-10	0.470561	9.9203e-06	Common
Rnf7	1.29129e-09	0.470081	4.03233e-05	Common
Larp1b	2.21826e-07	0.469439	0.00692695	Common
Cmc2	6.12432e-25	0.469366	1.91244e-20	Common
Abhd13	1.30464e-16	0.469265	4.074e-12	Common
Prdm16	5.43013e-11	0.467732	1.69567e-06	Common
Gspt1	4.82995e-10	0.46716	1.50825e-05	Common
Tmem135	2.99329e-12	0.467089	9.34716e-08	Common
Snf8	4.81536e-08	0.466679	0.00150369	Common
Ccdc59	4.06272e-08	0.466376	0.00126866	Common
Pnpla8	1.20882e-07	0.466338	0.00377477	Common
Hnrnpu	7.99958e-07	0.465979	0.0249803	Common
Thyn1	3.0226e-22	0.465247	9.43868e-18	Common
Fgfr1op2	1.0721e-09	0.465044	3.34783e-05	Common
Degs1	3.54514e-12	0.464293	1.10704e-07	Common
Tcp1	2.7891e-12	0.46406	8.70952e-08	Common
Tomm40l	1.02416e-17	0.462542	3.19814e-13	Common
Vps53	5.88942e-12	0.461477	1.83909e-07	Common
Pex7	2.71982e-12	0.459996	8.49317e-08	Common
Mars	8.4553e-13	0.459977	2.64034e-08	Common
Psmd11	3.19998e-15	0.459917	9.99259e-11	Common
Uxt	2.34429e-17	0.459681	7.32052e-13	Common
Tardbp	5.73215e-08	0.459651	0.00178998	Common
Pik3ca	2.51863e-07	0.459636	0.00786494	Common
Cluh	1.47739e-15	0.458221	4.61344e-11	Common
Ube2s	9.87483e-12	0.457924	3.08361e-07	Common
Med29	2.2282e-16	0.457246	6.958e-12	Common
Copg1	2.78012e-09	0.457222	8.68147e-05	Common
Trappc1	3.39412e-12	0.457005	1.05988e-07	Common
Aldh1l1	1.5756e-17	0.456417	4.92011e-13	Common
Terf2ip	8.67948e-13	0.456217	2.71034e-08	Common
Prpf40a	6.40537e-12	0.455587	2.00021e-07	Common
Gstm5	9.69892e-13	0.45471	3.02868e-08	Common
Arpc5l	9.06223e-09	0.454709	0.000282986	Common
Arl6ip1	1.31171e-09	0.454674	4.09609e-05	Common
Plaa	2.29099e-13	0.454614	7.15407e-09	Common
Usp14	1.06212e-16	0.454394	3.31667e-12	Common
Impad1	1.44126e-08	0.453282	0.000450064	Common
Smim10l1	2.60636e-11	0.453044	8.13889e-07	Common
Nbr1	4.38732e-10	0.451285	1.37003e-05	Common
Babam1	1.21485e-15	0.450968	3.79362e-11	Common
Cab39l	2.93381e-17	0.450949	9.16142e-13	Common
Btbd3	1.48568e-08	0.45091	0.000463932	Common
Fam234b	1.77048e-26	0.450255	5.52869e-22	Common
Hmox2	4.05054e-21	0.449977	1.26486e-16	Common
Uap1	5.05546e-12	0.449196	1.57867e-07	Common
Rrp1	8.2967e-13	0.448857	2.59081e-08	Common
Imp4	2.06645e-26	0.447532	6.4529e-22	Common
Mdp1	8.13791e-12	0.447531	2.54122e-07	Common
Dnajc8	1.07418e-13	0.447255	3.35433e-09	Common
Mpdu1	5.39348e-12	0.447035	1.68422e-07	Common
Tmed6	1.29101e-26	0.446469	4.03144e-22	Common
Naa50	1.63748e-10	0.446322	5.11337e-06	Common
Tmed5	2.4431e-09	0.44549	7.62908e-05	Common
Sort1	6.01859e-09	0.445288	0.000187943	Common
45542	1.90151e-16	0.445	5.93783e-12	Common
Mtln	1.4733e-16	0.444092	4.60066e-12	Common
Rce1	1.85945e-12	0.443358	5.80649e-08	Common
Zc3h15	5.78094e-08	0.44314	0.00180521	Common
Csnk2a1	5.89471e-11	0.442133	1.84074e-06	Common
Tpd52l1	1.07824e-14	0.441919	3.36704e-10	Common
Nr4a2	3.84338e-18	0.441743	1.20017e-13	Common
Acsf3	4.93606e-23	0.441376	1.54138e-18	Common
Yif1b	2.34867e-23	0.441299	7.33421e-19	Common
Itpa	1.73454e-08	0.441028	0.000541644	Common
Snrpd3	2.52785e-17	0.440749	7.89372e-13	Common
Ppie	2.68449e-27	0.440378	8.38286e-23	Common
Mrpl35	1.18615e-19	0.439595	3.70399e-15	Common
Vezf1	8.56569e-12	0.437846	2.67481e-07	Common
Pmpcb	1.55273e-20	0.437534	4.8487e-16	Common
Ppp2r2b	1.84273e-27	0.436964	5.7543e-23	Common
Mul1	5.76283e-07	0.436678	0.0179956	Common
Ccz1	4.05704e-09	0.434898	0.000126689	Common
Glrx3	6.57601e-15	0.434607	2.05349e-10	Common
Lap3	4.31697e-18	0.433952	1.34806e-13	Common
Ddx39b	6.36467e-09	0.43277	0.000198749	Common
Paip2	2.09341e-13	0.432275	6.53708e-09	Common
Ola1	4.89909e-24	0.432052	1.52984e-19	Common
Wac	1.16747e-11	0.431581	3.64565e-07	Common
Eif1b	7.63803e-16	0.430929	2.38513e-11	Common
Tmem94	2.54429e-11	0.430864	7.94506e-07	Common
Guk1	1.31868e-07	0.430581	0.00411784	Common
Cox10	3.83231e-22	0.430386	1.19672e-17	Common
Timm9	1.51067e-23	0.428699	4.71737e-19	Common
Mfsd14a	8.00566e-15	0.42866	2.49993e-10	Common
Gtf2a2	5.04296e-13	0.428469	1.57477e-08	Common
Slu7	2.35473e-12	0.428376	7.35311e-08	Common
Nop58	4.73433e-22	0.427518	1.47839e-17	Common
Bloc1s2	1.57969e-15	0.42644	4.93291e-11	Common
Khdrbs1	6.90634e-12	0.42503	2.15664e-07	Common
Supt16	1.63652e-10	0.424393	5.11036e-06	Common
Rab3gap1	8.33545e-09	0.424041	0.000260291	Common
G3bp1	5.51929e-09	0.422753	0.000172351	Common
Hars	3.62294e-11	0.422135	1.13134e-06	Common
1110038F14Rik	4.81043e-12	0.421602	1.50215e-07	Common
Saraf	9.76591e-08	0.421443	0.0030496	Common
Esf1	6.01165e-20	0.421397	1.87726e-15	Common
Map2k7	1.08114e-14	0.421376	3.37608e-10	Common
Mrpl33	2.89875e-09	0.421375	9.05193e-05	Common
Hnrnpc	4.45052e-10	0.421173	1.38976e-05	Common
Rrp7a	2.52707e-12	0.420095	7.89128e-08	Common
Arhgap24	5.92674e-19	0.419433	1.85074e-14	Common
Ccdc58	1.0089e-12	0.419219	3.15048e-08	Common
2610528J11Rik	1.40832e-15	0.419043	4.39777e-11	Common
Nabp2	1.07731e-12	0.418956	3.36413e-08	Common
Gusb	4.77462e-11	0.418544	1.49097e-06	Common
Ripk1	4.67566e-07	0.418034	0.0146007	Common
Dtd1	2.09489e-13	0.417873	6.54172e-09	Common
Lsm12	2.78997e-14	0.417851	8.71225e-10	Common
Snrpa1	7.19365e-25	0.417641	2.24636e-20	Common
Pno1	1.91853e-20	0.416198	5.991e-16	Common
Tmem184a	2.26265e-09	0.415678	7.06556e-05	Common
Carnmt1	1.33181e-19	0.415521	4.15884e-15	Common
Gmfg	7.53747e-15	0.414981	2.35373e-10	Common
Galk1	6.57075e-17	0.414513	2.05185e-12	Common
Mrps31	7.33806e-22	0.41386	2.29146e-17	Common
2210016F16Rik	3.321e-12	0.412578	1.03705e-07	Common
Mmaa	4.8131e-19	0.410321	1.50299e-14	Common
Rpf1	6.63179e-19	0.409592	2.07091e-14	Common
Psmc5	2.15453e-11	0.40893	6.72796e-07	Common
Csnk2b	3.22048e-13	0.40821	1.00566e-08	Common
Acbd3	2.73956e-09	0.40816	8.55483e-05	Common
Csde1	1.27802e-08	0.407548	0.000399086	Common
Pcbd2	1.8572e-09	0.406831	5.79947e-05	Common
Nop2	4.73004e-16	0.406673	1.47705e-11	Common
Fars2	1.67147e-19	0.406471	5.21948e-15	Common
Rab2a	1.12436e-07	0.406292	0.00351104	Common
Pdzd11	2.91434e-19	0.406043	9.1006e-15	Common
Ocln	3.27747e-07	0.405962	0.0102346	Common
Cdc37	1.24943e-08	0.405166	0.00039016	Common
Maip1	1.14083e-16	0.404556	3.56248e-12	Common
Macrod1	4.45727e-14	0.402911	1.39187e-09	Common
Commd9	4.79879e-19	0.40252	1.49852e-14	Common
Mthfd1	4.99906e-19	0.401997	1.56106e-14	Common
Zfyve21	1.18224e-13	0.401713	3.69177e-09	Common
Etfrf1	5.55272e-22	0.40102	1.73395e-17	Common
Nol12	1.10316e-16	0.399806	3.44483e-12	Common
Zc3h18	6.75205e-07	0.399654	0.0210846	Common
Cpne3	1.10873e-10	0.399092	3.46224e-06	Common
Usp7	5.22866e-08	0.398814	0.00163275	Common
Mcrip1	2.31494e-14	0.398021	7.22885e-10	Common
Ube2g1	1.8319e-08	0.39784	0.000572047	Common
Bola2	5.15052e-11	0.397526	1.60835e-06	Common
Foxp1	4.53705e-08	0.396943	0.00141679	Common
Pycrl	8.02092e-28	0.396786	2.50469e-23	Common
Cdc123	1.19551e-14	0.396726	3.73321e-10	Common
Psma2	1.95311e-09	0.395992	6.09898e-05	Common
Adk	1.12543e-20	0.395193	3.51439e-16	Common
Ppp2r1a	1.78377e-07	0.393008	0.00557019	Common
Mrpl39	3.83251e-19	0.392506	1.19678e-14	Common
Alad	4.59861e-10	0.392224	1.43601e-05	Common
Tsg101	2.6023e-12	0.39179	8.1262e-08	Common
Coq5	7.8161e-25	0.391179	2.44073e-20	Common
Ccar1	3.10307e-10	0.391111	9.68997e-06	Common
Mzt1	1.16983e-11	0.390941	3.65302e-07	Common
Phrf1	1.32942e-10	0.390561	4.15137e-06	Common
Auh	4.00004e-16	0.390201	1.24909e-11	Common
Gga2	6.2887e-15	0.389412	1.96377e-10	Common
Ss18l2	1.15805e-20	0.389315	3.61623e-16	Common
Rbm18	3.19772e-11	0.388171	9.98552e-07	Common
Ormdl2	1.23336e-16	0.3877	3.8514e-12	Common
Dnajc4	1.20717e-06	0.387663	0.0376962	Common
Chrac1	7.99416e-14	0.386295	2.49634e-09	Common
Snrnp25	4.84639e-10	0.385822	1.51338e-05	Common
Tmem246	3.15276e-13	0.385374	9.84513e-09	Common
Il6st	1.29071e-09	0.3849	4.03049e-05	Common
Gga1	3.21116e-11	0.384395	1.00275e-06	Common
Ssna1	4.11707e-08	0.38408	0.00128564	Common
Arfgef2	1.18056e-15	0.383653	3.68653e-11	Common
Naxd	1.80325e-08	0.383649	0.000563102	Common
Hdhd2	2.52391e-23	0.383525	7.8814e-19	Common
Pigx	5.9976e-18	0.383356	1.87287e-13	Common
Nipsnap3b	1.28127e-12	0.382663	4.00101e-08	Common
Ehd1	1.37794e-11	0.382522	4.30288e-07	Common
Rbm28	2.00046e-11	0.382344	6.24684e-07	Common
Pnpo	2.14408e-12	0.38224	6.69533e-08	Common
Atp6v1d	4.41004e-13	0.380756	1.37712e-08	Common
Mlycd	1.26268e-09	0.380328	3.94298e-05	Common
2310039H08Rik	4.75474e-15	0.380078	1.48476e-10	Common
Elavl1	1.72706e-13	0.379611	5.39309e-09	Common
Surf1	1.17977e-16	0.379432	3.68408e-12	Common
Gmps	3.012e-17	0.378466	9.40556e-13	Common
Pfdn6	8.47047e-09	0.378356	0.000264507	Common
Cir1	7.38372e-09	0.378344	0.000230571	Common
Rnf208	5.04356e-28	0.377596	1.57495e-23	Common
Emc2	8.02388e-13	0.377293	2.50562e-08	Common
Eif2b5	4.38642e-10	0.377158	1.36975e-05	Common
Cbx1	1.71009e-09	0.376728	5.34011e-05	Common
Clns1a	5.85086e-12	0.376409	1.82705e-07	Common
Zcrb1	6.04563e-12	0.376165	1.88787e-07	Common
Wdr83	8.52174e-16	0.375116	2.66108e-11	Common
Timm50	2.88359e-18	0.37449	9.0046e-14	Common
Pde12	9.64343e-17	0.374263	3.01135e-12	Common
Pet100	8.70327e-10	0.37421	2.71777e-05	Common
Pbxip1	4.22989e-08	0.372254	0.00132087	Common
Sgpp1	7.29325e-12	0.371602	2.27746e-07	Common
Nudt5	1.00514e-20	0.370773	3.13876e-16	Common
Prrc1	1.52098e-06	0.368901	0.0474955	Common
Tvp23b	2.34008e-14	0.36856	7.30736e-10	Common
Gipc1	1.76835e-20	0.368461	5.52203e-16	Common
Clybl	2.5878e-14	0.367554	8.08093e-10	Common
Pmm1	8.30952e-16	0.366839	2.59481e-11	Common
Psmc4	6.55639e-14	0.366657	2.04737e-09	Common
Prelid3b	1.11408e-09	0.366549	3.47894e-05	Common
Mrps25	9.42398e-19	0.366461	2.94283e-14	Common
Nsfl1c	2.21091e-20	0.365936	6.90402e-16	Common
Rasa1	3.3638e-13	0.363991	1.05041e-08	Common
Zmat2	8.41781e-08	0.362231	0.00262863	Common
Trappc13	2.83868e-09	0.362088	8.86435e-05	Common
Arl6ip4	1.57606e-09	0.361779	4.92157e-05	Common
Ndufaf1	1.17306e-26	0.361266	3.6631e-22	Common
Atp1b3	3.68439e-10	0.361187	1.15053e-05	Common
Snrpb	1.24488e-09	0.361105	3.88739e-05	Common
Nit1	3.82087e-08	0.360044	0.00119314	Common
Camkk2	2.75269e-20	0.357958	8.59581e-16	Common
Pde1c	3.18623e-25	0.356111	9.94963e-21	Common
Tmem120a	2.81346e-07	0.355738	0.00878559	Common
Gtf3c6	2.59664e-17	0.355513	8.10852e-13	Common
Commd2	4.09426e-10	0.355396	1.27852e-05	Common
Vma21	2.35731e-16	0.35445	7.36116e-12	Common
Ggnbp2	2.0133e-07	0.352698	0.00628693	Common
Igf1	4.3756e-23	0.350924	1.36637e-18	Common
Gcsh	1.11354e-19	0.350495	3.47725e-15	Common
Impa1	1.77513e-13	0.349313	5.5432e-09	Common
Tmem11	1.91254e-14	0.347226	5.9723e-10	Common
Cebpz	3.49276e-17	0.345504	1.09068e-12	Common
Vps29	4.20245e-16	0.345379	1.3123e-11	Common
Gaa	1.84861e-08	0.345278	0.000577267	Common
Mrpl3	5.15983e-23	0.344378	1.61126e-18	Common
Fbxw2	5.66197e-07	0.344299	0.0176806	Common
Eef1akmt1	1.28749e-11	0.343406	4.02043e-07	Common
Txndc5	4.62102e-10	0.343379	1.44301e-05	Common
Sugt1	1.46432e-10	0.342382	4.57263e-06	Common
Zranb1	3.95313e-07	0.341306	0.0123444	Common
Mphosph10	1.23121e-16	0.341097	3.84471e-12	Common
Cetn3	1.19533e-21	0.340916	3.73267e-17	Common
Commd6	1.29873e-09	0.340677	4.05554e-05	Common
Pigt	1.06028e-07	0.340224	0.00331095	Common
Mrpl37	2.22627e-28	0.340178	6.95196e-24	Common
B3gat3	2.28188e-14	0.339437	7.12564e-10	Common
Mrpl46	1.53643e-19	0.338923	4.79781e-15	Common
Gar1	3.08793e-26	0.337131	9.64268e-22	Common
Ppp2r5c	1.8406e-14	0.336661	5.74763e-10	Common
Cdc5l	2.82524e-13	0.336135	8.82239e-09	Common
Creg1	4.38756e-08	0.335565	0.0013701	Common
Anapc5	1.01244e-07	0.33501	0.00316154	Common
Tpr	1.32761e-06	0.334977	0.0414573	Common
Chd3	1.43961e-07	0.334037	0.00449546	Common
Add1	8.11821e-07	0.331953	0.0253507	Common
Micu2	7.22087e-12	0.331335	2.25486e-07	Common
Ddx1	5.45976e-15	0.330646	1.70492e-10	Common
Azi2	4.90664e-11	0.330339	1.5322e-06	Common
Dctn4	1.40343e-10	0.329151	4.3825e-06	Common
Emd	5.68064e-16	0.328566	1.77389e-11	Common
Ptges2	4.23301e-16	0.32778	1.32184e-11	Common
Nono	8.45484e-07	0.327154	0.0264019	Common
Gnptab	2.28395e-08	0.32655	0.000713208	Common
Malsu1	1.14706e-13	0.326447	3.58193e-09	Common
Uck2	8.93026e-22	0.325812	2.78865e-17	Common
Smarca4	6.13874e-07	0.325627	0.0191694	Common
Zfp672	3.75182e-14	0.32517	1.17158e-09	Common
Uba2	1.30221e-12	0.324784	4.0664e-08	Common
Tuba4a	1.18357e-06	0.324053	0.0369594	Common
Bckdhb	3.17643e-23	0.324031	9.91903e-19	Common
Efcab14	1.22657e-07	0.323602	0.00383022	Common
Mccc2	5.82749e-25	0.323155	1.81975e-20	Common
Lrrc59	1.53986e-16	0.321395	4.80851e-12	Common
Isca2	1.21823e-12	0.321386	3.80416e-08	Common
Amer1	1.1827e-15	0.321219	3.69322e-11	Common
Alyref	5.26568e-21	0.320864	1.64431e-16	Common
Ptcd2	4.3708e-22	0.320285	1.36487e-17	Common
Npm3	1.95508e-26	0.320239	6.10512e-22	Common
Iars	5.68064e-16	0.319197	1.77389e-11	Common
Igbp1	1.28534e-08	0.318495	0.000401373	Common
Mrpl43	1.16708e-06	0.318355	0.0364443	Common
Gigyf2	9.78092e-11	0.318267	3.05429e-06	Common
Mrpl38	2.77615e-12	0.317292	8.66908e-08	Common
Nop14	2.75951e-20	0.317095	8.61712e-16	Common
Sra1	8.43062e-10	0.316996	2.63263e-05	Common
Gsr	2.78989e-07	0.316206	0.008712	Common
Txnl4a	1.9146e-13	0.315446	5.97871e-09	Common
Psme3	1.45403e-12	0.313315	4.5405e-08	Common
Psmg3	6.88238e-17	0.312165	2.14916e-12	Common
Kcnq1	1.28329e-10	0.3118	4.00734e-06	Common
Dnajc11	5.45976e-15	0.310809	1.70492e-10	Common
Kxd1	2.76563e-15	0.310765	8.63623e-11	Common
Lats1	3.71027e-09	0.310432	0.000115861	Common
Polr2m	7.07913e-18	0.310411	2.2106e-13	Common
Usp47	3.93133e-09	0.309375	0.000122764	Common
Capns1	1.67295e-07	0.309099	0.00522413	Common
Hdac3	2.29988e-12	0.308671	7.18184e-08	Common
Timm22	2.35559e-19	0.308587	7.3558e-15	Common
Dtna	1.90862e-17	0.308033	5.96004e-13	Common
Rrs1	9.66247e-14	0.307831	3.0173e-09	Common
Ybx3	5.77251e-09	0.307665	0.000180258	Common
Hccs	1.86557e-17	0.307586	5.82562e-13	Common
Dguok	1.01528e-12	0.30751	3.17042e-08	Common
Dazap1	6.40989e-16	0.307052	2.00162e-11	Common
Sap18	1.27911e-10	0.306863	3.99429e-06	Common
Necap2	2.14254e-07	0.306849	0.0066905	Common
Cdc26	2.20746e-11	0.306644	6.89325e-07	Common
Grcc10	3.58657e-14	0.305907	1.11998e-09	Common
Vbp1	1.18224e-15	0.305843	3.69179e-11	Common
Armc1	2.26198e-09	0.305753	7.06347e-05	Common
Mef2d	9.33595e-09	0.305715	0.000291534	Common
Cops3	1.7286e-14	0.304784	5.3979e-10	Common
Rom1	4.05518e-22	0.304552	1.26631e-17	Common
Sar1b	3.83884e-13	0.304184	1.19875e-08	Common
Slc26a6	2.75269e-20	0.302795	8.59581e-16	Common
Slc25a12	1.0091e-15	0.302703	3.15111e-11	Common
Zbtb20	2.19294e-07	0.302507	0.00684791	Common
Rad23a	8.8115e-16	0.302449	2.75157e-11	Common
Ddx56	3.00742e-20	0.300926	9.39127e-16	Common
Rabggtb	8.98844e-12	0.29948	2.80682e-07	Common
Eif4ebp2	6.99099e-07	0.299157	0.0218308	Common
Rock1	5.09202e-08	0.298096	0.00159008	Common
Rab5b	1.77396e-12	0.298084	5.53954e-08	Common
Chtop	1.75005e-09	0.297851	5.46488e-05	Common
Usp48	3.12383e-11	0.297824	9.75479e-07	Common
Ccdc32	7.51525e-22	0.297753	2.34679e-17	Common
Usp50	3.23512e-27	0.297473	1.01023e-22	Common
Psmd14	1.87235e-18	0.29738	5.8468e-14	Common
Dars	8.08551e-12	0.29706	2.52486e-07	Common
Nop16	1.62935e-21	0.297026	5.08797e-17	Common
Dcbld2	2.11571e-14	0.29683	6.60674e-10	Common
Snx9	1.66005e-11	0.296042	5.18384e-07	Common
Exosc3	5.81081e-17	0.295476	1.81454e-12	Common
Mtap	5.60059e-19	0.295291	1.7489e-14	Common
Ndufs1	6.93298e-11	0.295009	2.16496e-06	Common
Mcfd2	9.20489e-18	0.294958	2.87441e-13	Common
Prnp	7.29638e-19	0.294734	2.27844e-14	Common
Lman2	5.13135e-08	0.294237	0.00160236	Common
Usf2	5.30516e-10	0.294116	1.65664e-05	Common
Usp10	3.55211e-09	0.293333	0.000110922	Common
Wdr43	4.04138e-18	0.293075	1.262e-13	Common
Eci2	7.22477e-13	0.292896	2.25608e-08	Common
Cish	8.17474e-19	0.292589	2.55273e-14	Common
Ap2s1	1.50052e-06	0.2921	0.0468567	Common
Shmt1	4.02962e-36	0.291947	1.25833e-31	Common
Med28	2.3581e-16	0.291518	7.36364e-12	Common
Ddo	7.259e-26	0.291389	2.26677e-21	Common
Nucks1	1.0137e-08	0.290959	0.000316549	Common
Tcea1	5.46479e-15	0.290608	1.70649e-10	Common
G6pc3	4.46144e-19	0.289875	1.39317e-14	Common
Dbt	9.04727e-17	0.286868	2.82519e-12	Common
Ube2j2	2.42281e-10	0.285693	7.56572e-06	Common
Med1	4.39512e-18	0.28567	1.37246e-13	Common
Pja2	8.47456e-07	0.285606	0.0264635	Common
CAAA01118383.1	2.66211e-07	0.285563	0.00831297	Common
Ube2g2	3.36825e-17	0.283835	1.0518e-12	Common
Mrps22	1.7013e-17	0.282829	5.31264e-13	Common
Fam210a	7.119e-17	0.282548	2.22305e-12	Common
Ngdn	7.61655e-17	0.282537	2.37842e-12	Common
Ppp2ca	8.31133e-07	0.282395	0.0259538	Common
Hprt	5.33941e-11	0.282341	1.66734e-06	Common
Magohb	1.5603e-31	0.282092	4.87235e-27	Common
Stk17b	6.24966e-09	0.281808	0.000195158	Common
Srsf10	1.05753e-13	0.281472	3.30235e-09	Common
Mapkapk3	2.26705e-23	0.281348	7.07932e-19	Common
Psmg1	1.05567e-30	0.281294	3.29653e-26	Common
Rtraf	5.092e-08	0.280952	0.00159008	Common
Coasy	8.44557e-13	0.280514	2.6373e-08	Common
Pin4	1.66158e-08	0.280464	0.000518861	Common
Rab5if	1.33163e-08	0.280333	0.000415827	Common
Pigp	3.74017e-10	0.278922	1.16794e-05	Common
Cep68	3.12788e-23	0.27885	9.76743e-19	Common
BC003965	1.29513e-07	0.278747	0.00404429	Common
Pgap2	8.25478e-10	0.278503	2.57772e-05	Common
Timm10b	3.59184e-09	0.278	0.000112162	Common
Smim20	2.55698e-12	0.277219	7.98469e-08	Common
Sf3b2	1.53499e-07	0.276925	0.00479331	Common
Desi1	3.64544e-14	0.276242	1.13836e-09	Common
Gabarapl1	1.62394e-11	0.275929	5.07108e-07	Common
Lztfl1	4.09657e-20	0.275856	1.27924e-15	Common
Sec14l4	1.47391e-18	0.275828	4.60258e-14	Common
Nt5c3b	1.03354e-13	0.275602	3.22744e-09	Common
Wdr33	6.5522e-09	0.274616	0.000204606	Common
Mrps12	3.6231e-12	0.274409	1.13139e-07	Common
Tfeb	1.20729e-10	0.274135	3.77e-06	Common
Actr10	1.05593e-12	0.273025	3.29736e-08	Common
Cnih1	5.77181e-22	0.272989	1.80236e-17	Common
Rab7	8.7731e-10	0.271475	2.73958e-05	Common
Rnf34	7.37552e-14	0.27029	2.30315e-09	Common
Nip7	3.03007e-16	0.26997	9.46199e-12	Common
Mrpl47	3.5665e-19	0.269627	1.11371e-14	Common
Ruvbl1	9.16149e-16	0.269336	2.86086e-11	Common
Prmt3	3.25081e-19	0.268571	1.01513e-14	Common
Stip1	1.94975e-16	0.268557	6.08848e-12	Common
Sirt3	2.78902e-12	0.267781	8.70927e-08	Common
Mtpn	1.80387e-08	0.266668	0.000563296	Common
Znrd1	5.90872e-11	0.266088	1.84512e-06	Common
Ddx21	5.91956e-15	0.266068	1.8485e-10	Common
Klf9	6.85906e-18	0.266045	2.14188e-13	Common
Dda1	1.34626e-09	0.265441	4.20396e-05	Common
Tdp2	2.11896e-07	0.265297	0.00661688	Common
Gm16286	7.56271e-12	0.265083	2.36161e-07	Common
Dmac1	6.39182e-12	0.263532	1.99597e-07	Common
Bzw2	1.18224e-15	0.263439	3.69179e-11	Common
Ppp1r11	5.17033e-10	0.263299	1.61454e-05	Common
Gltp	7.37369e-08	0.263246	0.00230258	Common
Fzd4	3.99004e-14	0.262389	1.24597e-09	Common
Usp9x	1.20528e-07	0.262358	0.00376373	Common
Cd151	5.11289e-09	0.262176	0.00015966	Common
Cyb5r4	1.55862e-11	0.262029	4.8671e-07	Common
Aqr	4.85739e-14	0.261917	1.51682e-09	Common
Stard7	3.78302e-14	0.26106	1.18132e-09	Common
Slc9a3r2	6.65353e-17	0.260902	2.0777e-12	Common
Virma	2.35563e-10	0.260821	7.35592e-06	Common
Nasp	7.8452e-13	0.260367	2.44982e-08	Common
Mrpl11	8.14972e-20	0.259313	2.54491e-15	Common
Tceal8	8.17474e-19	0.25893	2.55273e-14	Common
Acsl5	5.86756e-08	0.25874	0.00183226	Common
Ung	1.5546e-26	0.25864	4.85454e-22	Common
Herc3	7.7681e-15	0.258598	2.42574e-10	Common
Coq8a	2.3211e-26	0.25784	7.24811e-22	Common
Sec22a	5.91956e-15	0.257824	1.8485e-10	Common
Akt1	1.42031e-07	0.257207	0.0044352	Common
Soat1	2.22708e-24	0.256865	6.95451e-20	Common
1110004F10Rik	2.08666e-16	0.255624	6.51603e-12	Common
Puf60	5.77248e-08	0.255332	0.00180257	Common
Mxd4	8.4884e-08	0.255161	0.00265067	Common
Otub1	1.4924e-13	0.254854	4.66032e-09	Common
Eprs	1.71009e-09	0.253425	5.34011e-05	Common
Faf2	8.39578e-11	0.252625	2.62175e-06	Common
Dgcr6	4.39345e-11	0.252531	1.37194e-06	Common
Sdhaf4	4.18332e-23	0.252288	1.30633e-18	Common
Psmd3	5.09761e-15	0.251995	1.59183e-10	Common
Tspan31	2.25417e-09	0.251123	7.0391e-05	Common
Ube2l3	2.55338e-07	0.250845	0.00797344	Common
Rab1a	6.02671e-08	0.250672	0.00188196	Common
Stau2	1.71141e-12	0.250472	5.34423e-08	Common
Gstp1	4.89341e-13	0.250223	1.52807e-08	Common
Mpzl2	2.23629e-08	0.24978	0.000698325	Common
Mrpl10	5.38648e-18	0.2477	1.68204e-13	Common
Mut	9.31164e-22	0.246771	2.90775e-17	Common
Naa20	7.71553e-14	0.246502	2.40933e-09	Common
Krtcap3	1.7534e-08	0.24583	0.000547535	Common
Synj2bp	6.33983e-07	0.24578	0.0197974	Common
Hibch	4.99641e-16	0.24569	1.56023e-11	Common
Fam168b	1.43584e-10	0.245325	4.48368e-06	Common
Haus8	1.15877e-14	0.245217	3.6185e-10	Common
Scoc	1.5756e-17	0.245037	4.92011e-13	Common
Dnm1l	6.88315e-20	0.243771	2.1494e-15	Common
Pfdn4	1.97464e-14	0.24375	6.16621e-10	Common
Nap1l4	3.84355e-10	0.243109	1.20023e-05	Common
Ppp1r3a	6.46416e-23	0.242907	2.01856e-18	Common
St5	3.81072e-07	0.242896	0.0118997	Common
Gnpnat1	3.28543e-20	0.240541	1.02594e-15	Common
Ccdc88c	1.2431e-06	0.240186	0.0388182	Common
Ergic3	7.9333e-08	0.239631	0.00247733	Common
Akr1c19	8.00626e-08	0.239234	0.00250011	Common
Hebp1	2.9052e-17	0.238692	9.07205e-13	Common
Mrto4	7.24488e-15	0.23794	2.26236e-10	Common
Ipo5	4.54294e-28	0.237718	1.41862e-23	Common
Nt5c	2.68338e-08	0.237513	0.000837939	Common
Rdh13	7.63263e-07	0.237491	0.0238344	Common
Elof1	5.448e-08	0.237423	0.00170125	Common
Smim8	1.90434e-08	0.237248	0.000594668	Common
Rnf6	1.87982e-08	0.237017	0.000587012	Common
Ei24	8.32471e-14	0.235533	2.59956e-09	Common
Gstm7	5.4078e-22	0.235422	1.68869e-17	Common
Rpa3	3.32663e-27	0.234949	1.03881e-22	Common
Mrs2	2.24629e-12	0.234738	7.0145e-08	Common
Arcn1	2.01329e-07	0.234248	0.00628691	Common
Mcrs1	1.0598e-12	0.234128	3.30943e-08	Common
Ndufaf7	8.07673e-15	0.232578	2.52212e-10	Common
Nap1l1	2.46666e-14	0.232164	7.70264e-10	Common
Chchd1	2.36093e-09	0.232033	7.37249e-05	Common
Nudcd2	3.31433e-21	0.231974	1.03497e-16	Common
Tmco1	9.93392e-16	0.231491	3.10206e-11	Common
P4ha2	2.03851e-14	0.230993	6.36565e-10	Common
Alg14	4.62e-15	0.230865	1.44269e-10	Common
Slbp	3.64544e-14	0.230682	1.13836e-09	Common
Gapvd1	1.91453e-08	0.230647	0.000597851	Common
Ubxn2a	5.25199e-10	0.230252	1.64004e-05	Common
Arhgap1	2.07695e-08	0.229983	0.000648569	Common
Snx17	1.14141e-19	0.229291	3.56429e-15	Common
Fgfrl1	1.52963e-16	0.229274	4.77656e-12	Common
Cenpx	5.94205e-13	0.229207	1.85552e-08	Common
Ncbp2	8.6828e-15	0.228502	2.71138e-10	Common
Emc3	1.96331e-13	0.227827	6.13084e-09	Common
Bcat2	1.77304e-08	0.227283	0.000553667	Common
Ascc1	5.89453e-12	0.226967	1.84069e-07	Common
Parl	1.65185e-10	0.226322	5.15823e-06	Common
Tsnax	9.46917e-16	0.226234	2.95694e-11	Common
Cfl2	4.66555e-15	0.225588	1.45691e-10	Common
Ssbp4	2.22669e-11	0.22479	6.95328e-07	Common
Smim7	2.22512e-14	0.224682	6.94837e-10	Common
Pccb	1.2976e-16	0.224663	4.052e-12	Common
Gcat	9.1229e-21	0.224632	2.84881e-16	Common
Mrpl24	4.42369e-09	0.224109	0.000138139	Common
Cemip2	1.43341e-08	0.223994	0.000447611	Common
Brix1	2.35862e-15	0.223577	7.36527e-11	Common
Eif2b1	3.93756e-17	0.222592	1.22958e-12	Common
Cobll1	2.22755e-14	0.221568	6.95596e-10	Common
9530068E07Rik	9.63726e-12	0.220315	3.00943e-07	Common
Igf1r	5.3178e-16	0.220305	1.66059e-11	Common
Bbip1	4.05767e-18	0.219445	1.26709e-13	Common
Ube2e3	2.14845e-20	0.219416	6.70897e-16	Common
Ndfip1	1.43017e-15	0.219212	4.466e-11	Common
Mettl16	2.61628e-17	0.218391	8.16987e-13	Common
Impa2	7.82149e-16	0.217526	2.44242e-11	Common
Cobl	5.07726e-14	0.215412	1.58547e-09	Common
Rbm8a	1.39405e-12	0.214795	4.35319e-08	Common
Fam69b	4.9394e-15	0.214554	1.54243e-10	Common
Polr2c	2.14276e-12	0.214349	6.69119e-08	Common
Alkbh7	1.55403e-10	0.214255	4.85277e-06	Common
Zfp593	3.75075e-20	0.213956	1.17125e-15	Common
Mycbp	4.73004e-16	0.213887	1.47705e-11	Common
Dusp6	1.54545e-13	0.213748	4.82597e-09	Common
Cfap298	1.7013e-17	0.21318	5.31264e-13	Common
Stk16	3.74599e-08	0.21301	0.00116976	Common
Flad1	1.26727e-17	0.21273	3.95732e-13	Common
Las1l	7.29638e-19	0.212176	2.27844e-14	Common
Rbck1	4.35551e-12	0.212155	1.36009e-07	Common
Bag5	3.72064e-14	0.212056	1.16184e-09	Common
Tmem41b	3.69538e-07	0.210937	0.0115396	Common
Sec31a	1.94993e-10	0.209638	6.08906e-06	Common
Slc9a6	1.69904e-20	0.209574	5.30559e-16	Common
Luc7l	4.58019e-08	0.209305	0.00143026	Common
Mta3	1.63317e-14	0.208934	5.09992e-10	Common
Nudcd3	2.76211e-07	0.208629	0.00862524	Common
Ssrp1	1.06997e-10	0.208393	3.34118e-06	Common
Rcc2	1.46429e-20	0.208146	4.57253e-16	Common
Tmub2	1.20729e-10	0.207226	3.77e-06	Common
Pdxdc1	1.21004e-07	0.206872	0.00377859	Common
Ptpn11	3.54537e-08	0.206378	0.00110711	Common
Lsm8	1.84117e-11	0.206109	5.74942e-07	Common
Ier3ip1	1.99269e-10	0.205721	6.22258e-06	Common
Zrsr2	3.6441e-16	0.205097	1.13794e-11	Common
Klf15	9.99617e-33	0.204951	3.1215e-28	Common
Clptm1	1.62833e-07	0.20457	0.0050848	Common
Birc2	2.9052e-17	0.204383	9.07205e-13	Common
Sf3a3	6.80357e-19	0.203598	2.12455e-14	Common
Gatad1	1.03173e-09	0.202976	3.22179e-05	Common
BC030870	2.32778e-12	0.202668	7.26896e-08	Common
Ddx27	3.98101e-19	0.202104	1.24315e-14	Common
Pgp	1.45799e-08	0.20168	0.000455287	Common
Lamtor5	1.29723e-08	0.201223	0.000405086	Common
Apip	3.70694e-28	0.200566	1.15757e-23	Common
Isyna1	3.55388e-17	0.20055	1.10977e-12	Common
Dnajc7	1.3971e-12	0.200516	4.36274e-08	Common
Yeats4	2.75248e-15	0.199631	8.59516e-11	Common
Brox	2.81675e-11	0.199472	8.79586e-07	Common
Decr1	2.13108e-15	0.199472	6.65473e-11	Common
Nfu1	7.29638e-19	0.199081	2.27844e-14	Common
Tsen34	8.52278e-12	0.198456	2.66141e-07	Common
Utp18	5.7299e-19	0.197798	1.78928e-14	Common
Pdcd2	9.34234e-14	0.19616	2.91733e-09	Common
Rnf4	4.52147e-10	0.195679	1.41192e-05	Common
Triap1	1.08314e-21	0.19521	3.38231e-17	Common
1190007I07Rik	2.75269e-20	0.194408	8.59581e-16	Common
Casp8	1.5211e-06	0.194181	0.0474993	Common
Agpat5	2.84676e-12	0.193634	8.88956e-08	Common
Eif1ax	1.99269e-10	0.191849	6.22258e-06	Common
Hsph1	2.39973e-14	0.191421	7.49363e-10	Common
Tatdn2	9.25652e-10	0.19141	2.89053e-05	Common
Ubac2	3.22956e-17	0.191263	1.00849e-12	Common
Pih1d1	1.50225e-09	0.190323	4.69109e-05	Common
4930404N11Rik	1.36424e-20	0.190279	4.26011e-16	Common
Ube2v2	3.04961e-10	0.190107	9.523e-06	Common
Emc8	2.99329e-12	0.189887	9.34716e-08	Common
Psme1	2.2979e-09	0.189809	7.17564e-05	Common
Isca1	1.91531e-13	0.189295	5.98095e-09	Common
Pla2g12a	2.4577e-07	0.188683	0.00767466	Common
Tfam	7.03761e-13	0.18791	2.19763e-08	Common
Ppp5c	1.97119e-08	0.187176	0.000615544	Common
Dnajc10	1.14909e-08	0.187156	0.000358825	Common
Ctdnep1	1.54121e-08	0.18664	0.000481273	Common
Lonp1	3.40016e-14	0.186535	1.06177e-09	Common
Tfg	5.5589e-12	0.186016	1.73588e-07	Common
Sf3b6	7.25023e-09	0.184823	0.000226403	Common
Tbc1d15	2.2673e-07	0.18439	0.0070801	Common
Cdc34	8.64774e-07	0.184241	0.0270043	Common
Iah1	4.51877e-08	0.18394	0.00141108	Common
Dhrs11	4.77462e-11	0.183706	1.49097e-06	Common
Tbrg1	4.11183e-08	0.1835	0.001284	Common
Ubap2	1.44581e-12	0.183483	4.51483e-08	Common
Scrn2	6.4064e-26	0.183033	2.00053e-21	Common
Akt2	1.22659e-10	0.182863	3.83029e-06	Common
1810058I24Rik	5.67305e-08	0.182717	0.00177152	Common
Cbr4	2.31494e-14	0.182623	7.22885e-10	Common
Ak3	8.84857e-07	0.182262	0.0276314	Common
Osgep	2.10851e-17	0.182125	6.58424e-13	Common
Mtx1	2.3414e-16	0.181966	7.31149e-12	Common
Timm44	3.29199e-17	0.181847	1.02799e-12	Common
Rars	1.20123e-14	0.181473	3.75107e-10	Common
Smndc1	6.71748e-16	0.180981	2.09767e-11	Common
Nfic	2.84141e-17	0.180565	8.87286e-13	Common
Sorbs2	7.24488e-15	0.180236	2.26236e-10	Common
Papola	1.3566e-06	0.180064	0.0423626	Common
Hint3	6.40942e-10	0.179524	2.00147e-05	Common
Mccc1	1.09959e-17	0.179227	3.43369e-13	Common
Atp6v1a	2.49891e-07	0.178531	0.00780335	Common
Prkcz	2.63493e-13	0.177915	8.22808e-09	Common
Rpp14	8.44322e-14	0.177753	2.63656e-09	Common
Mbnl1	5.29365e-07	0.177574	0.0165305	Common
Pla2g4a	4.73004e-16	0.177517	1.47705e-11	Common
Mybbp1a	4.22348e-23	0.177104	1.31887e-18	Common
Serinc3	2.43024e-07	0.176648	0.00758891	Common
Ptcd3	1.5756e-17	0.174612	4.92011e-13	Common
Med19	1.26727e-17	0.174065	3.95732e-13	Common
Kti12	1.05514e-25	0.173638	3.29487e-21	Common
Mtif2	8.07501e-16	0.173571	2.52158e-11	Common
Pex19	2.3988e-13	0.173541	7.49072e-09	Common
Upp1	6.12321e-09	0.17314	0.000191209	Common
Nr1h2	8.52178e-07	0.173064	0.026611	Common
Fam49b	8.71677e-17	0.172798	2.72199e-12	Common
Ano6	2.71276e-14	0.172167	8.47113e-10	Common
Pam16	6.31619e-11	0.172073	1.97236e-06	Common
Ncor2	2.31669e-10	0.171618	7.23433e-06	Common
Zfp639	8.23682e-13	0.17148	2.57211e-08	Common
Lman1	1.96331e-13	0.171015	6.13084e-09	Common
Itpr2	8.81363e-16	0.170819	2.75223e-11	Common
Mak16	8.88513e-16	0.17064	2.77456e-11	Common
Sephs1	4.71104e-17	0.170639	1.47112e-12	Common
Rab21	1.0364e-10	0.169935	3.23638e-06	Common
Abcf2	3.98121e-12	0.169461	1.24321e-07	Common
Traf4	6.90107e-13	0.169366	2.155e-08	Common
Jade1	1.06889e-13	0.16899	3.33783e-09	Common
Ddt	1.39191e-08	0.168706	0.000434651	Common
2310061I04Rik	7.22484e-13	0.167991	2.2561e-08	Common
Mtfr1l	2.52906e-14	0.167479	7.89748e-10	Common
Sms	4.45364e-19	0.166371	1.39074e-14	Common
Atpaf2	3.77889e-15	0.166147	1.18003e-10	Common
Zfp397	2.69958e-15	0.165798	8.42999e-11	Common
Ppil1	4.01121e-23	0.165564	1.25258e-18	Common
1110065P20Rik	3.53168e-10	0.164728	1.10284e-05	Common
Exoc3	2.96189e-09	0.164659	9.24909e-05	Common
Tmpo	1.35274e-07	0.164152	0.00422419	Common
Snrnp40	8.6828e-15	0.164101	2.71138e-10	Common
Celf1	1.88541e-08	0.163833	0.000588758	Common
Sec22b	6.68047e-15	0.163263	2.08611e-10	Common
Pigu	7.02619e-19	0.163178	2.19407e-14	Common
Ddx49	3.86491e-22	0.161628	1.20689e-17	Common
Prpf6	1.1805e-17	0.161451	3.68634e-13	Common
Fads6	3.00742e-20	0.161254	9.39127e-16	Common
Commd3	3.12385e-11	0.160847	9.75484e-07	Common
Smpdl3a	7.17451e-07	0.160665	0.0224038	Common
Pes1	4.70677e-19	0.160467	1.46978e-14	Common
Bri3bp	8.07501e-16	0.159996	2.52158e-11	Common
Slc25a15	4.62689e-23	0.159972	1.44484e-18	Common
Ebag9	8.37437e-15	0.159775	2.61506e-10	Common
Hnrnpul1	1.1699e-07	0.159763	0.00365324	Common
Tmem251	2.38242e-20	0.159751	7.43959e-16	Common
Srek1	1.33785e-09	0.157847	4.1777e-05	Common
Vps35	1.60861e-08	0.157817	0.00050232	Common
Ube2f	9.44438e-15	0.157485	2.9492e-10	Common
Srm	5.66004e-19	0.155903	1.76746e-14	Common
Cwc15	9.92584e-12	0.155854	3.09954e-07	Common
Rgmb	6.92552e-17	0.155712	2.16263e-12	Common
Thoc3	1.04007e-14	0.155173	3.24783e-10	Common
Clpb	6.36846e-09	0.154783	0.000198868	Common
Dnajc21	1.62284e-16	0.15421	5.06764e-12	Common
Nob1	8.81363e-16	0.153574	2.75223e-11	Common
Setd3	2.8359e-07	0.153295	0.00885566	Common
Acbd6	1.03354e-13	0.152967	3.22744e-09	Common
Tomm70a	4.98952e-11	0.152412	1.55808e-06	Common
Nlk	2.23661e-10	0.15118	6.98426e-06	Common
Memo1	8.08551e-12	0.15061	2.52486e-07	Common
Ftsj3	1.66501e-23	0.150073	5.19932e-19	Common
Gcdh	6.69991e-13	0.149467	2.09218e-08	Common
Etfdh	3.32718e-10	0.148613	1.03898e-05	Common
Ergic2	3.88357e-11	0.147922	1.21272e-06	Common
Wdr77	3.00742e-20	0.14785	9.39127e-16	Common
Ntmt1	1.85275e-14	0.147639	5.78559e-10	Common
Nfyc	1.73518e-18	0.147416	5.41843e-14	Common
Snx18	2.0121e-08	0.147371	0.000628319	Common
Gm2000	1.42306e-12	0.147111	4.4438e-08	Common
Urm1	8.33662e-16	0.146705	2.60328e-11	Common
Khk	1.0877e-07	0.145971	0.00339655	Common
Ncln	3.93316e-12	0.145599	1.22821e-07	Common
Lsm5	1.12612e-18	0.145556	3.51652e-14	Common
Acyp1	8.39168e-10	0.145346	2.62047e-05	Common
Nsmce1	2.7966e-17	0.14511	8.73295e-13	Common
Edem2	2.92407e-09	0.144697	9.13101e-05	Common
Dhrs7b	2.43351e-14	0.144635	7.59912e-10	Common
Sfxn3	5.75591e-08	0.144424	0.0017974	Common
Ctnnbl1	2.59129e-17	0.143753	8.09182e-13	Common
Prorsd1	3.65419e-15	0.143	1.14109e-10	Common
Ylpm1	7.98994e-07	0.142931	0.0249502	Common
Wbp2	1.41881e-08	0.142645	0.000443051	Common
Ddx19a	6.71748e-16	0.14249	2.09767e-11	Common
Stt3a	2.5878e-14	0.142281	8.08093e-10	Common
Phax	1.06997e-10	0.142263	3.34118e-06	Common
Cd47	2.30354e-07	0.142079	0.00719327	Common
Wee1	3.62323e-16	0.141925	1.13143e-11	Common
Mrpl49	1.17976e-16	0.141462	3.68402e-12	Common
Rraga	6.60709e-08	0.14125	0.0020632	Common
Smarca5	1.87854e-07	0.140973	0.00586611	Common
Ubfd1	5.04076e-20	0.140931	1.57408e-15	Common
Psmf1	1.26428e-13	0.140298	3.94796e-09	Common
Pik3r1	8.37519e-07	0.139937	0.0261532	Common
Bcs1l	3.59614e-16	0.139681	1.12297e-11	Common
Grsf1	3.72064e-14	0.13922	1.16184e-09	Common
Apopt1	5.40549e-15	0.139077	1.68797e-10	Common
Rab1b	2.29996e-07	0.138666	0.00718208	Common
Ufd1	8.81391e-11	0.138535	2.75232e-06	Common
Gm20604	6.46416e-23	0.138352	2.01856e-18	Common
Fam104a	1.11407e-09	0.138059	3.47891e-05	Common
0610009B22Rik	1.55862e-11	0.137552	4.8671e-07	Common
Xrcc5	2.20969e-17	0.137165	6.90019e-13	Common
Bub3	3.95481e-11	0.136116	1.23497e-06	Common
Rmdn1	8.19708e-17	0.135688	2.5597e-12	Common
Rcan1	5.8361e-15	0.135464	1.82244e-10	Common
Ppig	5.64404e-08	0.13463	0.00176247	Common
Fktn	1.04007e-14	0.133775	3.24783e-10	Common
Mtrex	1.86977e-17	0.133609	5.83874e-13	Common
Taf12	5.85086e-12	0.133264	1.82705e-07	Common
Ppp4r3a	4.06833e-07	0.132317	0.0127042	Common
0610037L13Rik	3.2796e-14	0.132176	1.02412e-09	Common
Rdx	1.20123e-14	0.131559	3.75107e-10	Common
Rbmx	1.38565e-15	0.131481	4.32696e-11	Common
Swt1	1.41264e-13	0.131477	4.41126e-09	Common
Tmem38b	2.49429e-17	0.130902	7.7889e-13	Common
Brms1	3.13595e-13	0.130723	9.79263e-09	Common
Pak1ip1	4.00645e-19	0.130046	1.25109e-14	Common
Thap12	5.9774e-16	0.129945	1.86656e-11	Common
Ccnq	4.64497e-11	0.129617	1.45049e-06	Common
Ltv1	5.68071e-12	0.129543	1.77392e-07	Common
Cfap20	6.38675e-07	0.129296	0.0199439	Common
Pum3	6.92e-18	0.127996	2.16091e-13	Common
Lyrm9	1.17995e-12	0.127476	3.68464e-08	Common
Tbc1d9	6.69453e-09	0.126937	0.00020905	Common
Ssr3	1.90858e-07	0.126888	0.00595993	Common
Rbm42	2.06727e-11	0.126744	6.45545e-07	Common
Hddc2	1.06889e-13	0.126689	3.33783e-09	Common
Vgll4	3.57608e-13	0.126075	1.1167e-08	Common
Hnrnpm	8.12397e-08	0.124881	0.00253687	Common
Ufc1	2.6668e-07	0.123988	0.00832762	Common
Knop1	1.27474e-07	0.123645	0.00398064	Common
Fchsd2	6.28174e-14	0.123015	1.9616e-09	Common
Mrps9	1.97343e-13	0.122474	6.16242e-09	Common
Maea	1.52189e-11	0.121826	4.7524e-07	Common
Pkig	3.84338e-18	0.121052	1.20017e-13	Common
Ghr	2.3988e-13	0.120249	7.49072e-09	Common
Usp15	8.24439e-08	0.120236	0.00257448	Common
Lifr	2.46829e-12	0.119117	7.70773e-08	Common
Hpf1	8.42785e-17	0.118786	2.63176e-12	Common
Pofut2	3.9199e-20	0.11831	1.22407e-15	Common
H2-Ke6	3.49214e-14	0.117141	1.09049e-09	Common
Srp19	7.25588e-11	0.116793	2.26579e-06	Common
Arfgap2	6.99599e-09	0.116056	0.000218464	Common
Stx18	1.10836e-12	0.115386	3.46108e-08	Common
Zbtb8os	1.48253e-13	0.11414	4.6295e-09	Common
Dnajb9	2.15973e-11	0.113141	6.74418e-07	Common
Rnf5	7.04002e-11	0.112059	2.19839e-06	Common
Cenpv	4.78788e-15	0.111592	1.49511e-10	Common
Ippk	4.65277e-20	0.111543	1.45292e-15	Common
Itgb1	1.04825e-06	0.11111	0.0327338	Common
Gstm2	7.77974e-07	0.110852	0.0242938	Common
Dnajc3	1.73026e-09	0.110778	5.40309e-05	Common
Lamtor3	4.48184e-08	0.110599	0.00139954	Common
Gnpat	1.40566e-12	0.10981	4.38946e-08	Common
Nars	9.84797e-10	0.109799	3.07522e-05	Common
Slc35b1	1.56936e-08	0.109238	0.000490064	Common
Pigk	2.43162e-13	0.109134	7.59322e-09	Common
Napg	1.52653e-08	0.108925	0.00047669	Common
Rnps1	2.01395e-13	0.108244	6.28897e-09	Common
Ado	5.24919e-10	0.10795	1.63917e-05	Common
Zfp207	1.55118e-10	0.107221	4.84386e-06	Common
Pigq	3.06931e-12	0.106867	9.58454e-08	Common
Mrps11	8.90948e-13	0.106441	2.78216e-08	Common
Dnajc2	2.89577e-10	0.105736	9.04263e-06	Common
Rab3ip	6.94835e-09	0.105372	0.000216976	Common
Stx19	7.10817e-12	0.104877	2.21967e-07	Common
Myl12a	5.20182e-08	0.104522	0.00162437	Common
Lsm1	2.38385e-16	0.104165	7.44406e-12	Common
Dnaja3	3.54202e-14	0.104163	1.10607e-09	Common
Gemin7	1.59862e-10	0.104123	4.99202e-06	Common
Tamm41	6.98369e-16	0.104093	2.1808e-11	Common
Apmap	4.28112e-20	0.103996	1.33687e-15	Common
Appbp2	1.01928e-08	0.102713	0.00031829	Common
Fbxo22	2.98297e-14	0.101954	9.31491e-10	Common
Sssca1	9.48156e-10	0.101791	2.96081e-05	Common
Taf6l	9.21875e-09	0.10177	0.000287874	Common
Tmem222	4.45727e-14	0.101585	1.39187e-09	Common
Tmem141	7.45427e-13	0.101285	2.32774e-08	Common
Ddx54	5.20527e-11	0.101118	1.62545e-06	Common
Snx10	3.19772e-11	0.100082	9.98552e-07	Common
Pus1	3.62323e-16	0.0997802	1.13143e-11	Common
Apba3	1.51454e-12	0.0997665	4.72945e-08	Common
Prpf19	2.7966e-17	0.0996421	8.73295e-13	Common
Efr3a	2.4927e-07	0.0996326	0.00778396	Common
Plekhj1	1.6321e-09	0.0992831	5.09655e-05	Common
Sec13	2.96349e-11	0.0987137	9.25408e-07	Common
Aimp2	4.81849e-16	0.0982854	1.50467e-11	Common
Adpgk	1.26428e-13	0.0979654	3.94796e-09	Common
Arfrp1	1.28329e-10	0.0970914	4.00734e-06	Common
Slc25a46	9.69928e-12	0.0967896	3.0288e-07	Common
Pmpca	9.38757e-13	0.0963248	2.93146e-08	Common
Trp53	3.0667e-14	0.0959904	9.57639e-10	Common
Yrdc	5.38115e-10	0.0941814	1.68037e-05	Common
Fxr1	1.10543e-13	0.0937431	3.45194e-09	Common
Pole3	3.90777e-15	0.0935847	1.22028e-10	Common
Lnx1	8.1881e-10	0.0932415	2.5569e-05	Common
Pdhx	1.09959e-17	0.0930021	3.43369e-13	Common
Nup54	1.73518e-18	0.0927296	5.41843e-14	Common
Erlec1	7.82867e-09	0.0919781	0.000244466	Common
Nrtn	1.66228e-08	0.0918103	0.000519081	Common
Cdc40	3.76315e-10	0.0917138	1.17512e-05	Common
Atp6v1h	4.05388e-13	0.0915156	1.2659e-08	Common
Mtif3	4.37426e-16	0.0912756	1.36595e-11	Common
45356	2.62843e-11	0.0912476	8.20779e-07	Common
Ap1m2	9.76993e-13	0.0910637	3.05086e-08	Common
Hexa	7.0982e-13	0.0906709	2.21655e-08	Common
Ociad1	7.12849e-09	0.0903755	0.000222601	Common
Lias	1.29679e-13	0.0901669	4.04948e-09	Common
Rrp8	1.15513e-15	0.0898167	3.60713e-11	Common
Yipf4	1.66084e-09	0.0897258	5.1863e-05	Common
Gstm6	6.72393e-10	0.0895808	2.09968e-05	Common
Ftsj1	7.8083e-19	0.0892989	2.4383e-14	Common
Nemf	1.85273e-11	0.0884502	5.78554e-07	Common
Med21	1.0442e-08	0.0879435	0.000326073	Common
Irak1	2.2673e-07	0.0879199	0.0070801	Common
Sdf2l1	1.52096e-13	0.0878227	4.7495e-09	Common
Ilk	4.33519e-11	0.0876093	1.35375e-06	Common
Pip4p2	4.47388e-20	0.0866047	1.39706e-15	Common
Ppcs	1.99234e-15	0.0863197	6.22148e-11	Common
Mrpl4	3.4173e-08	0.0862244	0.00106712	Common
Lsm14b	1.30065e-15	0.0854583	4.06155e-11	Common
2810004N23Rik	2.89008e-14	0.0850084	9.02485e-10	Common
Ccdc47	1.2953e-08	0.0849441	0.000404484	Common
Hspa14	1.1805e-17	0.0846211	3.68634e-13	Common
Trnau1ap	3.52399e-11	0.0843034	1.10044e-06	Common
Fundc2	4.1463e-11	0.0842063	1.29476e-06	Common
Tpk1	3.82908e-11	0.0840052	1.19571e-06	Common
Gtf2f2	1.32719e-10	0.0837694	4.14442e-06	Common
Bscl2	5.20731e-13	0.0822468	1.62609e-08	Common
Cpsf2	1.49003e-14	0.0821623	4.65293e-10	Common
Twistnb	9.78715e-19	0.0815586	3.05623e-14	Common
Pds5a	5.18505e-10	0.0801435	1.61914e-05	Common
Rnf121	2.36028e-13	0.0797154	7.37043e-09	Common
Prkra	3.19772e-11	0.0779345	9.98552e-07	Common
Mff	1.00158e-08	0.0768616	0.000312764	Common
N4bp2	2.72896e-17	0.0763881	8.52172e-13	Common
Rwdd4a	1.4246e-13	0.0757426	4.4486e-09	Common
Chd8	1.18914e-08	0.075638	0.000371332	Common
Ptdss2	3.1497e-13	0.0746266	9.83557e-09	Common
Cuedc2	6.40267e-09	0.074268	0.000199936	Common
Qrsl1	1.38689e-14	0.0741002	4.33084e-10	Common
Uqcc1	1.20123e-14	0.0740848	3.75107e-10	Common
Tra2b	3.5077e-07	0.0738096	0.0109535	Common
Ufm1	1.93695e-11	0.0735596	6.04853e-07	Common
Dohh	1.35439e-15	0.0733169	4.22936e-11	Common
Hsdl2	3.84439e-12	0.0731493	1.20049e-07	Common
Mtpap	6.2147e-16	0.0729976	1.94066e-11	Common
Ngrn	3.06324e-09	0.0726875	9.56558e-05	Common
Pdrg1	5.18252e-12	0.0720491	1.61835e-07	Common
Upf3a	3.82908e-11	0.071568	1.19571e-06	Common
Ten1	3.02424e-09	0.0702677	9.44378e-05	Common
Ap1s1	2.2189e-08	0.0697456	0.000692897	Common
Psmd2	8.50122e-12	0.0692096	2.65467e-07	Common
N4bp2l2	6.19321e-10	0.06759	1.93395e-05	Common
Idnk	8.56155e-08	0.0670788	0.00267352	Common
Trove2	2.33259e-08	0.0666388	0.000728399	Common
Smc3	3.9256e-10	0.066044	1.22585e-05	Common
Lcp1	2.99329e-12	0.0658915	9.34716e-08	Common
Hmgn5	6.99931e-09	0.0656613	0.000218568	Common
Pacsin3	2.77615e-12	0.0652873	8.66908e-08	Common
Mdn1	1.12612e-18	0.064512	3.51652e-14	Common
Brcc3	1.33798e-14	0.0638683	4.17812e-10	Common
Nol11	1.44581e-12	0.0637283	4.51483e-08	Common
Cpm	4.11114e-07	0.0635603	0.0128379	Common
Ube2d2a	2.08393e-07	0.0631841	0.0065075	Common
Klhdc10	1.08245e-09	0.0629454	3.38018e-05	Common
Get4	1.55862e-11	0.0629266	4.8671e-07	Common
Eif4a3	4.57139e-15	0.0626638	1.42751e-10	Common
Coa5	5.25445e-12	0.0612455	1.64081e-07	Common
Ephx2	2.43436e-08	0.0609346	0.000760179	Common
Fcf1	1.04104e-12	0.0604229	3.25085e-08	Common
Nup88	5.5011e-19	0.0600816	1.71783e-14	Common
Riok3	1.47345e-07	0.0598667	0.00460114	Common
Ubac1	7.84556e-09	0.0590023	0.000244993	Common
Gtpbp4	7.60174e-13	0.0588566	2.3738e-08	Common
Anapc7	1.54545e-13	0.0584634	4.82597e-09	Common
Atic	5.54069e-13	0.0574661	1.73019e-08	Common
Psmc2	4.02739e-10	0.057327	1.25763e-05	Common
Fem1a	1.12152e-12	0.0566637	3.50216e-08	Common
Riok2	2.19526e-11	0.0565044	6.85513e-07	Common
Arl8b	3.6441e-16	0.0560728	1.13794e-11	Common
Pitpnb	1.94586e-09	0.0557146	6.07632e-05	Common
Zfp560	8.60236e-11	0.0554475	2.68626e-06	Common
Ash2l	4.04109e-12	0.0553653	1.26191e-07	Common
Faf1	1.51404e-06	0.0553605	0.047279	Common
Fbxw5	7.48188e-09	0.0535323	0.000233637	Common
Mat2b	1.14009e-11	0.0523607	3.56017e-07	Common
Cfdp1	7.0458e-12	0.051937	2.20019e-07	Common
Slc31a1	3.05773e-07	0.0515304	0.00954837	Common
M6pr	3.57876e-09	0.0514154	0.000111754	Common
Erich1	4.27635e-11	0.0512434	1.33538e-06	Common
Clcn3	1.85822e-07	0.0512317	0.00580266	Common
Rpp25l	4.35551e-12	0.0506963	1.36009e-07	Common
Ppme1	3.01795e-17	0.050647	9.42414e-13	Common
Pde4d	3.56582e-10	0.0498241	1.1135e-05	Common
Cox19	1.13777e-07	0.0497486	0.00355291	Common
Sirt2	1.72038e-10	0.0485067	5.37223e-06	Common
Urod	1.15369e-12	0.0483816	3.60262e-08	Common
Hp1bp3	7.52151e-07	0.0466993	0.0234874	Common
Mrpl2	2.58722e-12	0.0461865	8.07912e-08	Common
Tmx1	4.99855e-08	0.0461595	0.0015609	Common
Snx4	7.37034e-07	0.0455253	0.0230154	Common
Bmpr1a	1.47892e-10	0.0450823	4.61821e-06	Common
Dhx36	9.94885e-08	0.0450062	0.00310673	Common
Kif2a	8.12174e-12	0.0448257	2.53618e-07	Common
Nfatc3	1.96417e-10	0.0446966	6.13353e-06	Common
Gmfb	3.77889e-15	0.0443165	1.18003e-10	Common
Arpc4	5.82899e-07	0.0441015	0.0182022	Common
Pts	2.11889e-09	0.0436908	6.61667e-05	Common
Pfkl	4.88729e-07	0.0431623	0.0152616	Common
Ddx46	1.91832e-08	0.0431382	0.000599033	Common
Zfp771	9.59948e-08	0.0425103	0.00299763	Common
Tbpl1	3.6052e-14	0.0421886	1.1258e-09	Common
Ldah	7.76691e-11	0.041878	2.42537e-06	Common
Tbl3	6.71748e-16	0.0408809	2.09767e-11	Common
Smim13	1.40331e-07	0.0404836	0.00438211	Common
Senp2	1.07418e-12	0.0400961	3.35435e-08	Common
Ankrd13a	3.14007e-09	0.0397565	9.80549e-05	Common
Ssr2	7.00786e-07	0.0396178	0.0218834	Common
Nudt2	2.30606e-11	0.0384306	7.20113e-07	Common
Sdhaf2	6.22027e-15	0.0382549	1.9424e-10	Common
Nmd3	2.02214e-11	0.0379224	6.31455e-07	Common
Gopc	1.82599e-13	0.0377885	5.70201e-09	Common
Bod1	5.15449e-12	0.0361016	1.60959e-07	Common
Pbrm1	2.15983e-10	0.035997	6.7445e-06	Common
Dcun1d1	1.01928e-08	0.0344023	0.00031829	Common
Pwwp2a	7.79528e-10	0.0342282	2.43423e-05	Common
Ostf1	1.13568e-08	0.0335904	0.00035464	Common
Utp3	4.67566e-07	0.0335812	0.0146007	Common
Csnk1g2	4.65446e-08	0.0333485	0.00145345	Common
Fkbp1a	3.62951e-07	0.0314165	0.0113339	Common
Usp46	3.43997e-09	0.0298426	0.00010742	Common
Ddx18	2.54615e-14	0.0297065	7.95086e-10	Common
Ndufaf3	9.40603e-09	0.0292573	0.000293722	Common
Gns	6.75783e-08	0.0279602	0.00211027	Common
Comt	6.60072e-07	0.0276467	0.0206121	Common
Dek	6.90634e-12	0.0271745	2.15664e-07	Common
Sigmar1	8.00566e-09	0.0257439	0.000249993	Common
Snw1	1.18749e-08	0.0253889	0.000370819	Common
Smap2	1.16779e-09	0.0248366	3.64666e-05	Common
Amd1	9.63726e-12	0.0243873	3.00943e-07	Common
1700021F05Rik	1.03575e-09	0.0243692	3.23435e-05	Common
Blvra	8.02388e-13	0.0240616	2.50562e-08	Common
Zfp622	3.72848e-08	0.0238921	0.00116429	Common
Ap1g1	1.56861e-07	0.0217233	0.00489829	Common
Tmem250-ps	1.76922e-12	0.0217	5.52475e-08	Common
Aip	2.82939e-10	0.0210632	8.83535e-06	Common
Epb41l4aos	4.63537e-10	0.0205664	1.44749e-05	Common
Rsbn1	8.34082e-12	0.0201194	2.60459e-07	Common
[truncated: 394 more rows]

## Sheet: neck_diff
	p_val	avg_log2FC	p_val_adj
Gkn1	7.25e-177	5.89301	2.26e-172	Tissue
Gkn2	9.43e-191	5.75311	2.94e-186	Tissue
Muc5ac	1.78e-287	4.53959	5.55e-283	Tissue
Pgc	1.1e-125	4.44228	3.43e-121	Tissue
Lgals2	1.6e-140	4.39263	4.99e-136	Tissue
Tff1	3e-90	3.58772	9.36e-86	Tissue
Gsdma2	9.82e-299	3.40443	3.07e-294	Tissue
Tff2	8.28e-103	3.20577	2.59e-98	Tissue
Psca	3.75e-94	2.65025	1.17e-89	Tissue
Mucl3	9.18e-225	2.46115	2.87e-220	Tissue
Tesc	3.72e-159	2.30822	1.16e-154	Tissue
Pla2g1b	2.03e-104	2.26765	6.35e-100	Tissue
Hist1h2ap	6.2e-62	2.22079	1.94e-57	Tissue
Hspa1b	1.93e-192	2.1541	6.02e-188	Tissue
Rflnb	1.85e-124	1.94941	5.77e-120	Tissue
Hspa1a	1.47e-141	1.83213	4.58e-137	Tissue
Rbp2	4.93e-239	1.805	1.54e-234	Tissue
Pga5	4.56e-234	1.70351	1.42e-229	Tissue
Oit1	7.98e-110	1.60897	2.49e-105	Tissue
Tstd1	3.07e-158	1.57531	9.59e-154	Tissue
Mgst3	1.8e-82	1.51777	5.62e-78	Tissue
Crip1	3.63e-109	1.5177	1.13e-104	Tissue
Arhgdig	1.86e-154	1.50069	5.82e-150	Tissue
Mogat1	2.98e-304	1.41418	9.29e-300	Tissue
Fam3c	1.6e-140	1.38588	4.98e-136	Tissue
Ttr	8.11e-92	1.31965	2.53e-87	Tissue
mt-Nd3	1.84e-108	1.27802	5.75e-104	Tissue
Klf4	2.14e-60	1.19691	6.7e-56	Tissue
Ucp2	2.58e-91	1.17875	8.06e-87	Tissue
Nqo1	2.2e-117	1.16152	6.86e-113	Tissue
Uba52	3.22e-108	1.1348	1.01e-103	Tissue
C2cd4a	3.63e-197	1.10825	1.13e-192	Tissue
Akr1c14	5.07e-156	1.07999	1.58e-151	Tissue
Sptssb	8.86e-43	1.07831	2.77e-38	Tissue
Teddm3	2.46e-256	1.05408	7.7e-252	Tissue
Ppa1	5.34e-84	1.04921	1.67e-79	Tissue
Pclaf	1.01e-60	1.03665	3.16e-56	Tissue
Id3	9.24e-56	1.01088	2.89e-51	Tissue
Cmtm7	1e-108	0.999183	3.12e-104	Common
Sult1b1	4.09e-82	0.972701	1.28e-77	Common
Btbd3	1.11e-100	0.958815	3.46e-96	Common
Tst	1.07e-61	0.943821	3.33e-57	Common
Ctse	1.71e-53	0.923965	5.33e-49	Common
Agr2	2.97e-34	0.905925	9.27e-30	Common
Ptma	1.04e-86	0.881575	3.25e-82	Common
2210404E10Rik	4.33e-200	0.88002	1.35e-195	Common
Atpif1	4.07e-94	0.873088	1.27e-89	Common
Npw	8.55e-255	0.869456	2.67e-250	Common
Pdia2	1.32e-146	0.865095	4.12e-142	Common
Mcm7	1.31e-84	0.853596	4.08e-80	Common
Hells	1.81e-93	0.853572	5.64e-89	Common
Bex4	2.2e-197	0.850027	6.88e-193	Common
Tomm7	3.04e-81	0.836012	9.48e-77	Common
Dek	1.99e-61	0.831851	6.21e-57	Common
Atp5e	3.12e-91	0.825132	9.74e-87	Common
P3h4	7.93e-181	0.824655	2.48e-176	Common
Stmn1	1.9e-43	0.822582	5.92e-39	Common
Spink4	1.57e-27	0.804138	4.89e-23	Common
Pon2	6.6e-65	0.801758	2.06e-60	Common
Atp5j2	5.62e-77	0.798319	1.75e-72	Common
Hmgb2	1.35e-38	0.788496	4.22e-34	Common
Dnajb1	6.67e-15	0.784357	2.08e-10	Common
Tspan33	4.18e-136	0.778488	1.3e-131	Common
Fxyd3	1.63e-74	0.778479	5.1e-70	Common
Acat1	1.68e-64	0.776771	5.25e-60	Common
Rpl35	1.75e-99	0.773991	5.47e-95	Common
Tmsb10	3.38e-48	0.754217	1.05e-43	Common
Usp50	1.86e-193	0.752539	5.8e-189	Common
Nop10	3.72e-64	0.751513	1.16e-59	Common
Mcm5	1.46e-81	0.744498	4.57e-77	Common
Cwh43	1.33e-223	0.739691	4.16e-219	Common
Mcm6	5.25e-63	0.727263	1.64e-58	Common
Ndufa5	1.31e-55	0.718707	4.08e-51	Common
Mcm3	1.24e-68	0.707595	3.87e-64	Common
Cotl1	6.66e-44	0.707041	2.08e-39	Common
1810037I17Rik	2.9e-55	0.704724	9.05e-51	Common
Pllp	3.59e-56	0.704237	1.12e-51	Common
Rpl36	1e-88	0.697271	3.13e-84	Common
Srsf2	2.5e-53	0.693658	7.82e-49	Common
Cpn1	1.85e-43	0.691749	5.78e-39	Common
Pa2g4	3.11e-51	0.691327	9.7e-47	Common
Car9	1.12e-52	0.690591	3.49e-48	Common
Ppp2r1b	7.24e-58	0.690208	2.26e-53	Common
Atp5k	2.24e-53	0.681511	7e-49	Common
Pdcd4	1.67e-48	0.67313	5.23e-44	Common
Slc1a3	2.21e-54	0.672718	6.91e-50	Common
Odc1	3.82e-55	0.665821	1.19e-50	Common
Pttg1ip	3.74e-46	0.661947	1.17e-41	Common
Ybx3	2.98e-50	0.661128	9.3e-46	Common
Slbp	1.4e-47	0.656892	4.38e-43	Common
Ung	1.16e-101	0.652721	3.62e-97	Common
Arpp19	5.13e-56	0.643443	1.6e-51	Common
Dut	3.19e-48	0.642736	9.95e-44	Common
Cox7c	9.45e-71	0.640289	2.95e-66	Common
Rpl37	1.06e-89	0.639162	3.32e-85	Common
Vsig1	4.2e-39	0.633949	1.31e-34	Common
Car2	2.51e-36	0.632011	7.83e-32	Common
Tagln2	2.37e-45	0.628725	7.4e-41	Common
Smc2	1.01e-68	0.627756	3.14e-64	Common
Rbp1	2.19e-86	0.626301	6.83e-82	Common
Ltc4s	2.42e-25	0.621605	7.56e-21	Common
Gmnn	1.52e-63	0.619998	4.75e-59	Common
Gcnt3	1.41e-60	0.619603	4.41e-56	Common
Snrpd1	4.1e-43	0.619452	1.28e-38	Common
G3bp1	1.13e-46	0.617415	3.54e-42	Common
Tspan15	3.21e-44	0.612029	1e-39	Common
Ckap4	1.17e-49	0.604962	3.64e-45	Common
Ppp3ca	2.2e-39	0.602918	6.88e-35	Common
Papss2	7.34e-88	0.602385	2.29e-83	Common
Snrpg	1.48e-41	0.598064	4.62e-37	Common
Alyref	6.62e-46	0.598041	2.07e-41	Common
Chd9	6.75e-43	0.597819	2.11e-38	Common
Fgfbp1	1.3e-37	0.597194	4.05e-33	Common
Slc9b2	5.51e-187	0.592921	1.72e-182	Common
Rpl22l1	1.63e-49	0.589537	5.09e-45	Common
Slfn9	6.94e-73	0.587833	2.17e-68	Common
Bcat2	2.38e-46	0.587461	7.42e-42	Common
Uhrf1	1.52e-86	0.586942	4.74e-82	Common
Hspd1	2.27e-38	0.585292	7.08e-34	Common
Cnbp	6.33e-42	0.582682	1.98e-37	Common
Cgref1	4.79e-118	0.582109	1.5e-113	Common
1700016K19Rik	7.91e-137	0.579786	2.47e-132	Common
Sult2b1	2.58e-126	0.578968	8.07e-122	Common
Oat	1.67e-47	0.571678	5.23e-43	Common
Kcnn4	3.24e-63	0.571562	1.01e-58	Common
Uqcr10	4.9e-50	0.57086	1.53e-45	Common
Basp1	1.57e-60	0.568339	4.9e-56	Common
Gmds	1.82e-34	0.567391	5.67e-30	Common
Tnfrsf21	2.05e-40	0.566169	6.41e-36	Common
Hebp1	1.11e-166	0.563792	3.46e-162	Common
Anxa10	2.08e-31	0.563527	6.49e-27	Common
Tmem151a	9.8e-207	0.563473	3.06e-202	Common
Tk1	7.39e-70	0.5617	2.31e-65	Common
Cxcl17	1.15e-31	0.561551	3.58e-27	Common
Dctpp1	1.66e-40	0.561117	5.17e-36	Common
Rpl39	3.32e-77	0.560733	1.04e-72	Common
Dhfr	1.3e-76	0.55524	4.07e-72	Common
Mrpl52	6.91e-46	0.555079	2.16e-41	Common
Lsm6	7.35e-40	0.554799	2.29e-35	Common
Ivns1abp	6.81e-45	0.550778	2.13e-40	Common
Ran	2.72e-38	0.550142	8.48e-34	Common
mt-Atp8	3.38e-39	0.549709	1.06e-34	Common
Pla2g12a	2.07e-38	0.548822	6.46e-34	Common
Rpa2	1.47e-82	0.547363	4.59e-78	Common
Mcm2	4.55e-78	0.54464	1.42e-73	Common
Bace2	1.06e-36	0.543916	3.31e-32	Common
4930404N11Rik	1.43e-89	0.537101	4.46e-85	Common
Tubb5	1.13e-22	0.536498	3.53e-18	Common
1700025G04Rik	2.58e-146	0.536391	8.07e-142	Common
Galnt12	3.1e-39	0.536133	9.67e-35	Common
Slc9a1	2.22e-51	0.533467	6.94e-47	Common
Hspa8	1.19e-37	0.532249	3.72e-33	Common
Mcrip2	3.4e-51	0.530462	1.06e-46	Common
Set	3.76e-37	0.530076	1.17e-32	Common
Dpm3	2.78e-43	0.529338	8.67e-39	Common
Lig1	3.68e-46	0.528669	1.15e-41	Common
Ndufa4	6.13e-48	0.525998	1.92e-43	Common
Rrm2	6.53e-50	0.524173	2.04e-45	Common
Kcnq1ot1	2.09e-28	0.523183	6.53e-24	Common
Slc25a5	1.91e-42	0.522578	5.97e-38	Common
Sdf2l1	6.47e-30	0.522496	2.02e-25	Common
Usp53	1.14e-49	0.521024	3.58e-45	Common
Cdk1	3.65e-57	0.519012	1.14e-52	Common
Sult1c2	5.07e-31	0.516645	1.58e-26	Common
Tspan8	2.06e-47	0.515302	6.43e-43	Common
Lyar	1.8e-41	0.514929	5.61e-37	Common
Phyh	5.69e-37	0.514899	1.78e-32	Common
Atad2	3.13e-52	0.514887	9.76e-48	Common
mt-Nd4l	3.82e-31	0.512593	1.19e-26	Common
Espn	6.38e-64	0.509866	1.99e-59	Common
Nasp	1.19e-34	0.508417	3.72e-30	Common
Rpl37a	1.35e-71	0.504897	4.23e-67	Common
Uqcr11	4.66e-44	0.504472	1.46e-39	Common
Smc4	4.9e-42	0.503059	1.53e-37	Common
Rrm1	1.23e-40	0.501541	3.83e-36	Common
C1qbp	1.16e-35	0.501303	3.63e-31	Common
Hpgd	2.27e-46	0.498023	7.09e-42	Common
Phb	1.56e-36	0.497561	4.88e-32	Common
Cox6c	1.02e-46	0.497363	3.17e-42	Common
Slc5a5	2.7e-112	0.49603	8.42e-108	Common
Dkc1	6.51e-53	0.49576	2.03e-48	Common
Tceal8	1.13e-98	0.495534	3.52e-94	Common
Prim1	9.61e-59	0.4952	3e-54	Common
Mki67	2.2e-31	0.494894	6.87e-27	Common
Ranbp1	5.65e-30	0.494514	1.76e-25	Common
Tyms	1.49e-36	0.490998	4.66e-32	Common
Tipin	3.69e-54	0.490218	1.15e-49	Common
Rpl36a	1.48e-51	0.487382	4.63e-47	Common
Erlin1	8.36e-39	0.487124	2.61e-34	Common
Cacybp	1.1e-32	0.48685	3.44e-28	Common
Eloc	5e-35	0.482699	1.56e-30	Common
Pik3r1	4.38e-30	0.481344	1.37e-25	Common
Snhg18	8.34e-55	0.475409	2.6e-50	Common
Srsf3	2.23e-29	0.474812	6.96e-25	Common
Rhob	3.12e-17	0.47338	9.73e-13	Common
Atp5g1	2.7e-34	0.47185	8.43e-30	Common
Gde1	2.58e-33	0.4713	8.06e-29	Common
Uqcrq	1.7e-35	0.470229	5.31e-31	Common
Far1	1.71e-31	0.469363	5.33e-27	Common
Top2a	3.14e-29	0.468491	9.79e-25	Common
Herpud1	5.61e-22	0.466959	1.75e-17	Common
1810022K09Rik	1.53e-35	0.46395	4.78e-31	Common
Uap1	4.83e-29	0.462309	1.51e-24	Common
Ndufa1	1.26e-30	0.461457	3.93e-26	Common
Tfdp1	5.03e-45	0.460149	1.57e-40	Common
Ppil1	1.21e-38	0.457324	3.79e-34	Common
Hmgn2	6.98e-32	0.455242	2.18e-27	Common
Lsm5	1.85e-41	0.453496	5.76e-37	Common
Fam111a	4.81e-76	0.452125	1.5e-71	Common
Tubb4b	2.08e-24	0.450954	6.49e-20	Common
Srm	8.33e-37	0.450018	2.6e-32	Common
Gnl3	6.33e-32	0.449791	1.98e-27	Common
Tln2	5.71e-76	0.448611	1.78e-71	Common
Bola2	2.04e-31	0.44852	6.36e-27	Common
Nolc1	4.3e-34	0.44837	1.34e-29	Common
Lsm2	9.17e-35	0.44821	2.86e-30	Common
Purb	5.56e-27	0.447899	1.74e-22	Common
Gpt	7.07e-108	0.444393	2.21e-103	Common
Fmc1	3.01e-34	0.443341	9.39e-30	Common
Akt1	4.57e-29	0.441945	1.43e-24	Common
Oxct1	3.43e-29	0.441219	1.07e-24	Common
Ndufb4	4.71e-28	0.440535	1.47e-23	Common
Clspn	2.59e-64	0.438687	8.1e-60	Common
Nhp2	1.24e-26	0.438478	3.88e-22	Common
Tfdp2	4.64e-45	0.436227	1.45e-40	Common
Gar1	4.28e-33	0.435806	1.34e-28	Common
Dtymk	1.81e-29	0.435731	5.64e-25	Common
Gm10076	3.18e-42	0.434689	9.93e-38	Common
Hat1	3.8e-37	0.434443	1.19e-32	Common
Uqcrb	7.36e-41	0.43403	2.3e-36	Common
Ctdspl	2.3e-37	0.432764	7.17e-33	Common
Tox3	6.39e-43	0.432199	1.99e-38	Common
Hnrnpf	3.23e-33	0.431719	1.01e-28	Common
Nop58	4.34e-30	0.431267	1.36e-25	Common
Rfc2	9.87e-37	0.430862	3.08e-32	Common
Hsp90aa1	1.01e-18	0.428313	3.16e-14	Common
Cdt1	6.64e-65	0.427868	2.07e-60	Common
Uqcc2	3.94e-27	0.425317	1.23e-22	Common
Smim4	3.84e-52	0.424192	1.2e-47	Common
Timm8a1	1.06e-27	0.42403	3.31e-23	Common
Rps21	2.99e-58	0.423962	9.34e-54	Common
Golph3	3.47e-28	0.422406	1.08e-23	Common
Ak2	1.16e-26	0.419348	3.62e-22	Common
Anp32b	4.52e-26	0.418185	1.41e-21	Common
Timm9	5.01e-35	0.41415	1.57e-30	Common
Itpripl2	4.92e-53	0.413658	1.54e-48	Common
Ppic	7.48e-38	0.412884	2.33e-33	Common
Nop56	8.5e-31	0.412365	2.65e-26	Common
Fbl	4.38e-27	0.412067	1.37e-22	Common
Hras	9.21e-28	0.411483	2.88e-23	Common
Il11ra1	2.35e-51	0.410542	7.34e-47	Common
Rnf130	2.27e-30	0.40958	7.09e-26	Common
Nr2f2	5.25e-33	0.4068	1.64e-28	Common
Nfic	2.48e-41	0.406419	7.74e-37	Common
Cdca7	5.43e-74	0.406318	1.69e-69	Common
Dnph1	1.01e-56	0.405689	3.16e-52	Common
Ccnd1	4.87e-27	0.405626	1.52e-22	Common
Eci1	1.75e-23	0.403356	5.48e-19	Common
Slc39a14	2.62e-80	0.402749	8.18e-76	Common
Bpnt1	4.48e-33	0.402644	1.4e-28	Common
Tcf19	3.76e-70	0.401421	1.17e-65	Common
Lsm7	2.3e-33	0.401283	7.17e-29	Common
Txndc5	3.63e-25	0.401195	1.13e-20	Common
Pdia6	1.13e-23	0.401167	3.53e-19	Common
Ndufa3	2.83e-26	0.400051	8.83e-22	Common
Ociad2	2.22e-20	0.399995	6.92e-16	Common
Rab27b	5.73e-26	0.399923	1.79e-21	Common
Syngr2	1e-22	0.399152	3.13e-18	Common
Upp1	5.24e-40	0.397106	1.64e-35	Common
Ost4	1.6e-26	0.39688	4.99e-22	Common
Tmem51	4.36e-25	0.396538	1.36e-20	Common
Gps1	1.15e-33	0.394327	3.59e-29	Common
Foxq1	6.94e-15	0.39423	2.17e-10	Common
Rangap1	1.62e-41	0.394196	5.06e-37	Common
Snrpe	5.18e-26	0.393948	1.62e-21	Common
Rpl35a	3.8e-53	0.392688	1.19e-48	Common
Orc6	8.63e-43	0.39147	2.69e-38	Common
Eif1ad	8.97e-38	0.39099	2.8e-33	Common
Larp1	3.07e-22	0.390575	9.58e-18	Common
Chaf1b	5.7e-65	0.389279	1.78e-60	Common
Ndufaf4	2.31e-42	0.388917	7.22e-38	Common
Fkbp9	2.15e-48	0.388685	6.7e-44	Common
Comtd1	7.49e-32	0.386927	2.34e-27	Common
Lrrc59	1.59e-22	0.386092	4.97e-18	Common
Ifrd2	1.68e-37	0.385354	5.23e-33	Common
Exosc5	3.2e-36	0.384097	1e-31	Common
Tmem246	1.14e-33	0.383987	3.57e-29	Common
Asf1b	1.02e-65	0.382791	3.19e-61	Common
Pcbd1	9.04e-19	0.382791	2.82e-14	Common
Arhgap24	5.59e-69	0.381861	1.75e-64	Common
Gart	1.18e-44	0.380379	3.68e-40	Common
Ndufs6	3.53e-24	0.379787	1.1e-19	Common
Ube2n	1.95e-24	0.37797	6.08e-20	Common
Pycard	1.37e-17	0.376619	4.28e-13	Common
Dnmt1	1.3e-35	0.376401	4.06e-31	Common
Tent5a	4.54e-29	0.376183	1.42e-24	Common
Atp5l	8.5e-33	0.374582	2.65e-28	Common
Tomm40	2.39e-21	0.374106	7.45e-17	Common
Tra2b	1.38e-25	0.371526	4.29e-21	Common
Cela1	3.08e-20	0.371439	9.61e-16	Common
Gm9493	3e-102	0.368921	9.37e-98	Common
A4gnt	1.88e-59	0.367947	5.88e-55	Common
Srsf7	3.5e-20	0.365393	1.09e-15	Common
Socs2	1.72e-46	0.364577	5.39e-42	Common
Ncapd3	7.39e-68	0.364357	2.31e-63	Common
Sem1	5.69e-26	0.364276	1.78e-21	Common
Rexo2	3.81e-22	0.363325	1.19e-17	Common
Nfix	3.11e-20	0.362932	9.7e-16	Common
Paqr5	7.32e-46	0.362753	2.29e-41	Common
Lmna	1.02e-19	0.362554	3.18e-15	Common
Rfc5	3.05e-42	0.361564	9.54e-38	Common
Ncapg2	2.72e-64	0.361267	8.48e-60	Common
Plek2	1.88e-33	0.361247	5.88e-29	Common
Tmem238	2.56e-20	0.361026	7.98e-16	Common
Casp6	5.17e-24	0.360887	1.62e-19	Common
Tomm5	1.4e-19	0.360205	4.38e-15	Common
Eif5a	5.97e-22	0.359966	1.86e-17	Common
Ndufb2	1.4e-21	0.359888	4.36e-17	Common
Selenoh	1.84e-18	0.358821	5.74e-14	Common
Atad3a	2.97e-27	0.358203	9.26e-23	Common
Gata6	2.94e-22	0.357826	9.18e-18	Common
Cox7a2	8.08e-25	0.357705	2.52e-20	Common
Gm8186	1.47e-85	0.35741	4.58e-81	Common
Pqlc1	6.36e-30	0.355644	1.98e-25	Common
Naa50	5.75e-26	0.354858	1.8e-21	Common
Ces1f	1.44e-70	0.354585	4.49e-66	Common
Tkt	1.69e-18	0.354202	5.28e-14	Common
Lrp1	1.3e-98	0.353153	4.07e-94	Common
Kpnb1	9.44e-30	0.352972	2.95e-25	Common
Ckmt1	6.38e-16	0.352875	1.99e-11	Common
Hnrnpab	1.39e-21	0.351757	4.33e-17	Common
Alad	2.32e-19	0.350978	7.23e-15	Common
Gm3336	1.36e-40	0.350141	4.25e-36	Common
Maz	2.95e-32	0.349718	9.2e-28	Common
Spats2l	3.57e-46	0.348727	1.11e-41	Common
Samd1	5.21e-60	0.348064	1.63e-55	Common
Exosc7	4.66e-23	0.348053	1.45e-18	Common
Slc9a3r2	5.88e-42	0.347864	1.84e-37	Common
Id1	1.11e-13	0.347189	3.45e-09	Common
Aadac	1.54e-129	0.346745	4.82e-125	Common
Nudt5	1.47e-27	0.346561	4.6e-23	Common
Gstt1	2.73e-28	0.34627	8.54e-24	Common
Rfc4	3.54e-35	0.345861	1.11e-30	Common
A430005L14Rik	2.35e-29	0.345617	7.35e-25	Common
Cbx3	2.1e-21	0.345381	6.57e-17	Common
Gata4	9.8e-29	0.34447	3.06e-24	Common
Tmem256	5.64e-23	0.344385	1.76e-18	Common
Perp	1.95e-22	0.34371	6.1e-18	Common
Pbk	4.79e-54	0.342931	1.5e-49	Common
Mcm10	7.03e-76	0.34213	2.2e-71	Common
Rpa3	9.69e-38	0.342094	3.03e-33	Common
Pfdn6	3.47e-21	0.341067	1.09e-16	Common
Tma7	3.04e-20	0.340903	9.48e-16	Common
Ube2s	3.22e-14	0.340758	1.01e-09	Common
Anapc5	5.81e-19	0.340555	1.82e-14	Common
Smim11	8.01e-20	0.340427	2.5e-15	Common
Lsm3	1.47e-26	0.33977	4.6e-22	Common
Rsrp1	7.61e-19	0.339274	2.38e-14	Common
Mthfd1	1.06e-36	0.337689	3.3e-32	Common
Lmnb1	1.2e-29	0.33738	3.74e-25	Common
Timm50	2.62e-27	0.337044	8.19e-23	Common
Rad51	1.31e-61	0.336956	4.09e-57	Common
Pcna	1.3e-29	0.336802	4.05e-25	Common
Mrpl18	9.64e-18	0.336662	3.01e-13	Common
Utp11	1.98e-18	0.336021	6.18e-14	Common
Hist1h2ae	8.9e-21	0.335419	2.78e-16	Common
Fen1	2.74e-46	0.333778	8.55e-42	Common
Cenpk	1.99e-69	0.333673	6.21e-65	Common
Zfp579	1.57e-51	0.331654	4.91e-47	Common
Cyc1	2.86e-18	0.330658	8.92e-14	Common
Smc6	1.87e-19	0.330638	5.83e-15	Common
Cdk4	6.64e-17	0.330433	2.07e-12	Common
Uqcrc1	2.1e-15	0.3303	6.55e-11	Common
Topbp1	2.22e-37	0.329767	6.95e-33	Common
Prelid3b	1.62e-24	0.329262	5.06e-20	Common
Pla2g10	2.93e-17	0.329077	9.16e-13	Common
Blvrb	2.48e-16	0.327614	7.73e-12	Common
Farsb	7.81e-22	0.327387	2.44e-17	Common
Higd1a	1.2e-25	0.326426	3.75e-21	Common
Tmem109	5.77e-41	0.326336	1.8e-36	Common
H2afz	1.77e-16	0.326128	5.54e-12	Common
Elavl1	6.57e-25	0.325805	2.05e-20	Common
Rflna	1.91e-125	0.325782	5.97e-121	Common
Rfc1	1.08e-25	0.325561	3.36e-21	Common
Fkbp5	7.99e-103	0.325517	2.49e-98	Common
Brms1	8.53e-28	0.325412	2.66e-23	Common
Ndufs5	8.93e-18	0.325031	2.79e-13	Common
Dtl	1.44e-60	0.324563	4.49e-56	Common
Noc2l	1.13e-29	0.324466	3.54e-25	Common
Il18	2.4e-18	0.323833	7.51e-14	Common
Cox19	2.12e-16	0.323781	6.62e-12	Common
Gm10073	3.89e-24	0.323712	1.22e-19	Common
Rrs1	2.4e-38	0.322835	7.48e-34	Common
Prkar2a	3.95e-27	0.322804	1.23e-22	Common
Rpa1	4.07e-50	0.322416	1.27e-45	Common
Gins2	5.07e-42	0.322306	1.58e-37	Common
Spc24	3.29e-36	0.321765	1.03e-31	Common
Ppm1g	3.44e-23	0.320118	1.08e-18	Common
Ccne1	5.83e-75	0.319414	1.82e-70	Common
Trim46	1.65e-76	0.318742	5.16e-72	Common
Vill	1.65e-32	0.31714	5.16e-28	Common
Peli1	3.93e-30	0.316934	1.23e-25	Common
Ipo5	4.3e-25	0.316131	1.34e-20	Common
Polr2i	1.28e-23	0.31573	4.01e-19	Common
Vdac1	1.56e-16	0.315549	4.88e-12	Common
Hpf1	5.68e-24	0.313995	1.77e-19	Common
Rif1	2.88e-28	0.313244	9e-24	Common
Syce2	5.38e-55	0.312907	1.68e-50	Common
Usp1	7e-30	0.312018	2.19e-25	Common
Smagp	1.94e-17	0.310633	6.07e-13	Common
Vstm2b	4.42e-92	0.31062	1.38e-87	Common
Umps	7.71e-29	0.309872	2.41e-24	Common
Sytl2	3.49e-20	0.30935	1.09e-15	Common
Prkcd	1.28e-30	0.309142	3.99e-26	Common
H2afx	9.14e-26	0.308802	2.85e-21	Common
Dnajc9	2.8e-34	0.307933	8.74e-30	Common
Nup43	2.61e-50	0.307706	8.16e-46	Common
Smpd3	3.6e-25	0.307077	1.12e-20	Common
Nsmce4a	7.91e-21	0.307072	2.47e-16	Common
Tsc22d3	1.85e-37	0.30696	5.78e-33	Common
Ddx39	7.23e-19	0.306275	2.26e-14	Common
Clns1a	2.7e-24	0.30623	8.43e-20	Common
Rad51ap1	1.79e-60	0.306206	5.6e-56	Common
Mogs	9.14e-29	0.306076	2.86e-24	Common
Creld2	1.33e-33	0.305756	4.15e-29	Common
Fam136a	2.19e-23	0.305116	6.84e-19	Common
Cox7b	8.94e-21	0.304906	2.79e-16	Common
Cks2	1.83e-23	0.304376	5.72e-19	Common
Bola3	7.79e-21	0.304322	2.43e-16	Common
E2f1	3.44e-55	0.304142	1.07e-50	Common
U2af1	2.54e-16	0.303903	7.94e-12	Common
Fbxo5	5.2e-46	0.3036	1.62e-41	Common
Sae1	1.08e-22	0.303047	3.38e-18	Common
Pold2	3.59e-34	0.302139	1.12e-29	Common
Shmt1	2.98e-41	0.301735	9.32e-37	Common
Clic6	5.87e-22	0.300603	1.83e-17	Common
Gins4	7.54e-36	0.300546	2.35e-31	Common
Arglu1	4.83e-20	0.300329	1.51e-15	Common
Cbx5	3.32e-19	0.299783	1.04e-14	Common
Rnaseh2b	7.3e-38	0.299725	2.28e-33	Common
Paqr4	3.94e-34	0.299266	1.23e-29	Common
Usmg5	5.2e-16	0.29871	1.62e-11	Common
Gcsh	7.27e-24	0.297539	2.27e-19	Common
Trmt6	1.23e-29	0.296948	3.84e-25	Common
Esco2	6.13e-24	0.296476	1.91e-19	Common
Chaf1a	1.15e-50	0.296264	3.59e-46	Common
Ces2g	5.81e-24	0.296023	1.81e-19	Common
Erh	6.15e-14	0.295938	1.92e-09	Common
Cdca7l	3.14e-57	0.295402	9.79e-53	Common
Ninj1	1.82e-18	0.29531	5.67e-14	Common
Slirp	7.4e-22	0.295029	2.31e-17	Common
Hmgn3	2.2e-31	0.293953	6.87e-27	Common
Mcm4	9.89e-36	0.293706	3.09e-31	Common
Emp1	8.63e-29	0.292874	2.7e-24	Common
AY036118	1.87e-13	0.292854	5.85e-09	Common
Idh3a	8.09e-18	0.291134	2.52e-13	Common
Pcbp1	2.95e-16	0.291086	9.22e-12	Common
Mtch1	3.85e-17	0.290167	1.2e-12	Common
Dpy30	1.7e-15	0.289218	5.31e-11	Common
Eif2s1	1.06e-16	0.288579	3.31e-12	Common
Ndufa12	4.02e-16	0.288248	1.26e-11	Common
Psmg2	2.64e-33	0.28813	8.25e-29	Common
Rpia	1.42e-37	0.286518	4.42e-33	Common
Atp2a3	5.45e-46	0.286292	1.7e-41	Common
Jup	8.58e-17	0.285825	2.68e-12	Common
Nucks1	1.33e-14	0.285175	4.14e-10	Common
Apex1	1.24e-19	0.285007	3.87e-15	Common
Ado	1.41e-33	0.28391	4.4e-29	Common
Mars	7.1e-39	0.283837	2.22e-34	Common
Mettl1	8.48e-22	0.28337	2.65e-17	Common
Anapc13	3e-16	0.283089	9.37e-12	Common
Thap12	3.61e-31	0.282839	1.13e-26	Common
Tmpo	1.98e-15	0.282636	6.18e-11	Common
Hsph1	2.8e-26	0.282305	8.73e-22	Common
Plgrkt	2.93e-16	0.281984	9.14e-12	Common
Ccdc124	1.11e-17	0.281484	3.47e-13	Common
Nfe2l2	3.36e-10	0.280467	1.05e-05	Common
Adgrg2	8.35e-50	0.280208	2.61e-45	Common
Impdh2	1.83e-13	0.279965	5.7e-09	Common
Tsfm	1.71e-19	0.279382	5.35e-15	Common
Rangrf	2.02e-31	0.279079	6.29e-27	Common
Nup85	1.04e-48	0.278233	3.25e-44	Common
Ndufc1	8.06e-17	0.278157	2.52e-12	Common
Bccip	1.18e-18	0.277792	3.68e-14	Common
Ltbp4	2.19e-77	0.27756	6.85e-73	Common
Hspa14	1.22e-27	0.275607	3.82e-23	Common
Vps13c	7.76e-34	0.274688	2.42e-29	Common
Trim47	2.08e-79	0.274278	6.49e-75	Common
Suclg2	1.03e-13	0.27421	3.22e-09	Common
Rcc1	1.67e-56	0.273668	5.23e-52	Common
Cd3eap	6.27e-29	0.273426	1.96e-24	Common
Nudcd2	3.07e-18	0.273052	9.57e-14	Common
Kcnk10	1.86e-71	0.272986	5.81e-67	Common
Gpm6a	4.17e-139	0.272851	1.3e-134	Common
Mboat1	1.16e-17	0.271808	3.61e-13	Common
Bex3	6.17e-13	0.27152	1.93e-08	Common
Nenf	2.71e-31	0.270569	8.48e-27	Common
Gsn	4.51e-13	0.270539	1.41e-08	Common
Mrto4	1.99e-17	0.270394	6.23e-13	Common
Romo1	2.61e-13	0.26928	8.16e-09	Common
Smpdl3a	4.71e-15	0.268758	1.47e-10	Common
Id4	8.82e-64	0.268582	2.75e-59	Common
Rps15a	4.97e-29	0.268247	1.55e-24	Common
Psmd7	2.92e-09	0.267778	9.11e-05	Common
Wdr83os	4.22e-15	0.265281	1.32e-10	Common
Smim6	1.68e-13	0.264742	5.25e-09	Common
Grk6	8.93e-44	0.264668	2.79e-39	Common
Fhl1	2.5e-103	0.263912	7.8e-99	Common
Col27a1	2.13e-54	0.263198	6.64e-50	Common
Timm10	6.86e-20	0.263079	2.14e-15	Common
Eif4ebp2	1.55e-16	0.26293	4.83e-12	Common
Rfc3	1.91e-26	0.262839	5.96e-22	Common
AB124611	2.01e-114	0.262639	6.28e-110	Common
Gldc	1.06e-27	0.262022	3.33e-23	Common
Pgrmc1	5.48e-15	0.261624	1.71e-10	Common
Ndufb3	2.22e-13	0.261158	6.92e-09	Common
Sh3glb2	8.38e-20	0.260947	2.62e-15	Common
Phb2	8.91e-13	0.260443	2.78e-08	Common
Cdc6	8.78e-47	0.259963	2.74e-42	Common
Ogdh	1.19e-16	0.259884	3.72e-12	Common
Snrpf	3.13e-10	0.259406	9.79e-06	Common
Ezh2	1.11e-18	0.25849	3.46e-14	Common
Snu13	2.74e-14	0.258454	8.57e-10	Common
Ncl	7.01e-10	0.257824	2.19e-05	Common
Sgpp1	1.23e-39	0.257348	3.85e-35	Common
Eif3c	4e-15	0.257246	1.25e-10	Common
Hspe1	6.74e-13	0.25713	2.1e-08	Common
Hirip3	2.17e-33	0.25636	6.77e-29	Common
Gpr180	7.94e-24	0.255935	2.48e-19	Common
Slc25a35	1.58e-58	0.255831	4.93e-54	Common
Rpl31	1.4e-14	0.255402	4.37e-10	Common
Cenph	7.19e-50	0.254971	2.24e-45	Common
Eif2s3y	9.11e-100	0.254809	2.84e-95	Common
Thoc7	2.72e-13	0.254553	8.49e-09	Common
Snrpd3	5.24e-12	0.25443	1.64e-07	Common
Sdhd	2.04e-13	0.253755	6.37e-09	Common
Luc7l3	5.14e-14	0.252721	1.61e-09	Common
Tusc3	1.01e-24	0.252635	3.14e-20	Common
Asf1a	3.6e-28	0.252574	1.12e-23	Common
Snrnp40	4.28e-17	0.252234	1.34e-12	Common
Impa2	1.18e-24	0.251094	3.67e-20	Common
Ubl5	5.56e-13	0.250972	1.74e-08	Common
Cops9	4.96e-12	0.25085	1.55e-07	Common
Anapc11	9.37e-17	0.250731	2.93e-12	Common
Igf1	2.33e-104	0.25072	7.27e-100	Common
Ugcg	1.13e-14	0.249435	3.53e-10	Common
Coq7	9.7e-15	0.249412	3.03e-10	Common
Rnf152	4.02e-41	0.249184	1.26e-36	Common
Tnn	3.48e-100	0.248728	1.09e-95	Common
Sf3b4	7.04e-23	0.248265	2.2e-18	Common
Npm3	1.57e-16	0.248231	4.92e-12	Common
Dgkz	1.12e-58	0.247972	3.48e-54	Common
Cenpw	8.71e-34	0.247805	2.72e-29	Common
Zbtb7c	1.28e-59	0.247048	4e-55	Common
Cct3	2.77e-12	0.245958	8.65e-08	Common
Hmgcs2	3.1e-74	0.244962	9.68e-70	Common
Sctr	5.09e-124	0.24472	1.59e-119	Common
Snrpd2	1.3e-12	0.244511	4.07e-08	Common
Lbr	3.07e-22	0.244266	9.6e-18	Common
Pno1	2.37e-25	0.243876	7.4e-21	Common
Ptges3	7.92e-12	0.243354	2.47e-07	Common
Gxylt1	1.41e-26	0.243309	4.39e-22	Common
Itgb5	3.41e-58	0.24321	1.06e-53	Common
Ddx39b	1.73e-11	0.242889	5.41e-07	Common
Nadk	1.37e-18	0.242887	4.27e-14	Common
Psip1	1.45e-25	0.242462	4.54e-21	Common
Mrps5	1.59e-16	0.242279	4.97e-12	Common
Gamt	9.45e-38	0.242084	2.95e-33	Common
Mms22l	1.66e-48	0.241745	5.18e-44	Common
Pmepa1	1.79e-24	0.241563	5.6e-20	Common
Hs3st3b1	1.95e-38	0.241516	6.09e-34	Common
Klk1	2.18e-48	0.241047	6.8e-44	Common
Cdc45	6.43e-63	0.240762	2.01e-58	Common
Rap1a	3.09e-14	0.240612	9.65e-10	Common
Gltp	8.01e-20	0.240606	2.5e-15	Common
Txn2	6.64e-11	0.240032	2.07e-06	Common
Ppan	9.96e-24	0.239749	3.11e-19	Common
Mrpl49	2.44e-24	0.239469	7.63e-20	Common
Birc5	4.53e-11	0.239439	1.42e-06	Common
Gipc1	1.29e-16	0.239397	4.03e-12	Common
Cmss1	2.56e-42	0.239308	8.01e-38	Common
Abhd17a	2.12e-12	0.238523	6.61e-08	Common
Ass1	2.21e-58	0.23815	6.89e-54	Common
Vars2	9.16e-43	0.237741	2.86e-38	Common
Chia1	1.17e-122	0.237098	3.65e-118	Common
Carhsp1	7e-12	0.236974	2.19e-07	Common
Id2	2.24e-12	0.23593	7e-08	Common
Pola1	1.95e-38	0.234726	6.08e-34	Common
Cox6a1	1.46e-11	0.234694	4.55e-07	Common
Ahsa1	1.34e-14	0.234496	4.17e-10	Common
Pkmyt1	6.56e-56	0.234037	2.05e-51	Common
Txn1	1.17e-13	0.233936	3.66e-09	Common
Pusl1	1.28e-29	0.233535	3.99e-25	Common
H2afj	1.02e-10	0.233405	3.18e-06	Common
Pole3	3.34e-18	0.233242	1.04e-13	Common
Pnn	3.23e-12	0.231771	1.01e-07	Common
Ppp5c	9.46e-16	0.231513	2.95e-11	Common
Isoc1	1.39e-21	0.231231	4.33e-17	Common
Fam83c	4.85e-105	0.231201	1.51e-100	Common
Snx7	1.41e-33	0.230912	4.42e-29	Common
Rwdd1	7.69e-13	0.230818	2.4e-08	Common
Cox5b	1.09e-12	0.229969	3.42e-08	Common
Tuba1b	1.05e-11	0.229459	3.27e-07	Common
Wdr46	1.16e-31	0.229368	3.64e-27	Common
E2f4	2.53e-20	0.229344	7.91e-16	Common
Pradc1	1.79e-24	0.229235	5.59e-20	Common
Rtf1	1.46e-14	0.229168	4.55e-10	Common
Fgfrl1	4.21e-39	0.228288	1.31e-34	Common
Wdr43	2.46e-19	0.228243	7.67e-15	Common
Eif4g1	1.53e-08	0.228143	0.00047788	Common
Sdhb	3.24e-10	0.227843	1.01e-05	Common
Yipf1	1.15e-14	0.227835	3.58e-10	Common
Ndufv1	6.61e-11	0.227608	2.06e-06	Common
Aldh3a1	7.23e-14	0.227607	2.26e-09	Common
Coq8a	1.05e-36	0.227321	3.28e-32	Common
Msh2	1.12e-25	0.227289	3.51e-21	Common
Atp5j	5.41e-15	0.227254	1.69e-10	Common
Manf	5.75e-12	0.227182	1.8e-07	Common
Cisd1	4.15e-12	0.227045	1.29e-07	Common
Nudc	7.25e-12	0.226833	2.27e-07	Common
Snrpa1	2.94e-13	0.226351	9.18e-09	Common
Anapc15	2.12e-30	0.226075	6.63e-26	Common
Ewsr1	3.82e-14	0.22477	1.19e-09	Common
Ndufb6	1.01e-10	0.224497	3.16e-06	Common
Hmgn5	4.84e-16	0.223524	1.51e-11	Common
Rps29	6.1e-27	0.223438	1.9e-22	Common
Elob	1.2e-12	0.223347	3.74e-08	Common
Hipk2	2.56e-19	0.223194	7.99e-15	Common
Tasp1	6.99e-42	0.222867	2.18e-37	Common
Pigf	2.89e-19	0.222455	9.03e-15	Common
Lpcat4	5.04e-52	0.222138	1.57e-47	Common
Smyd2	3.35e-26	0.221259	1.05e-21	Common
Cox5a	5.14e-12	0.221033	1.61e-07	Common
Mdh1	3.62e-11	0.220832	1.13e-06	Common
Atic	1.54e-16	0.220527	4.8e-12	Common
Tmem258	3.25e-12	0.21999	1.01e-07	Common
Zfp367	6.69e-43	0.219858	2.09e-38	Common
Rps27	3.77e-18	0.219811	1.18e-13	Common
Tmem165	5.53e-13	0.219442	1.73e-08	Common
Mrps21	1.21e-11	0.219389	3.79e-07	Common
Krt8	9.15e-09	0.219281	0.000285842	Common
Ncoa7	2.4e-38	0.219186	7.5e-34	Common
Aldh6a1	5.54e-30	0.219135	1.73e-25	Common
Fignl1	3.7e-49	0.218855	1.16e-44	Common
Ssrp1	4.16e-12	0.217989	1.3e-07	Common
Bysl	1.89e-25	0.217875	5.9e-21	Common
Cox6b1	8.45e-14	0.217567	2.64e-09	Common
Wdr18	3.5e-16	0.216832	1.09e-11	Common
Eif3l	5.41e-11	0.21668	1.69e-06	Common
Tmx2	2.03e-19	0.21658	6.33e-15	Common
Ccne2	7.09e-74	0.216288	2.21e-69	Common
Eftud2	5.07e-17	0.21623	1.58e-12	Common
Haus4	7.9e-38	0.216204	2.47e-33	Common
Cox10	4.89e-35	0.216071	1.53e-30	Common
Ddx21	9.43e-17	0.215438	2.94e-12	Common
Rfk	5.86e-11	0.21534	1.83e-06	Common
Cldnd1	1.56e-15	0.215285	4.87e-11	Common
Eef1g	4.09e-12	0.214982	1.28e-07	Common
Osbpl3	2.11e-24	0.214558	6.57e-20	Common
Sigmar1	3.32e-23	0.214438	1.04e-18	Common
Lmo4	1.47e-09	0.214411	4.59e-05	Common
Dscc1	1.85e-49	0.213701	5.77e-45	Common
Tcof1	2.35e-20	0.21349	7.35e-16	Common
Ivd	6.67e-27	0.213398	2.08e-22	Common
Acadl	4.48e-10	0.212301	1.4e-05	Common
Pola2	1.05e-44	0.211543	3.28e-40	Common
Nr4a2	2.95e-17	0.210926	9.23e-13	Common
Klf9	8.87e-24	0.210172	2.77e-19	Common
Nrm	3.38e-37	0.210029	1.06e-32	Common
Arhgap42	5.02e-21	0.209657	1.57e-16	Common
Aldh2	9.1e-07	0.209394	0.0284012	Common
Casp8ap2	1.83e-20	0.209296	5.71e-16	Common
Ano7	1.1e-53	0.209202	3.43e-49	Common
Ap1ar	9.92e-18	0.208922	3.1e-13	Common
Exosc8	1.95e-18	0.208633	6.09e-14	Common
Magohb	6.7e-28	0.208502	2.09e-23	Common
Ccdc85b	1.74e-60	0.208034	5.42e-56	Common
Aen	3.23e-28	0.207769	1.01e-23	Common
Stard7	1.43e-19	0.207758	4.46e-15	Common
Nop16	2.46e-15	0.207675	7.69e-11	Common
Nt5e	2.95e-64	0.207402	9.23e-60	Common
Mrpl42	7.59e-09	0.207097	0.000237062	Common
Psmd13	3.29e-11	0.206993	1.03e-06	Common
Eif3g	4.19e-11	0.20686	1.31e-06	Common
Rcc2	7.76e-11	0.206638	2.42e-06	Common
C1galt1	1.69e-09	0.206245	5.29e-05	Common
Eif6	2.5e-09	0.2062	7.79e-05	Common
Mecr	6.94e-14	0.20618	2.17e-09	Common
Tssc4	1.4e-15	0.206007	4.38e-11	Common
Fut4	3.6e-52	0.205413	1.13e-47	Common
Scp2	6.54e-10	0.205343	2.04e-05	Common
Dlst	4.96e-17	0.205071	1.55e-12	Common
Galnt6	1.54e-18	0.203909	4.8e-14	Common
Dnajc19	1.86e-10	0.202686	5.8e-06	Common
Elovl7	1.78e-11	0.202565	5.55e-07	Common
Cox18	6.42e-28	0.201965	2e-23	Common
Ddx18	3.13e-16	0.20135	9.78e-12	Common
Haus8	2.17e-31	0.201264	6.78e-27	Common
Arl6ip6	5.12e-25	0.200777	1.6e-20	Common
Trmt1	9.83e-12	0.200677	3.07e-07	Common
Snx5	9.14e-11	0.200545	2.85e-06	Common
Mrpl21	1.5e-09	0.200499	4.68e-05	Common
Lypd6	2.21e-88	0.20043	6.89e-84	Common
Cenpq	6.15e-26	0.200358	1.92e-21	Common
Rrp8	2.41e-40	0.199961	7.52e-36	Common
Rbbp8	2.42e-24	0.199832	7.56e-20	Common
Pheta1	7.31e-30	0.199587	2.28e-25	Common
Lmnb2	2.53e-46	0.199465	7.91e-42	Common
Setd6	4.72e-41	0.199305	1.47e-36	Common
Cdca8	1.29e-19	0.19897	4.02e-15	Common
Cyp2c65	9.79e-17	0.19871	3.06e-12	Common
Brca1	2.37e-47	0.198666	7.4e-43	Common
Gramd4	1.56e-47	0.198344	4.88e-43	Common
Mphosph8	8.88e-16	0.198281	2.77e-11	Common
Dazap1	1.39e-12	0.197343	4.34e-08	Common
Hnrnpdl	5.1e-07	0.197322	0.0159332	Common
Itpka	3.22e-40	0.197098	1.01e-35	Common
Ybx1	2.07e-13	0.196908	6.48e-09	Common
Mybl2	1.95e-49	0.19655	6.09e-45	Common
Gga2	5.01e-17	0.196463	1.56e-12	Common
Coq2	1.42e-15	0.195756	4.43e-11	Common
Grwd1	4.08e-34	0.195367	1.27e-29	Common
Agpat2	3.51e-13	0.195162	1.1e-08	Common
Tprgl	7.51e-18	0.194863	2.35e-13	Common
Incenp	1.74e-32	0.194596	5.42e-28	Common
Eif3b	7.76e-10	0.194365	2.42e-05	Common
Trp53	9.46e-14	0.193844	2.95e-09	Common
Mcmbp	7.2e-17	0.193187	2.25e-12	Common
Gjb1	2.13e-18	0.192966	6.66e-14	Common
Wdr77	6.9e-22	0.192816	2.15e-17	Common
Dnajc2	2.96e-11	0.192454	9.26e-07	Common
Ppid	1.24e-13	0.1924	3.89e-09	Common
Mrpl12	2.45e-08	0.192253	0.000764918	Common
Cenps	2.62e-41	0.191925	8.19e-37	Common
Nmral1	2.91e-25	0.191478	9.1e-21	Common
Mesd	7e-16	0.19111	2.18e-11	Common
Scrib	1.71e-27	0.190954	5.33e-23	Common
Adrm1	1.94e-08	0.190762	0.000605096	Common
Pls1	4.27e-09	0.189945	0.000133338	Common
Cd59a	1.38e-56	0.189894	4.31e-52	Common
Mrpl40	8.83e-13	0.18962	2.76e-08	Common
Sms	4.5e-16	0.189494	1.41e-11	Common
Mrps10	1.66e-13	0.189326	5.18e-09	Common
E2f8	3.37e-32	0.189281	1.05e-27	Common
Bckdha	3.43e-23	0.188715	1.07e-18	Common
Cdk2	3.63e-33	0.188501	1.13e-28	Common
Mtfp1	5.36e-22	0.188439	1.68e-17	Common
Trap1	4.63e-17	0.188273	1.45e-12	Common
9030622O22Rik	9.83e-64	0.188208	3.07e-59	Common
Cenpm	5.04e-30	0.18815	1.57e-25	Common
Naa38	1.84e-09	0.187624	5.75e-05	Common
Galk1	1.74e-07	0.187601	0.00543245	Common
Zmynd19	3.36e-32	0.187502	1.05e-27	Common
Gm2379	1.52e-53	0.187355	4.74e-49	Common
Gstp1	2.78e-08	0.18705	0.000867173	Common
Letm1	1.77e-19	0.186952	5.54e-15	Common
Mgme1	4.54e-47	0.186735	1.42e-42	Common
Nsun2	2.78e-11	0.186579	8.67e-07	Common
Arpc5l	9.37e-09	0.18655	0.000292521	Common
Psen2	3.99e-25	0.186179	1.25e-20	Common
Ecsit	5.28e-29	0.186173	1.65e-24	Common
Pdzd2	7.99e-56	0.185936	2.5e-51	Common
Gpn3	3.63e-26	0.185453	1.14e-21	Common
Dck	1.67e-46	0.185066	5.22e-42	Common
Dgcr2	1.01e-13	0.185029	3.16e-09	Common
Hs3st1	5.73e-27	0.18497	1.79e-22	Common
Nup93	5.08e-44	0.184887	1.59e-39	Common
Isy1	6.36e-22	0.184753	1.99e-17	Common
Prim2	7.67e-47	0.184725	2.4e-42	Common
Pnliprp2	1.71e-15	0.184522	5.35e-11	Common
Pabpc4	2.45e-16	0.184499	7.64e-12	Common
Gpaa1	4.16e-13	0.183913	1.3e-08	Common
Myb	7.91e-40	0.183664	2.47e-35	Common
Smoc1	1.08e-77	0.183535	3.37e-73	Common
Tmem30b	1.8e-16	0.183369	5.62e-12	Common
Hr	3.04e-70	0.183357	9.48e-66	Common
Nsd2	3.79e-13	0.183059	1.18e-08	Common
Abhd14a	7.51e-25	0.183007	2.35e-20	Common
Rpp21	4.07e-11	0.182866	1.27e-06	Common
Vasp	7.44e-08	0.182852	0.00232279	Common
Strap	1.18e-09	0.182611	3.68e-05	Common
Eif2b1	3.39e-13	0.182342	1.06e-08	Common
Wdr76	1.97e-34	0.182206	6.14e-30	Common
Golt1b	5.17e-27	0.181714	1.61e-22	Common
Cluh	1.07e-19	0.181607	3.34e-15	Common
Cinp	2.36e-21	0.181492	7.37e-17	Common
Foxp4	2.71e-15	0.180938	8.48e-11	Common
Timeless	7.45e-38	0.180768	2.33e-33	Common
Ndufa11	8.56e-08	0.180593	0.00267199	Common
Etv4	1.14e-36	0.180527	3.56e-32	Common
Gins1	1.95e-48	0.180037	6.08e-44	Common
2810004N23Rik	9.49e-14	0.180013	2.96e-09	Common
Adprhl2	1.52e-19	0.179935	4.74e-15	Common
Osgep	1.18e-15	0.179821	3.68e-11	Common
Inafm1	1.83e-29	0.17975	5.71e-25	Common
Rpl34	7.03e-16	0.179604	2.2e-11	Common
Slc39a11	6.95e-13	0.179287	2.17e-08	Common
Pycrl	1.18e-16	0.179155	3.68e-12	Common
Uchl5	3.13e-14	0.178954	9.77e-10	Common
Cse1l	3.3e-27	0.178815	1.03e-22	Common
Prmt3	1.16e-30	0.178509	3.62e-26	Common
Ptges2	8.43e-20	0.178492	2.63e-15	Common
Mtor	1.47e-25	0.178222	4.59e-21	Common
Aig1	1.03e-09	0.178144	3.22e-05	Common
Ephx2	4.47e-37	0.178126	1.4e-32	Common
Clpb	1.98e-20	0.17811	6.2e-16	Common
Tm7sf3	8.76e-38	0.177845	2.74e-33	Common
Nup62	4.08e-21	0.17782	1.27e-16	Common
Arfgef3	9.43e-17	0.177816	2.94e-12	Common
Mthfd2	2.12e-21	0.177549	6.63e-17	Common
Npepl1	1.14e-19	0.177437	3.56e-15	Common
Wdhd1	1.76e-45	0.176757	5.5e-41	Common
Tpm3-rs7	8.73e-27	0.176355	2.73e-22	Common
Fah	7.6e-56	0.176326	2.37e-51	Common
Tmem54	6.46e-07	0.176153	0.0201727	Common
Aplp1	2.46e-56	0.175904	7.69e-52	Common
Dctn6	4.3e-12	0.175664	1.34e-07	Common
Dnaja3	5.61e-21	0.175562	1.75e-16	Common
Cnih1	1.37e-09	0.175526	4.28e-05	Common
L2hgdh	2.35e-30	0.175373	7.33e-26	Common
Ppp1r37	8.81e-21	0.175284	2.75e-16	Common
Zdhhc6	8.11e-16	0.175225	2.53e-11	Common
H2afv	6.24e-07	0.175207	0.0194708	Common
Ppargc1b	1.52e-31	0.175189	4.75e-27	Common
Gpd1l	3.48e-23	0.175031	1.09e-18	Common
Sdc1	5.02e-10	0.175001	1.57e-05	Common
Denr	1.8e-08	0.174806	0.00056209	Common
Ak6	1.27e-15	0.174739	3.96e-11	Common
Gnptab	1.17e-33	0.174662	3.65e-29	Common
Avil	1.16e-19	0.174498	3.64e-15	Common
Cebpz	8.44e-15	0.174318	2.63e-10	Common
Ppig	2.72e-08	0.17429	0.000848272	Common
Pmm2	9.76e-15	0.173863	3.05e-10	Common
Yars	1.27e-28	0.173799	3.97e-24	Common
Clybl	4.01e-21	0.173744	1.25e-16	Common
Cad	9.29e-26	0.173321	2.9e-21	Common
Ccna2	2.31e-20	0.173251	7.21e-16	Common
Klhl23	3.45e-58	0.17307	1.08e-53	Common
G3bp2	1.04e-09	0.172984	3.24e-05	Common
Ywhaq	1.83e-08	0.17297	0.000570838	Common
Il17re	3.4e-18	0.172554	1.06e-13	Common
Snta1	4.69e-44	0.172396	1.46e-39	Common
Pigyl	8.52e-10	0.172078	2.66e-05	Common
Lrrc58	1.83e-12	0.171811	5.72e-08	Common
Ndufaf8	7.36e-10	0.171543	2.3e-05	Common
Rrp15	1.2e-15	0.171482	3.74e-11	Common
Trp53rka	7.39e-35	0.171229	2.31e-30	Common
Cetn3	6.52e-10	0.171086	2.04e-05	Common
Uba2	5.35e-10	0.170626	1.67e-05	Common
Tsnax	1.34e-18	0.170276	4.19e-14	Common
Racgap1	8.8e-32	0.17024	2.75e-27	Common
Mllt3	6.44e-14	0.170006	2.01e-09	Common
Ndufab1	1.29e-08	0.169943	0.000403136	Common
Psma1	9.97e-08	0.169867	0.00311447	Common
Slc35a4	5.21e-19	0.169746	1.63e-14	Common
Calu	1.21e-11	0.16934	3.77e-07	Common
Pde8a	1e-36	0.16913	3.13e-32	Common
Atad5	9.2e-38	0.168792	2.87e-33	Common
Exo1	1.26e-49	0.168613	3.95e-45	Common
Fut2	2.04e-16	0.168579	6.37e-12	Common
Gpt2	1.08e-30	0.167857	3.38e-26	Common
Rhobtb1	1.96e-41	0.167638	6.11e-37	Common
Etaa1	2.65e-25	0.16752	8.28e-21	Common
Cop1	5.19e-09	0.167435	0.000161968	Common
Eed	2.16e-19	0.167272	6.74e-15	Common
Grcc10	1.66e-18	0.167101	5.18e-14	Common
Mgat4b	3.45e-09	0.167032	0.000107834	Common
Eef1e1	1.19e-15	0.166802	3.73e-11	Common
Acy1	2.81e-35	0.166759	8.77e-31	Common
Wdr4	1.35e-33	0.166719	4.21e-29	Common
Wdr12	9.65e-20	0.166514	3.01e-15	Common
Lamp1	5.68e-08	0.166495	0.00177232	Common
Rpl30	4.86e-14	0.166489	1.52e-09	Common
Nme1	2e-08	0.166479	0.000625869	Common
Imp4	5.1e-12	0.166431	1.59e-07	Common
Decr1	4.19e-14	0.166342	1.31e-09	Common
Gemin6	4.02e-27	0.166293	1.26e-22	Common
Azin1	2.98e-09	0.166245	9.31e-05	Common
Hmgcl	1.95e-10	0.16624	6.1e-06	Common
Srpk1	3.06e-10	0.166235	9.56e-06	Common
Hsd11b2	4.05e-69	0.166169	1.27e-64	Common
Pcsk6	7.2e-27	0.166081	2.25e-22	Common
Ywhab	2.18e-07	0.165559	0.00680796	Common
Bop1	1.93e-20	0.165282	6.03e-16	Common
Upf1	3.32e-16	0.165074	1.04e-11	Common
Ryk	5.26e-11	0.164997	1.64e-06	Common
E2f2	3.17e-35	0.164659	9.88e-31	Common
Brd3	5.17e-11	0.164254	1.61e-06	Common
Mrps16	1.04e-06	0.164144	0.0326235	Common
Cebpa	5.73e-34	0.164087	1.79e-29	Common
Thyn1	8.92e-12	0.164004	2.78e-07	Common
Slc41a2	4.19e-48	0.163858	1.31e-43	Common
Rnf208	4.6e-64	0.16378	1.44e-59	Common
Tfam	2.29e-12	0.162806	7.15e-08	Common
Chek1	7.22e-35	0.162387	2.25e-30	Common
Tmem184a	1.51e-12	0.162307	4.72e-08	Common
Ldlrap1	7.21e-33	0.162241	2.25e-28	Common
Mtap	3.76e-13	0.162163	1.17e-08	Common
Yif1a	9.11e-10	0.162084	2.84e-05	Common
Eml1	2.73e-25	0.162055	8.51e-21	Common
Ciapin1	8.33e-16	0.162027	2.6e-11	Common
Ciao2a	1.34e-07	0.161726	0.00417926	Common
Ctu2	3.11e-23	0.161603	9.73e-19	Common
Cers4	4.15e-26	0.161035	1.3e-21	Common
Pus7	7.16e-24	0.160802	2.24e-19	Common
Ovol2	1.14e-28	0.160646	3.57e-24	Common
Pmf1	5.38e-20	0.160056	1.68e-15	Common
Golga7	4.55e-12	0.160003	1.42e-07	Common
Polr3h	1.4e-22	0.158829	4.36e-18	Common
Aimp2	4.75e-19	0.158672	1.48e-14	Common
Oser1	4.55e-21	0.15843	1.42e-16	Common
Mapk13	1.51e-08	0.158384	0.000471746	Common
Rcc1l	2.05e-38	0.15837	6.39e-34	Common
Cnpy3	6.26e-16	0.158334	1.95e-11	Common
Hmbs	2.17e-11	0.158297	6.78e-07	Common
Psmg1	4.14e-11	0.158214	1.29e-06	Common
Creb3l1	4e-08	0.158199	0.0012477	Common
Fahd1	1.05e-18	0.158051	3.29e-14	Common
Acer2	5.3e-12	0.157147	1.65e-07	Common
Minos1	4.49e-08	0.157043	0.00140129	Common
Cdkn2c	3.37e-35	0.156891	1.05e-30	Common
Rad18	2.15e-36	0.156807	6.71e-32	Common
Srek1	1.35e-11	0.156489	4.2e-07	Common
Gtf2a2	2.54e-09	0.156449	7.93e-05	Common
Apoo	4.12e-17	0.156448	1.29e-12	Common
Tufm	5.47e-10	0.156374	1.71e-05	Common
Tmed2	7.65e-07	0.156084	0.0238871	Common
Mettl9	1.77e-08	0.155721	0.000551462	Common
Slc29a1	2.3e-33	0.155657	7.18e-29	Common
Pgam5	4.69e-22	0.15548	1.46e-17	Common
Plcb4	1.45e-45	0.155402	4.52e-41	Common
Ruvbl1	3.8e-17	0.155276	1.19e-12	Common
Dctd	1.75e-31	0.155122	5.48e-27	Common
Psmc5	7.73e-07	0.154957	0.0241503	Common
Mycbp	5.44e-16	0.154924	1.7e-11	Common
Dnajb11	3.84e-08	0.154845	0.00119794	Common
Rnf187	1.54e-09	0.154675	4.81e-05	Common
Lypd6b	8.77e-24	0.154294	2.74e-19	Common
Galntl6	4.36e-26	0.153845	1.36e-21	Common
Bcas1	3.15e-16	0.153811	9.82e-12	Common
Tubg1	1.64e-24	0.153516	5.12e-20	Common
Pim3	1.2e-08	0.153424	0.000375528	Common
Psme3	6.19e-14	0.153361	1.93e-09	Common
Eri1	3.87e-17	0.153215	1.21e-12	Common
Ttll12	1.02e-20	0.15293	3.17e-16	Common
Cyb561	2.73e-14	0.152678	8.53e-10	Common
Tsen34	2.09e-08	0.152389	0.000651349	Common
2700038G22Rik	2.59e-40	0.152366	8.09e-36	Common
Smc3	1.84e-08	0.152063	0.000574821	Common
Mindy1	1.57e-14	0.15198	4.9e-10	Common
Rasgrp1	8.18e-59	0.1517	2.55e-54	Common
Alg9	1.59e-16	0.151698	4.97e-12	Common
Acsl5	1.47e-09	0.151628	4.59e-05	Common
Ube2t	1.57e-32	0.151385	4.91e-28	Common
Lrpap1	3.51e-07	0.151324	0.0109575	Common
Skp2	4.2e-34	0.151248	1.31e-29	Common
Arl2bp	7.58e-09	0.150788	0.000236632	Common
Ptpru	2.71e-75	0.15059	8.45e-71	Common
Slc35e1	5.79e-27	0.150567	1.81e-22	Common
Noc4l	2.91e-17	0.150485	9.1e-13	Common
Aurkb	1.49e-34	0.150066	4.66e-30	Common
Gpatch4	2.85e-11	0.149993	8.91e-07	Common
Exosc1	3.52e-17	0.149862	1.1e-12	Common
Rxra	3.73e-30	0.149811	1.17e-25	Common
Fcho1	7.79e-51	0.149654	2.43e-46	Common
Pprc1	3.29e-28	0.149367	1.03e-23	Common
Nacc1	1.59e-16	0.14935	4.96e-12	Common
Pde12	1.38e-23	0.149288	4.31e-19	Common
Ippk	2.41e-25	0.149255	7.52e-21	Common
Gstk1	7.45e-28	0.149242	2.33e-23	Common
Cfap69	1.83e-35	0.148934	5.72e-31	Common
Psmc3ip	7.69e-30	0.148839	2.4e-25	Common
Mut	2.95e-17	0.148811	9.23e-13	Common
Fzd4	1.41e-23	0.148763	4.39e-19	Common
Ppp6r1	1.92e-27	0.148686	6e-23	Common
Ctps	1.55e-24	0.148641	4.83e-20	Common
Arhgef1	8.2e-13	0.1485	2.56e-08	Common
Msh6	4.42e-17	0.148468	1.38e-12	Common
Cisd2	5.97e-08	0.148263	0.00186567	Common
Slc35g1	1.74e-08	0.148245	0.000544156	Common
Aunip	2.46e-41	0.148221	7.68e-37	Common
Thsd4	5.93e-43	0.148212	1.85e-38	Common
Xrcc6	1.97e-18	0.147954	6.14e-14	Common
Rad21	5.51e-12	0.147815	1.72e-07	Common
Pelp1	3.39e-22	0.147775	1.06e-17	Common
1700021F05Rik	1.33e-17	0.147664	4.16e-13	Common
Gm15318	2.82e-76	0.147635	8.8e-72	Common
Tbl3	1.87e-25	0.14736	5.84e-21	Common
Mrps7	8.17e-07	0.147268	0.0255208	Common
Gstp2	2.88e-17	0.147037	9.01e-13	Common
Nip7	1.62e-10	0.146955	5.06e-06	Common
Chad	7.87e-37	0.146686	2.46e-32	Common
U2af2	3.01e-09	0.146615	9.4e-05	Common
Ltv1	3.14e-16	0.146577	9.81e-12	Common
Ak4	3.79e-25	0.146456	1.18e-20	Common
Luc7l	1.6e-13	0.146156	5e-09	Common
Utp20	5.36e-20	0.145927	1.67e-15	Common
Eif1a	3.24e-07	0.145297	0.0101142	Common
Isyna1	3.99e-08	0.145291	0.00124493	Common
Amd1	1.65e-14	0.145117	5.15e-10	Common
Gcn1l1	2.66e-15	0.145005	8.32e-11	Common
Pin4	2.29e-08	0.144986	0.000714764	Common
Nxt1	2.81e-15	0.144861	8.76e-11	Common
Haus1	1.01e-26	0.144784	3.15e-22	Common
Yipf4	4.38e-11	0.144677	1.37e-06	Common
Smarcd3	4.06e-42	0.144579	1.27e-37	Common
Tmem8	1.73e-16	0.144272	5.39e-12	Common
Pak4	4.33e-15	0.144073	1.35e-10	Common
Ankrd49	9.8e-25	0.143995	3.06e-20	Common
Rad54l	3.12e-42	0.14378	9.75e-38	Common
Pqlc3	5.93e-38	0.143655	1.85e-33	Common
Gars	2.12e-10	0.143595	6.63e-06	Common
Srsf1	1.91e-09	0.143568	5.98e-05	Common
Sf3a2	2.52e-18	0.143566	7.87e-14	Common
Kif20b	2.82e-26	0.143428	8.8e-22	Common
Rbl1	3.34e-32	0.143416	1.04e-27	Common
Stxbp6	2.02e-17	0.143284	6.32e-13	Common
Bcl7c	3.08e-09	0.143175	9.62e-05	Common
Cebpb	3.37e-07	0.142969	0.0105346	Common
Sfn	8.99e-13	0.14296	2.81e-08	Common
Mrpl13	7.94e-07	0.142865	0.0247845	Common
N4bp3	4.96e-35	0.142851	1.55e-30	Common
Alkbh1	4.37e-15	0.142758	1.36e-10	Common
Map2k3	5.92e-12	0.142646	1.85e-07	Common
Brix1	2.65e-10	0.142605	8.29e-06	Common
Enpp4	2.53e-32	0.142288	7.89e-28	Common
Cyth3	4.24e-30	0.142233	1.33e-25	Common
Rbmx2	2.56e-25	0.141846	7.99e-21	Common
Npnt	9.33e-26	0.141786	2.91e-21	Common
Kdsr	6.54e-23	0.141673	2.04e-18	Common
Fem1a	1.18e-16	0.141462	3.67e-12	Common
Tnfaip8	6.23e-14	0.141322	1.95e-09	Common
Rbbp4	1.43e-08	0.141275	0.000445962	Common
Rrp7a	9.96e-11	0.141249	3.11e-06	Common
Cav2	1.5e-28	0.141059	4.7e-24	Common
Bdh1	1.52e-17	0.140924	4.73e-13	Common
Btc	2.11e-16	0.140903	6.58e-12	Common
Tdp2	3.17e-20	0.140869	9.89e-16	Common
Prps2	7.13e-14	0.140523	2.23e-09	Common
Ube2c	5.3e-08	0.140437	0.00165514	Common
Tmem250-ps	9.56e-26	0.140423	2.99e-21	Common
D1Ertd622e	2.41e-24	0.140265	7.53e-20	Common
Amotl1	2.59e-36	0.140184	8.1e-32	Common
Ruvbl2	6.84e-11	0.140165	2.14e-06	Common
Cops3	8.86e-08	0.140096	0.00276614	Common
Lrrc42	6.9e-15	0.140037	2.15e-10	Common
Polr2k	1.13e-06	0.139872	0.0351608	Common
Naaladl2	1.11e-33	0.139785	3.47e-29	Common
2410015M20Rik	9.31e-07	0.139681	0.029061	Common
Coq5	1.15e-19	0.139451	3.59e-15	Common
Utp4	1.99e-28	0.139408	6.21e-24	Common
Adsl	1.08e-15	0.139253	3.38e-11	Common
Cyb5r1	3.14e-17	0.139252	9.81e-13	Common
Pus1	1.27e-13	0.139205	3.97e-09	Common
Psmb9	1.67e-25	0.138924	5.23e-21	Common
Arl1	8.05e-07	0.138807	0.0251222	Common
Car13	4.08e-13	0.138364	1.27e-08	Common
Acss1	3.41e-18	0.138181	1.06e-13	Common
Fubp1	1.65e-07	0.138045	0.0051663	Common
Mis18a	8.3e-28	0.137659	2.59e-23	Common
Taf1d	1.22e-07	0.137632	0.00380658	Common
Lactb	5.45e-24	0.137577	1.7e-19	Common
Mrpl41	4.57e-09	0.137511	0.000142835	Common
Nanp	2.44e-15	0.137351	7.62e-11	Common
Dnajc11	3.94e-16	0.136996	1.23e-11	Common
Cd82	3.21e-07	0.136833	0.0100238	Common
Gprc5a	2.47e-10	0.13677	7.71e-06	Common
Sfta2	2.12e-50	0.136652	6.61e-46	Common
Ndufaf2	4.85e-14	0.136261	1.52e-09	Common
Lrr1	5.38e-46	0.135517	1.68e-41	Common
Ppp1r3a	7.54e-21	0.135515	2.35e-16	Common
Rpgrip1	4.22e-21	0.135508	1.32e-16	Common
Cgas	3.73e-28	0.135484	1.16e-23	Common
Stx17	1.56e-17	0.13548	4.87e-13	Common
Cs	2.56e-07	0.135183	0.00800286	Common
Yaf2	7.81e-19	0.135114	2.44e-14	Common
Kpna4	2.88e-15	0.135107	8.99e-11	Common
Ctnnbip1	1.46e-14	0.135098	4.56e-10	Common
Psmd3	4.15e-07	0.135064	0.0129534	Common
AC117239.2	2.26e-34	0.134729	7.06e-30	Common
Brip1os	2.03e-22	0.134717	6.34e-18	Common
Pole	5.32e-30	0.134572	1.66e-25	Common
Nob1	2.43e-20	0.134521	7.6e-16	Common
Evpl	1.76e-35	0.134003	5.48e-31	Common
Stat5a	1.66e-32	0.133951	5.17e-28	Common
Mpp6	3.51e-11	0.133726	1.1e-06	Common
Suclg1	8.97e-07	0.133614	0.0280244	Common
Kpna2	4.01e-23	0.133576	1.25e-18	Common
Tpx2	3.46e-25	0.133463	1.08e-20	Common
Lpcat2	1.99e-23	0.132997	6.22e-19	Common
Psmd1	2.53e-08	0.132819	0.000790414	Common
Pop5	1.47e-06	0.132582	0.0459416	Common
Pde4d	8.07e-26	0.131681	2.52e-21	Common
Zbtb20	2.5e-13	0.131591	7.82e-09	Common
Snhg12	4.35e-07	0.131504	0.0135731	Common
Dcbld2	8.33e-27	0.131295	2.6e-22	Common
Mrpl55	7.49e-09	0.13114	0.000233774	Common
Cep83	1.07e-19	0.131	3.35e-15	Common
Ncbp1	3.1e-13	0.130955	9.69e-09	Common
Slc16a1	1.2e-18	0.130676	3.75e-14	Common
Exosc2	3.31e-18	0.130417	1.03e-13	Common
Cit	4.06e-27	0.130402	1.27e-22	Common
Sptlc2	1.14e-06	0.130083	0.0357248	Common
Prc1	1.97e-16	0.130026	6.15e-12	Common
Nrarp	2.57e-43	0.129868	8.03e-39	Common
Wee1	3.17e-17	0.129792	9.91e-13	Common
Ccdc86	4.09e-14	0.12974	1.28e-09	Common
Pum2	2.46e-09	0.129568	7.68e-05	Common
Casp2	2.64e-26	0.129493	8.25e-22	Common
Cks1b	2.73e-10	0.129471	8.52e-06	Common
Tmed1	1.88e-12	0.129454	5.86e-08	Common
Tcea1	4.82e-09	0.12945	0.000150659	Common
Vrk1	8.22e-24	0.129446	2.57e-19	Common
Cdc25b	1.43e-27	0.129425	4.46e-23	Common
Polr2h	1.17e-07	0.129374	0.00364635	Common
Liph	5.12e-10	0.129214	1.6e-05	Common
Gfm1	1.39e-20	0.129096	4.34e-16	Common
Ftsj3	6.65e-14	0.129008	2.08e-09	Common
Trmt61a	9.3e-35	0.129006	2.9e-30	Common
Baz1a	1.68e-10	0.128834	5.24e-06	Common
Haus5	1.24e-32	0.128805	3.88e-28	Common
Naa15	8.36e-09	0.128773	0.000261063	Common
Dna2	1.27e-35	0.128717	3.97e-31	Common
Acad8	4.78e-15	0.128667	1.49e-10	Common
C030006K11Rik	4.25e-30	0.128521	1.33e-25	Common
Mapkapk3	9.31e-19	0.128374	2.91e-14	Common
Khdrbs3	1.14e-22	0.128147	3.56e-18	Common
Triobp	1.15e-17	0.127991	3.58e-13	Common
Fam92a	8.92e-11	0.127989	2.79e-06	Common
Crls1	2.45e-07	0.127961	0.00765799	Common
Serf1	4.65e-12	0.127908	1.45e-07	Common
Dhodh	1.06e-24	0.127674	3.31e-20	Common
Slc2a10	3.31e-61	0.127671	1.04e-56	Common
Cyp2c23	6.1e-17	0.127606	1.9e-12	Common
Nol8	1.3e-20	0.127465	4.06e-16	Common
Ubap2	1.15e-10	0.127241	3.59e-06	Common
Sac3d1	1.82e-14	0.127115	5.68e-10	Common
Me2	2.59e-12	0.126901	8.08e-08	Common
Scap	2.62e-18	0.126655	8.17e-14	Common
Spc25	1.47e-22	0.126211	4.6e-18	Common
Timp4	1.87e-33	0.12606	5.83e-29	Common
Prkca	6.42e-17	0.125795	2e-12	Common
Noa1	2.39e-18	0.125693	7.46e-14	Common
Gca	1.96e-14	0.125505	6.13e-10	Common
Mtln	8.96e-10	0.12547	2.8e-05	Common
Poldip2	3.65e-10	0.125261	1.14e-05	Common
Ilf2	4.7e-10	0.125159	1.47e-05	Common
Trub1	1.72e-21	0.125115	5.37e-17	Common
Fam114a1	9.83e-17	0.125101	3.07e-12	Common
Rrp9	9.71e-22	0.125064	3.03e-17	Common
Kif11	2.85e-28	0.124989	8.9e-24	Common
Spire1	2.22e-26	0.12497	6.92e-22	Common
Dcaf13	1.25e-08	0.124847	0.000391833	Common
Snx24	2.83e-19	0.124726	8.84e-15	Common
Mfsd6	1.47e-13	0.124265	4.59e-09	Common
Metap1	2.94e-12	0.124206	9.2e-08	Common
Ppwd1	1.29e-22	0.124075	4.03e-18	Common
Sfxn2	2.27e-12	0.123815	7.09e-08	Common
Lyrm9	7.31e-18	0.123699	2.28e-13	Common
Bri3bp	1.01e-10	0.123657	3.15e-06	Common
Faf1	3.07e-13	0.123605	9.57e-09	Common
2810001G20Rik	7.51e-21	0.123446	2.35e-16	Common
Tex30	2.43e-15	0.123128	7.57e-11	Common
Cryzl2	3.08e-22	0.122999	9.63e-18	Common
Polr3d	2.14e-16	0.122836	6.67e-12	Common
Aifm1	1.22e-09	0.122371	3.8e-05	Common
Tmem62	4.05e-13	0.122294	1.27e-08	Common
Alg3	2.11e-22	0.122278	6.58e-18	Common
Prpf4	1.57e-17	0.122206	4.91e-13	Common
Trim28	5.45e-07	0.122018	0.0170302	Common
Mbnl1	1.03e-07	0.121936	0.00322966	Common
Fam91a1	6.76e-12	0.121805	2.11e-07	Common
Melk	1.44e-28	0.121681	4.51e-24	Common
Abcf2	1.83e-16	0.121665	5.71e-12	Common
2310061I04Rik	7.49e-14	0.121664	2.34e-09	Common
2410002F23Rik	2.21e-15	0.121583	6.91e-11	Common
Ptp4a3	1.7e-20	0.121578	5.3e-16	Common
Gid4	7.32e-21	0.121493	2.28e-16	Common
Cep192	1.41e-24	0.120851	4.4e-20	Common
Pick1	1.2e-14	0.120833	3.73e-10	Common
Myc	2.8e-16	0.120754	8.74e-12	Common
Tomm6	1.39e-21	0.120639	4.35e-17	Common
Rnft1	1.23e-16	0.120564	3.85e-12	Common
G6pc3	5.8e-12	0.120558	1.81e-07	Common
Chuk	9.94e-20	0.120528	3.1e-15	Common
Mavs	2.21e-30	0.120316	6.91e-26	Common
Rpl22	2.91e-07	0.120199	0.00907787	Common
Aaas	5.11e-29	0.120187	1.6e-24	Common
Cbfb	1.94e-15	0.120164	6.04e-11	Common
Tmem164	9.58e-16	0.119999	2.99e-11	Common
Cops7a	1.36e-07	0.11995	0.00425554	Common
Pxylp1	2.82e-19	0.119947	8.79e-15	Common
Lin54	3.58e-22	0.119736	1.12e-17	Common
Them6	3.67e-18	0.119726	1.15e-13	Common
Chmp2b	4.04e-07	0.119706	0.0126272	Common
Naf1	3.37e-19	0.119544	1.05e-14	Common
Brca2	4.51e-23	0.11947	1.41e-18	Common
Usp37	9.7e-17	0.119246	3.03e-12	Common
Swt1	7.24e-08	0.118863	0.00225993	Common
Ncln	3.24e-13	0.118851	1.01e-08	Common
Gm15417	3.95e-16	0.118771	1.23e-11	Common
Ipo11	1.21e-23	0.11843	3.77e-19	Common
Sgo2a	1.06e-33	0.118408	3.31e-29	Common
Iscu	1.34e-08	0.118332	0.00041788	Common
Tgs1	2.36e-15	0.118205	7.36e-11	Common
Wsb2	2.81e-11	0.11814	8.78e-07	Common
Donson	1.11e-35	0.118075	3.47e-31	Common
Slc25a10	1.24e-06	0.118045	0.0388441	Common
Hdac2	1.68e-11	0.117952	5.25e-07	Common
Larp1b	1.98e-09	0.117802	6.19e-05	Common
D030056L22Rik	6.59e-23	0.117731	2.06e-18	Common
Aatf	2.28e-15	0.117723	7.11e-11	Common
Larp7	6.3e-10	0.117703	1.97e-05	Common
Prmt7	6.71e-16	0.117651	2.1e-11	Common
Arhgef19	1.25e-20	0.117531	3.92e-16	Common
Thra	4.03e-16	0.117514	1.26e-11	Common
Macrod2	8.25e-12	0.117505	2.58e-07	Common
Mmachc	2.14e-29	0.117504	6.7e-25	Common
Smim27	1.33e-17	0.117481	4.16e-13	Common
Mad2l1	4.43e-22	0.117366	1.38e-17	Common
Gstm6	6e-20	0.117289	1.87e-15	Common
Prdm16	4.52e-18	0.116929	1.41e-13	Common
Capn10	9.6e-20	0.116836	3e-15	Common
Otud6b	4.3e-19	0.11683	1.34e-14	Common
Uchl3	3.85e-07	0.116322	0.0120324	Common
Vcpkmt	2.53e-22	0.116298	7.91e-18	Common
Slc48a1	1.3e-13	0.116153	4.07e-09	Common
BC003965	1.13e-06	0.116027	0.0353689	Common
Tubgcp2	1.48e-15	0.115969	4.61e-11	Common
Ptges3l	1e-18	0.115947	3.13e-14	Common
Pms2	2.59e-25	0.115891	8.1e-21	Common
Mrpl19	1.29e-09	0.115691	4.03e-05	Common
Rnf126	2.98e-08	0.11566	0.00093128	Common
Gk5	1.38e-21	0.115498	4.32e-17	Common
Ccdc107	9.37e-07	0.115438	0.0292518	Common
Thoc3	4.45e-09	0.11513	0.00013898	Common
Kpna1	6.57e-20	0.115077	2.05e-15	Common
Cpt1a	2.43e-20	0.11504	7.59e-16	Common
Hmga1	5.38e-18	0.114945	1.68e-13	Common
Endog	4.19e-12	0.11486	1.31e-07	Common
Alkbh2	4.3e-20	0.114814	1.34e-15	Common
Ipo7	1.85e-09	0.114484	5.76e-05	Common
Tfb2m	1.1e-15	0.114466	3.44e-11	Common
Uhrf2	1.03e-10	0.114449	3.22e-06	Common
Bche	1.43e-30	0.114429	4.46e-26	Common
Rnaseh2a	5.84e-10	0.114357	1.82e-05	Common
Adap1	6.99e-18	0.11427	2.18e-13	Common
Bud23	1.3e-07	0.11418	0.00404766	Common
Rbck1	2.78e-11	0.114113	8.69e-07	Common
Slc25a32	9.75e-13	0.113657	3.04e-08	Common
Adi1	2.06e-14	0.113566	6.42e-10	Common
Cenpu	3.45e-29	0.113514	1.08e-24	Common
Abce1	3.06e-08	0.113495	0.000956484	Common
Tpmt	6.87e-16	0.113271	2.15e-11	Common
Apmap	1.47e-16	0.113201	4.58e-12	Common
Slc38a1	7.97e-09	0.113173	0.00024882	Common
Dusp23	3.41e-12	0.113034	1.07e-07	Common
AU020206	8.28e-44	0.112981	2.58e-39	Common
Pet100	2.39e-07	0.112851	0.00746952	Common
6030458C11Rik	5.65e-16	0.112594	1.77e-11	Common
Gm49336	8.2e-15	0.112531	2.56e-10	Common
Rprd1b	3.05e-13	0.112503	9.51e-09	Common
Foxn3	2.72e-13	0.112442	8.49e-09	Common
Ptrh2	3.7e-09	0.112397	0.000115487	Common
Ncaph	1e-25	0.112149	3.12e-21	Common
Samd8	1.04e-15	0.111937	3.25e-11	Common
Sytl1	3.55e-16	0.111795	1.11e-11	Common
Slc35a1	1.52e-08	0.111699	0.000475635	Common
Pdrg1	1.67e-09	0.111632	5.21e-05	Common
Actl6a	1.05e-09	0.111531	3.28e-05	Common
Trim37	1.73e-21	0.111221	5.41e-17	Common
Kyat3	6.66e-21	0.111186	2.08e-16	Common
Rxrb	1.53e-15	0.111173	4.78e-11	Common
Cdc7	1.66e-28	0.111172	5.18e-24	Common
Pcyox1	7.23e-11	0.111137	2.26e-06	Common
Stk16	4.41e-09	0.111101	0.00013764	Common
Ss18	1.44e-14	0.111078	4.51e-10	Common
Ap4m1	5.58e-16	0.110949	1.74e-11	Common
Cenpe	3.46e-19	0.110686	1.08e-14	Common
Prpf38b	1.89e-07	0.110661	0.0059109	Common
Spout1	4.8e-18	0.110271	1.5e-13	Common
Dolpp1	1.25e-16	0.110143	3.89e-12	Common
Rcl1	3.91e-22	0.109792	1.22e-17	Common
Foxn2	6.01e-16	0.109784	1.88e-11	Common
Zrsr2	7.04e-10	0.109763	2.2e-05	Common
Ythdf2	1.05e-07	0.109688	0.0032866	Common
Add3	6.18e-09	0.109154	0.000193131	Common
Zmiz1	5.33e-09	0.109102	0.000166512	Common
Qrsl1	3.88e-27	0.108968	1.21e-22	Common
Sapcd2	3.16e-25	0.108926	9.85e-21	Common
Chpt1	8.83e-07	0.108797	0.0275637	Common
Gm2000	2.89e-16	0.108706	9.04e-12	Common
Ssx2ip	8.27e-18	0.108676	2.58e-13	Common
Trmt2a	4.19e-22	0.108668	1.31e-17	Common
Thop1	3.48e-14	0.108643	1.09e-09	Common
Prdx3	8.38e-09	0.108595	0.00026156	Common
Smg5	1.3e-21	0.108578	4.05e-17	Common
Dhx15	3.32e-07	0.1085	0.0103614	Common
Riox2	1.79e-14	0.108372	5.6e-10	Common
Reep4	6.57e-16	0.108013	2.05e-11	Common
Eri3	1.67e-15	0.107894	5.21e-11	Common
Orc2	2.2e-22	0.107889	6.87e-18	Common
Pcx	4.53e-13	0.107592	1.42e-08	Common
Txndc11	4.61e-11	0.107561	1.44e-06	Common
Trip13	7.42e-32	0.10746	2.32e-27	Common
Scnn1a	3.2e-22	0.107419	9.99e-18	Common
Atp23	8.1e-17	0.107351	2.53e-12	Common
Smad7	1.43e-20	0.107181	4.47e-16	Common
Ptbp1	1.81e-07	0.107173	0.00564679	Common
Slc10a7	5.54e-11	0.107128	1.73e-06	Common
Raph1	1.3e-12	0.107039	4.06e-08	Common
Nxn	1.53e-17	0.106946	4.76e-13	Common
D10Wsu102e	1.14e-13	0.106915	3.57e-09	Common
Twnk	2.82e-18	0.106768	8.82e-14	Common
Car5b	2.89e-22	0.106674	9.01e-18	Common
Slc19a1	4.23e-19	0.106569	1.32e-14	Common
Sh3gl1	1.1e-11	0.106543	3.42e-07	Common
Rpl38	4.05e-07	0.10651	0.012655	Common
Nmd3	2.37e-12	0.106256	7.41e-08	Common
Abcb6	5.18e-15	0.106178	1.62e-10	Common
Foxa3	1.91e-08	0.10616	0.000597622	Common
Paxip1	7.74e-17	0.106045	2.42e-12	Common
Rbmx	2.03e-14	0.106005	6.34e-10	Common
Plk4	4.21e-24	0.105833	1.31e-19	Common
Cavin3	9.05e-22	0.105699	2.83e-17	Common
9430038I01Rik	2.04e-14	0.10537	6.37e-10	Common
Mdc1	5.83e-15	0.105269	1.82e-10	Common
Xpo1	1.08e-11	0.105221	3.37e-07	Common
Exoc7	1.34e-11	0.105078	4.17e-07	Common
Slc25a17	3e-10	0.104805	9.37e-06	Common
Sult1d1	3.63e-08	0.104603	0.00113365	Common
Pole4	1.13e-06	0.104467	0.0352255	Common
Fam53a	7.33e-15	0.10445	2.29e-10	Common
Abhd17b	1.6e-10	0.104431	5e-06	Common
Tpst1	1.33e-30	0.10428	4.15e-26	Common
Kti12	5.27e-12	0.104206	1.64e-07	Common
Snx15	1.39e-13	0.10406	4.33e-09	Common
Dbf4	4.74e-14	0.104008	1.48e-09	Common
Fam69b	8.22e-28	0.1038	2.57e-23	Common
Fndc3b	1.34e-09	0.103748	4.18e-05	Common
Josd2	1.94e-11	0.103733	6.07e-07	Common
Dusp7	7.44e-27	0.103727	2.32e-22	Common
Dnajc21	1.12e-07	0.103625	0.00350273	Common
Recql	3.1e-31	0.103609	9.68e-27	Common
Stk26	1.58e-23	0.103553	4.93e-19	Common
Rmdn3	7.4e-20	0.103303	2.31e-15	Common
Nelfcd	1.77e-15	0.103238	5.52e-11	Common
Mtx1	2.73e-07	0.103216	0.00853492	Common
Clcc1	1.46e-10	0.103078	4.55e-06	Common
Evl	3.65e-09	0.102979	0.000113909	Common
Nup133	2.33e-24	0.102939	7.29e-20	Common
Sf3b3	9.19e-08	0.102901	0.00286839	Common
Pum3	1.1e-10	0.10281	3.44e-06	Common
Txnrd3	5.17e-19	0.102372	1.61e-14	Common
Camkk2	1.16e-24	0.102116	3.63e-20	Common
Fer1l4	3.59e-10	0.102089	1.12e-05	Common
Nt5c3b	3.43e-15	0.102019	1.07e-10	Common
Creb3l4	2.29e-08	0.101875	0.000716364	Common
1190007I07Rik	2.44e-12	0.101741	7.61e-08	Common
Tsr2	6.61e-21	0.101706	2.06e-16	Common
Kat2a	2.01e-20	0.101687	6.28e-16	Common
Dis3	6.58e-16	0.101451	2.05e-11	Common
Zfp101	7.61e-22	0.101372	2.38e-17	Common
Nup210	1.25e-24	0.101321	3.91e-20	Common
Senp1	2.59e-18	0.101262	8.07e-14	Common
Cep250	3.89e-21	0.101148	1.21e-16	Common
Slc9a2	1.92e-13	0.101135	5.99e-09	Common
Faap100	2.58e-14	0.101105	8.06e-10	Common
Txndc12	6.27e-07	0.101068	0.0195924	Common
Parp6	4.82e-15	0.100934	1.5e-10	Common
Mak16	3.73e-08	0.100855	0.00116552	Common
Rad1	2.68e-19	0.100705	8.36e-15	Common
Nup35	1.56e-19	0.100698	4.88e-15	Common
Slc44a4	3.32e-09	0.100671	0.000103746	Common
E2f3	1.04e-18	0.10045	3.25e-14	Common
Nubp2	8.34e-15	0.100222	2.6e-10	Common
Stoml2	1.4e-06	0.100044	0.0437672	Common
Cox16	1.73e-20	0.0999138	5.39e-16	Common
Copz2	3.92e-16	0.0998534	1.22e-11	Common
Tmem259	6.69e-09	0.0996708	0.000208974	Common
Mettl16	9.61e-12	0.0996284	3e-07	Common
Tonsl	2.5e-21	0.0993143	7.82e-17	Common
Jmjd8	3.37e-12	0.0992964	1.05e-07	Common
1810032O08Rik	1.2e-19	0.0992916	3.76e-15	Common
Pxmp2	7.43e-20	0.0992773	2.32e-15	Common
Ddr1	1.53e-11	0.0992338	4.77e-07	Common
Klhl2	3.13e-18	0.0992028	9.78e-14	Common
Ccnh	2.89e-11	0.09918	9.04e-07	Common
Nifk	4.89e-09	0.0991312	0.000152755	Common
Rfwd3	3.13e-16	0.0984103	9.76e-12	Common
Ssh3	3.23e-21	0.0980088	1.01e-16	Common
Zfp948	4.14e-31	0.0979862	1.29e-26	Common
Tcerg1	4.2e-10	0.0979273	1.31e-05	Common
Nup37	4.88e-22	0.0978851	1.52e-17	Common
Ano9	9.37e-21	0.0978486	2.93e-16	Common
Cpsf4	6.82e-20	0.0978222	2.13e-15	Common
Casc4	8.86e-12	0.0977715	2.77e-07	Common
Cep295	5.78e-18	0.0976252	1.81e-13	Common
Sgf29	9.18e-14	0.0976053	2.87e-09	Common
Hira	1.22e-16	0.0975352	3.82e-12	Common
Spata13	4.43e-22	0.0975	1.38e-17	Common
Rdh13	2.65e-18	0.0974544	8.28e-14	Common
Mlx	1.53e-08	0.0974404	0.000478061	Common
Cpsf3	5.52e-10	0.097112	1.72e-05	Common
Diaph3	3.17e-21	0.0970913	9.9e-17	Common
Dvl1	3.81e-17	0.0968763	1.19e-12	Common
Tle1	1.82e-10	0.0965039	5.69e-06	Common
Clk4	4.17e-14	0.0964649	1.3e-09	Common
Cdca4	1.16e-22	0.0963081	3.61e-18	Common
Eif2d	4.71e-13	0.0960724	1.47e-08	Common
Fbxl14	2.78e-14	0.0959039	8.69e-10	Common
Oxnad1	2.52e-16	0.0957254	7.86e-12	Common
Atf1	3.2e-11	0.0957194	1e-06	Common
Zfp131	3.77e-14	0.0956288	1.18e-09	Common
Akap1	9.63e-14	0.0954028	3.01e-09	Common
Nedd1	2.63e-14	0.0953494	8.22e-10	Common
Ndc1	3.4e-24	0.0953335	1.06e-19	Common
Fasn	4.24e-07	0.0952423	0.0132463	Common
Akap7	3.26e-16	0.0950258	1.02e-11	Common
Pdss2	5.57e-22	0.0949018	1.74e-17	Common
Rnf219	7.56e-21	0.0948594	2.36e-16	Common
Arhgef4	1.03e-28	0.0947892	3.23e-24	Common
Alg13	2.46e-23	0.094782	7.67e-19	Common
Suv39h1	2.27e-21	0.0947278	7.09e-17	Common
Meaf6	3.97e-16	0.0946448	1.24e-11	Common
Pfas	8.39e-23	0.0945854	2.62e-18	Common
Bmpr1a	8.62e-08	0.0943865	0.00269047	Common
Akip1	8.69e-11	0.0942292	2.71e-06	Common
Nfx1	2.41e-08	0.0942169	0.000753862	Common
Rad23a	3.7e-07	0.0942155	0.0115663	Common
Rbmxl1	5.66e-08	0.094173	0.00176759	Common
Wdr92	9.46e-10	0.0940945	2.96e-05	Common
Klf16	5.71e-28	0.094061	1.78e-23	Common
0610037L13Rik	6.39e-11	0.0940553	1.99e-06	Common
Egfl7	2.15e-22	0.0939787	6.73e-18	Common
Eepd1	1.59e-17	0.0937792	4.96e-13	Common
Pik3r2	4.32e-13	0.0937454	1.35e-08	Common
Yae1d1	2.25e-09	0.0936655	7.01e-05	Common
Fam57a	2.3e-14	0.093662	7.19e-10	Common
Riox1	7.53e-15	0.0935192	2.35e-10	Common
Cdk7	4.01e-14	0.0933785	1.25e-09	Common
Bod1	4.25e-07	0.0933698	0.0132584	Common
Minpp1	1.81e-13	0.0933658	5.65e-09	Common
Tatdn2	3.69e-17	0.0933121	1.15e-12	Common
Spire2	7.97e-17	0.0933116	2.49e-12	Common
Itpa	2.87e-08	0.0929176	0.000897238	Common
Lysmd2	3e-17	0.0929047	9.36e-13	Common
Pccb	3.43e-09	0.0928197	0.000107009	Common
Snhg6	3.14e-07	0.0926526	0.00979311	Common
Cmc2	4.22e-08	0.0924536	0.00131812	Common
Gm30025	2.75e-25	0.0924076	8.59e-21	Common
Rbm14	4.57e-11	0.0922118	1.43e-06	Common
Ppie	1.31e-09	0.09216	4.09e-05	Common
Atp2c1	1.64e-11	0.0920209	5.11e-07	Common
Fance	1.08e-15	0.0919588	3.37e-11	Common
Zfp692	6.13e-21	0.0918267	1.92e-16	Common
Mfsd4a	1.67e-14	0.0917372	5.21e-10	Common
Tmem106c	1.2e-09	0.0916897	3.76e-05	Common
Ptgfrn	2.65e-13	0.0910462	8.28e-09	Common
Haspin	3.85e-28	0.0909806	1.2e-23	Common
Mageh1	2.08e-20	0.0909287	6.49e-16	Common
Nup153	1.61e-12	0.0908661	5.04e-08	Common
Pdhx	1.01e-18	0.090756	3.17e-14	Common
Kctd20	1.49e-17	0.0906463	4.66e-13	Common
Pole2	6.36e-23	0.0905651	1.99e-18	Common
Chmp6	2.66e-09	0.0904417	8.3e-05	Common
Eaf1	1.39e-16	0.0903386	4.33e-12	Common
Srrt	6.43e-08	0.0902973	0.00200892	Common
Nt5c3	7.36e-08	0.0899824	0.00229968	Common
Ppm1a	1.9e-07	0.0899544	0.00593046	Common
Slf1	2.45e-19	0.0898507	7.64e-15	Common
Sel1l3	2.21e-07	0.0897807	0.00690306	Common
Mto1	2.01e-16	0.0896866	6.29e-12	Common
Hist1h4i	2.11e-14	0.0896035	6.59e-10	Common
Nt5dc1	8.96e-20	0.0892702	2.8e-15	Common
Mrpl48	6.88e-07	0.0892451	0.021474	Common
Arhgap11a	9.12e-14	0.0892019	2.85e-09	Common
Tmem94	3.45e-14	0.0890885	1.08e-09	Common
Phldb1	1.36e-15	0.0890858	4.25e-11	Common
Cish	1.69e-18	0.0889209	5.27e-14	Common
Iars2	4.77e-10	0.0888144	1.49e-05	Common
Tmem161a	1.05e-12	0.088728	3.29e-08	Common
Uck1	1.29e-17	0.0886518	4.03e-13	Common
Epb41	6.69e-07	0.0883633	0.0209039	Common
Fbxo45	3.97e-17	0.0882643	1.24e-12	Common
Snrpb2	2.9e-09	0.0881027	9.07e-05	Common
Tgfa	1.62e-08	0.088027	0.000505694	Common
Fam53b	5.95e-19	0.0878645	1.86e-14	Common
Rbm28	2.71e-09	0.0877585	8.47e-05	Common
Pds5a	1.31e-07	0.0877351	0.00409143	Common
Alg6	4.54e-09	0.0876507	0.000141654	Common
Nop2	5.78e-14	0.0874433	1.8e-09	Common
Bmp2	2.61e-16	0.0871962	8.14e-12	Common
Myg1	2.84e-07	0.087187	0.00886498	Common
2210016F16Rik	1.34e-06	0.0870625	0.0417051	Common
Pomgnt1	1.08e-13	0.0870165	3.38e-09	Common
Ints10	2.56e-16	0.0870163	8.01e-12	Common
Gemin2	1.2e-13	0.0869198	3.73e-09	Common
Rab35	8.12e-10	0.086903	2.53e-05	Common
Bloc1s1	6.7e-12	0.0866708	2.09e-07	Common
Erf	1.31e-13	0.0866382	4.1e-09	Common
Traf2	5.02e-16	0.0865944	1.57e-11	Common
Nsun5	5.62e-24	0.0863775	1.76e-19	Common
Scaf1	6.69e-13	0.0863345	2.09e-08	Common
Pwp1	1.38e-12	0.0862672	4.31e-08	Common
Sun1	1.7e-16	0.0860593	5.31e-12	Common
Ylpm1	2.42e-08	0.0859617	0.000755539	Common
Gstm7	7.94e-08	0.0859374	0.00247861	Common
Ublcp1	2.53e-21	0.0858609	7.91e-17	Common
Kdelr3	1.72e-11	0.0858233	5.36e-07	Common
Smim26	5.61e-13	0.085805	1.75e-08	Common
Kpna3	3.5e-09	0.0857332	0.000109395	Common
Drg2	5.78e-12	0.0854847	1.8e-07	Common
Hnrnpl	7.34e-07	0.085468	0.0229195	Common
Tmem70	4.48e-08	0.085325	0.00139943	Common
Ski	8.81e-13	0.0853072	2.75e-08	Common
Cebpg	6.15e-12	0.0852539	1.92e-07	Common
Pcmt1	2.75e-08	0.0851634	0.000858007	Common
Zmiz2	6.33e-09	0.0848923	0.000197657	Common
Usp32	2.14e-14	0.0847767	6.68e-10	Common
Ube2g2	2.03e-11	0.0847192	6.35e-07	Common
Nle1	1.71e-18	0.0845827	5.35e-14	Common
Rita1	1.09e-16	0.0845284	3.41e-12	Common
Casp7	2.04e-13	0.0844727	6.36e-09	Common
Fpgs	9.67e-14	0.0843974	3.02e-09	Common
Ctdsp1	4.81e-10	0.0842119	1.5e-05	Common
Rrp1b	2.64e-10	0.0839105	8.26e-06	Common
Ubxn2a	5.43e-12	0.0839025	1.7e-07	Common
Inpp5a	1.01e-16	0.0838745	3.15e-12	Common
Sumf2	8.49e-16	0.0838613	2.65e-11	Common
Tex2	2.79e-15	0.0837201	8.7e-11	Common
Heatr1	1.85e-18	0.0835162	5.78e-14	Common
Tdrd7	1.2e-14	0.0832963	3.75e-10	Common
Slc7a1	1.24e-12	0.0832532	3.89e-08	Common
Ubn1	9.26e-07	0.0832318	0.0289101	Common
Ddi2	6.79e-11	0.0832228	2.12e-06	Common
Itpk1	2.13e-19	0.0830694	6.64e-15	Common
Rnf168	6.56e-13	0.0830464	2.05e-08	Common
Gpat4	6.35e-10	0.0829907	1.98e-05	Common
Agap3	2.66e-16	0.0828792	8.29e-12	Common
Fbxo22	3.94e-10	0.082621	1.23e-05	Common
Hspbp1	8.88e-12	0.0824405	2.77e-07	Common
Hars	9.77e-08	0.0824151	0.00305197	Common
Fam3b	7.19e-07	0.0823821	0.0224369	Common
Gorasp1	1.31e-19	0.0823692	4.1e-15	Common
Utp18	1.63e-12	0.0823246	5.09e-08	Common
Ipo9	2.36e-18	0.0822928	7.36e-14	Common
Apip	9.44e-09	0.0821826	0.000294858	Common
Nmt2	7.1e-12	0.0819826	2.22e-07	Common
Gtpbp1	1.2e-19	0.0819257	3.75e-15	Common
Eef1akmt4	1.13e-13	0.0818267	3.52e-09	Common
Ttc13	6.88e-12	0.0815551	2.15e-07	Common
Nrtn	5.41e-08	0.081534	0.00168834	Common
Cchcr1	1.22e-17	0.0815	3.81e-13	Common
Prr5	2.03e-18	0.0813004	6.33e-14	Common
Zbtb7b	2.72e-12	0.0812767	8.48e-08	Common
Oma1	1.92e-14	0.0812117	6e-10	Common
Carm1	2.12e-16	0.0809581	6.62e-12	Common
5430416N02Rik	1.2e-14	0.080952	3.73e-10	Common
Shisa2	4.24e-18	0.0808574	1.32e-13	Common
Mum1	3.62e-17	0.0807003	1.13e-12	Common
Igsf8	7.77e-07	0.0805936	0.0242525	Common
Rnpepl1	2.36e-09	0.0804501	7.38e-05	Common
Pank1	3.56e-16	0.0804082	1.11e-11	Common
Mccc1	1.75e-12	0.0803226	5.46e-08	Common
Gyg	2.45e-14	0.0803074	7.64e-10	Common
3110040N11Rik	6.16e-13	0.0802962	1.92e-08	Common
Mapk14	1.68e-15	0.0802119	5.26e-11	Common
Scly	4.74e-16	0.0801964	1.48e-11	Common
Ncaph2	6.01e-09	0.080191	0.000187713	Common
Drosha	1.44e-16	0.0801695	4.5e-12	Common
Nomo1	3.56e-09	0.0801218	0.000111312	Common
Usp39	6.65e-13	0.0800691	2.08e-08	Common
Ftsj1	3.53e-15	0.0800308	1.1e-10	Common
Sik2	1.04e-10	0.0795615	3.25e-06	Common
Trub2	3.31e-14	0.0795119	1.03e-09	Common
Trip6	1.73e-13	0.0793614	5.42e-09	Common
Gpn1	2.91e-12	0.0792417	9.08e-08	Common
Nup155	9.28e-15	0.0792252	2.9e-10	Common
Phc2	2.32e-09	0.0791317	7.25e-05	Common
Dhx29	6.72e-16	0.0790358	2.1e-11	Common
Dele1	8.51e-17	0.0789319	2.66e-12	Common
Max	1.83e-08	0.0788754	0.000571347	Common
Slc16a6	8.52e-21	0.078875	2.66e-16	Common
Ddx27	2.23e-08	0.0787928	0.000696275	Common
Deptor	1.03e-07	0.078591	0.00322428	Common
Ptpn1	7.8e-09	0.078484	0.000243716	Common
Mfsd10	3.48e-08	0.0784755	0.00108789	Common
Rnf26	1.45e-12	0.0784464	4.53e-08	Common
Wdsub1	8.31e-15	0.0784357	2.6e-10	Common
Baz1b	4.97e-07	0.0784094	0.0155203	Common
Ttc27	8.64e-15	0.0782592	2.7e-10	Common
Wdr5	2.16e-14	0.0782008	6.74e-10	Common
Chchd4	1.6e-08	0.0781995	0.000499872	Common
Adpgk	3.96e-12	0.0780958	1.24e-07	Common
Kif1c	5.94e-09	0.0779686	0.000185438	Common
Stk39	5.63e-08	0.0779595	0.00175737	Common
Cpq	1.24e-11	0.0779131	3.89e-07	Common
Aars	1.81e-11	0.0777364	5.66e-07	Common
Pcsk7	1.76e-10	0.0776952	5.51e-06	Common
Tmem50b	5.32e-19	0.0776671	1.66e-14	Common
Gcdh	1.05e-13	0.0774847	3.27e-09	Common
Pdss1	4.84e-20	0.0773276	1.51e-15	Common
L3mbtl2	5.03e-19	0.0772879	1.57e-14	Common
Wdr70	6.75e-09	0.0771474	0.000210815	Common
Taf12	7.38e-10	0.0770975	2.3e-05	Common
Smpd4	8.93e-14	0.0770901	2.79e-09	Common
Nars2	7.53e-17	0.0770595	2.35e-12	Common
Mre11a	7.12e-15	0.0769602	2.22e-10	Common
Skil	8.57e-12	0.0769353	2.68e-07	Common
Celf2	1.95e-11	0.0768373	6.08e-07	Common
Trmt11	2.35e-14	0.0767408	7.34e-10	Common
Fam49b	1.54e-09	0.0767007	4.81e-05	Common
Pank2	8.31e-10	0.0766854	2.6e-05	Common
Xxylt1	3.72e-21	0.0766817	1.16e-16	Common
Tubgcp3	4.71e-13	0.0766466	1.47e-08	Common
Cdc37l1	7.32e-11	0.0765074	2.29e-06	Common
Tsen15	6.1e-16	0.0762963	1.9e-11	Common
Pold1	5.77e-13	0.0762407	1.8e-08	Common
Lims1	1.69e-13	0.0762374	5.26e-09	Common
Scarb1	1.71e-16	0.0762285	5.33e-12	Common
B230219D22Rik	1.55e-06	0.0761056	0.0484937	Common
Adcy6	3.76e-10	0.0761028	1.17e-05	Common
Xpo4	1.78e-14	0.0760839	5.57e-10	Common
Fry	3.93e-12	0.0759918	1.23e-07	Common
Cox11	2e-17	0.0759619	6.24e-13	Common
Msh3	1.11e-14	0.075947	3.45e-10	Common
Plekhh3	6.45e-14	0.0758566	2.01e-09	Common
Nfs1	1.06e-09	0.0757907	3.31e-05	Common
Tada1	4.08e-15	0.0755961	1.27e-10	Common
Inip	2.69e-14	0.0754422	8.39e-10	Common
Ccdc22	1.11e-13	0.0752256	3.47e-09	Common
Tbc1d4	1.5e-16	0.0751769	4.67e-12	Common
Tmx4	1.15e-15	0.0750755	3.6e-11	Common
Telo2	1.1e-13	0.0750715	3.43e-09	Common
Mkl1	4.7e-16	0.0750349	1.47e-11	Common
Rabepk	2.41e-11	0.0748872	7.54e-07	Common
Rap1gapos	2.52e-14	0.0747594	7.86e-10	Common
Ppp4r3a	2.94e-08	0.0746245	0.000918922	Common
Slc25a40	1.22e-18	0.0745061	3.81e-14	Common
Pde3b	1.1e-15	0.0745048	3.45e-11	Common
Atm	7.95e-14	0.0744459	2.48e-09	Common
Mrps27	9.13e-12	0.0740794	2.85e-07	Common
Zdhhc21	2.09e-10	0.073854	6.54e-06	Common
Twsg1	2.93e-11	0.0737601	9.14e-07	Common
Dsc2	1.39e-06	0.0737407	0.0435314	Common
Fam98b	2.48e-13	0.0735016	7.74e-09	Common
Sorl1	8.83e-09	0.0734594	0.000275856	Common
Rbm12	9.38e-15	0.0733052	2.93e-10	Common
Hjurp	4.54e-07	0.0732945	0.0141656	Common
Mprip	5.87e-08	0.0730997	0.00183245	Common
Sardh	2.66e-21	0.0729394	8.31e-17	Common
Tnpo3	3.2e-07	0.072922	0.00998841	Common
Abcb10	3.09e-11	0.0727035	9.66e-07	Common
Tmem171	6.46e-15	0.0726979	2.02e-10	Common
Atg2a	1.72e-12	0.0726595	5.36e-08	Common
Cpt2	1.36e-08	0.0725897	0.000423935	Common
Dohh	2.96e-07	0.0724752	0.00924063	Common
Stx19	1.31e-09	0.0723718	4.1e-05	Common
Bcs1l	1.63e-14	0.072282	5.09e-10	Common
Crk	1.17e-06	0.072217	0.0364493	Common
Rara	3.81e-11	0.0721305	1.19e-06	Common
Zfp384	4.7e-17	0.0720982	1.47e-12	Common
Gtpbp10	1.82e-15	0.0720969	5.67e-11	Common
Znhit3	4.91e-10	0.0720636	1.53e-05	Common
Adora1	1.33e-14	0.0719195	4.17e-10	Common
Mrs2	1.33e-11	0.0716015	4.14e-07	Common
Atr	9.46e-11	0.0715816	2.95e-06	Common
Rbm48	5.29e-14	0.0714942	1.65e-09	Common
Gmcl1	2.58e-14	0.071482	8.07e-10	Common
Ap3s2	2.79e-11	0.0713993	8.72e-07	Common
Pml	3.98e-17	0.0713563	1.24e-12	Common
Rpe	6.87e-09	0.0712584	0.000214452	Common
Mcts2	4.1e-16	0.0711892	1.28e-11	Common
Vps54	5.12e-11	0.0711177	1.6e-06	Common
Zfp672	1.14e-12	0.0710712	3.55e-08	Common
Rhot1	9.06e-12	0.0709949	2.83e-07	Common
Prps1	1.9e-11	0.070923	5.95e-07	Common
Ecd	4.54e-11	0.0708005	1.42e-06	Common
Top1mt	9.13e-16	0.0705864	2.85e-11	Common
Ankrd13a	1.72e-13	0.0705717	5.37e-09	Common
Etv5	2.81e-19	0.0705318	8.77e-15	Common
Tpst2	2.33e-15	0.0705257	7.29e-11	Common
Gm26532	3.25e-13	0.0705077	1.01e-08	Common
Ppp1r8	7.23e-17	0.0704022	2.26e-12	Common
Ulk1	1.87e-09	0.0703765	5.83e-05	Common
Rmnd1	2.59e-14	0.0703659	8.09e-10	Common
Nudcd3	2.89e-07	0.0702554	0.00903275	Common
Exosc3	7.22e-07	0.0701586	0.0225528	Common
Atg13	1.26e-14	0.0700928	3.93e-10	Common
Dusp12	1.16e-12	0.0700764	3.61e-08	Common
Tmem129	2.53e-18	0.0695134	7.91e-14	Common
Tmem181a	2.92e-10	0.0694527	9.11e-06	Common
Pcgf5	5.01e-10	0.0694501	1.56e-05	Common
Mmgt1	1.36e-12	0.0694285	4.24e-08	Common
Pop4	7.58e-10	0.0693097	2.37e-05	Common
Itprid2	1.05e-10	0.0691575	3.29e-06	Common
Pecr	6.73e-13	0.0691379	2.1e-08	Common
Xpo5	3.11e-14	0.0691028	9.71e-10	Common
Dnmt3a	1.4e-10	0.0688961	4.37e-06	Common
Tma16	3.24e-11	0.0688905	1.01e-06	Common
Fam173b	3.63e-07	0.0688621	0.0113354	Common
Spop	1.54e-06	0.0686922	0.0481412	Common
Cnep1r1	9.61e-15	0.0686784	3e-10	Common
Naa16	4.79e-10	0.0686511	1.5e-05	Common
Cnot10	1.58e-08	0.0686351	0.000492973	Common
Mrpl39	1.3e-09	0.0685907	4.04e-05	Common
Cth	3.14e-14	0.0685309	9.79e-10	Common
Dcp2	2.09e-09	0.068508	6.53e-05	Common
Lrrc75a	1.89e-13	0.0684932	5.9e-09	Common
Mmaa	4.75e-17	0.0684817	1.48e-12	Common
Ptdss1	7.62e-09	0.0684202	0.000237992	Common
Papss1	4.17e-09	0.0682892	0.000130243	Common
Spata5	1.3e-16	0.0682409	4.06e-12	Common
Fancl	3.36e-13	0.0682383	1.05e-08	Common
Tfrc	4.65e-08	0.0680615	0.00145247	Common
Map4k3	3.37e-11	0.068061	1.05e-06	Common
Rcbtb2	1.24e-12	0.0677697	3.89e-08	Common
Eea1	2.58e-07	0.0676031	0.00804723	Common
Slc25a13	1.46e-10	0.0675629	4.56e-06	Common
Extl3	1.77e-07	0.0674127	0.00551747	Common
Tlnrd1	3.53e-08	0.0673764	0.00110083	Common
Retreg3	1.1e-12	0.0672862	3.44e-08	Common
Ipo4	9.41e-11	0.0672213	2.94e-06	Common
Mst1r	1.2e-18	0.0671026	3.75e-14	Common
Nol6	7.14e-15	0.0669751	2.23e-10	Common
Tarbp2	1.64e-13	0.0669602	5.13e-09	Common
Foxa2	4.05e-08	0.0669464	0.00126384	Common
Caskin2	5.23e-13	0.0668382	1.63e-08	Common
Pdcd2	2.18e-07	0.0666554	0.00679361	Common
Steap1	5.13e-10	0.0665862	1.6e-05	Common
Piga	1.33e-22	0.0663106	4.16e-18	Common
Rfng	1.01e-12	0.0662887	3.15e-08	Common
Smad2	6.81e-10	0.0662773	2.13e-05	Common
Mrm3	4.09e-14	0.0662636	1.28e-09	Common
Slc9a6	6.48e-13	0.066216	2.02e-08	Common
Vps52	1.8e-07	0.0662105	0.00563621	Common
Polg	2.22e-12	0.0661917	6.93e-08	Common
Nat10	1.59e-11	0.0661154	4.96e-07	Common
Fam20b	8.15e-08	0.0658081	0.00254631	Common
Rbm15b	1.37e-11	0.0657517	4.28e-07	Common
Slc25a15	9.71e-14	0.0656637	3.03e-09	Common
Tmem189	1.45e-11	0.0654927	4.52e-07	Common
Yars2	4.96e-14	0.0654797	1.55e-09	Common
Znhit6	5.44e-13	0.0653622	1.7e-08	Common
Grk2	1.4e-10	0.0652871	4.37e-06	Common
Hnf1aos1	5.32e-15	0.0652338	1.66e-10	Common
4833439L19Rik	9.44e-09	0.0649493	0.000294756	Common
Smo	7.76e-12	0.0649392	2.42e-07	Common
Uqcc1	2.7e-12	0.0648955	8.44e-08	Common
Mlh1	1.06e-11	0.0647679	3.31e-07	Common
Coq4	6.58e-09	0.064656	0.000205545	Common
Dpp9	1.46e-10	0.0645152	4.57e-06	Common
2010111I01Rik	2.57e-09	0.0645036	8.03e-05	Common
Ufsp1	3.99e-19	0.0644832	1.25e-14	Common
Miga2	3.65e-13	0.0643264	1.14e-08	Common
Pik3c2g	2.8e-11	0.0643184	8.75e-07	Common
Nfya	1.79e-13	0.0642306	5.58e-09	Common
Thumpd3	3.25e-10	0.0642257	1.02e-05	Common
Cdc42bpb	3.5e-08	0.0641522	0.0010945	Common
Tmem107	8.28e-11	0.064123	2.58e-06	Common
Sclt1	2.06e-11	0.0640676	6.43e-07	Common
Rpp25	3.21e-13	0.0639176	1e-08	Common
Mrrf	4.08e-08	0.0638501	0.00127381	Common
Yif1b	5.28e-07	0.0636489	0.0164972	Common
Pinx1	8.93e-11	0.0636055	2.79e-06	Common
Foxk2	7.67e-13	0.0635723	2.4e-08	Common
Nipsnap3b	5e-07	0.0634447	0.015601	Common
Mlycd	3.18e-08	0.0634161	0.000993869	Common
Mrpl37	3.35e-11	0.0633055	1.05e-06	Common
Lrrk1	2.19e-10	0.0632189	6.83e-06	Common
Slc20a1	8.76e-15	0.0631906	2.74e-10	Common
Farsa	1.43e-07	0.0631267	0.00446542	Common
Nfatc3	3.86e-13	0.0631199	1.2e-08	Common
Med4	4.86e-11	0.063059	1.52e-06	Common
Nup54	2.94e-11	0.06293	9.18e-07	Common
Uxs1	2.84e-10	0.0628493	8.86e-06	Common
Cactin	1.56e-13	0.0628375	4.86e-09	Common
Haus3	3.7e-13	0.0627702	1.15e-08	Common
Tpk1	1.27e-08	0.0625396	0.000396985	Common
Tgfbrap1	2.66e-12	0.062516	8.3e-08	Common
Polr1a	1.11e-11	0.0624007	3.48e-07	Common
Fam133b	3.67e-07	0.0622585	0.0114485	Common
Taf5l	2.4e-09	0.0621329	7.49e-05	Common
Gid8	2.52e-08	0.0621047	0.000785622	Common
Nr2c2ap	1.26e-07	0.0620911	0.00393055	Common
Mllt10	5.68e-07	0.0620869	0.0177248	Common
Borcs5	9.44e-13	0.0620514	2.95e-08	Common
Mtmr12	7.09e-12	0.0619234	2.21e-07	Common
Mrpl3	3.18e-07	0.0619139	0.00993503	Common
Bag2	4.68e-10	0.0618842	1.46e-05	Common
Mybbp1a	1.48e-06	0.0618603	0.0461481	Common
Tor1a	6.17e-08	0.0618438	0.00192666	Common
Tbl1xr1	2.55e-10	0.0618229	7.96e-06	Common
Zbed4	2.03e-11	0.0617506	6.34e-07	Common
Tfap4	7.82e-12	0.0617196	2.44e-07	Common
Ncbp2	1.32e-07	0.0617076	0.00411978	Common
Abhd2	3.2e-07	0.0617043	0.00998721	Common
Ccdc32	5.49e-11	0.0615519	1.71e-06	Common
Polr2d	1.66e-07	0.0613917	0.00516909	Common
Ppp4r1	3.16e-07	0.0612586	0.00986482	Common
Ncor2	3.72e-10	0.0612499	1.16e-05	Common
Plekha6	9.29e-07	0.061222	0.0290106	Common
Ccdc117	8.31e-14	0.06113	2.6e-09	Common
Tars2	3.41e-11	0.0609299	1.06e-06	Common
Msl1	1.18e-06	0.0607515	0.0367983	Common
Msra	3.49e-08	0.0607448	0.00109099	Common
Lemd2	2.03e-12	0.0607003	6.35e-08	Common
Slc35c1	9.2e-09	0.0606987	0.000287358	Common
Lrp5	1.37e-13	0.0606148	4.28e-09	Common
Tom1l1	1.89e-08	0.060582	0.000590182	Common
Afg3l2	9.41e-10	0.0605618	2.94e-05	Common
Zw10	1.4e-10	0.0604621	4.37e-06	Common
Alg8	4.41e-13	0.0604465	1.38e-08	Common
B3galt6	1.32e-08	0.0604222	0.000411767	Common
Klhdc2	2.44e-07	0.0602169	0.00761382	Common
Ccdc167	4.64e-10	0.0602032	1.45e-05	Common
Ctnnal1	9.67e-09	0.06017	0.000301897	Common
Gtf2h3	1.63e-12	0.0597835	5.09e-08	Common
Toe1	5.3e-11	0.0596972	1.66e-06	Common
Mta1	4.23e-11	0.0594674	1.32e-06	Common
Klf13	1.2e-06	0.0593901	0.0374915	Common
Thap11	1.1e-07	0.059067	0.00342776	Common
9130401M01Rik	4.22e-07	0.0589559	0.0131728	Common
Ubp1	2.91e-08	0.0589284	0.000909846	Common
Ntn4	5.79e-12	0.057999	1.81e-07	Common
Vrk2	8.57e-15	0.0579974	2.67e-10	Common
Sh3gl2	3.45e-11	0.0579502	1.08e-06	Common
Psmg4	3.26e-07	0.0579164	0.0101944	Common
Acad9	7.54e-10	0.0578571	2.36e-05	Common
Slc27a4	1.11e-11	0.0577614	3.45e-07	Common
Stk40	4.94e-10	0.057754	1.54e-05	Common
Rpp30	1.53e-10	0.0576402	4.78e-06	Common
Eefsec	2.21e-11	0.0575215	6.9e-07	Common
Cnot9	1.72e-11	0.0574664	5.38e-07	Common
Fastkd3	1.43e-16	0.0573801	4.48e-12	Common
Tesk1	4.5e-11	0.0573359	1.4e-06	Common
Aagab	7.6e-14	0.0573166	2.37e-09	Common
Bag4	8.19e-10	0.0571992	2.56e-05	Common
Zdhhc2	3.17e-10	0.0571626	9.91e-06	Common
Csrp1	1.62e-07	0.0570975	0.00505787	Common
Pofut2	9.33e-12	0.0570641	2.91e-07	Common
Rps6ka4	1.14e-09	0.0570423	3.55e-05	Common
Usp24	6.82e-11	0.056939	2.13e-06	Common
Arpin	5.15e-10	0.0569143	1.61e-05	Common
Bsn	4.66e-13	0.0568756	1.45e-08	Common
AW209491	9.22e-11	0.05687	2.88e-06	Common
Mis12	1.97e-12	0.0568174	6.16e-08	Common
Dgkd	1.36e-07	0.0567946	0.00425764	Common
Kctd2	1.46e-10	0.0565683	4.56e-06	Common
Tmem245	4.94e-08	0.0565617	0.00154384	Common
Naa40	6.69e-10	0.0565133	2.09e-05	Common
Tbrg4	3.19e-11	0.0564095	9.95e-07	Common
Ilkap	8.69e-07	0.0563938	0.0271266	Common
Thoc5	2.57e-10	0.0563342	8.02e-06	Common
Zadh2	2.58e-10	0.0563046	8.05e-06	Common
Dxo	4.8e-08	0.0562858	0.0014983	Common
Opa3	6.85e-11	0.0562445	2.14e-06	Common
Stk11	2.41e-08	0.0561265	0.000752765	Common
Ankrd26	1.65e-09	0.0560456	5.16e-05	Common
Ppp1r9a	5.6e-09	0.0559612	0.000174818	Common
Nup205	6.04e-11	0.0558378	1.89e-06	Common
Pithd1	1.55e-08	0.0557028	0.000482902	Common
Mrgbp	2.12e-12	0.0556982	6.63e-08	Common
Heatr3	1.9e-09	0.0554006	5.92e-05	Common
Ttc7	9.91e-10	0.0551998	3.09e-05	Common
2310033P09Rik	1.18e-08	0.0550696	0.000367841	Common
Ppm1d	4.52e-11	0.0548451	1.41e-06	Common
Sntb2	2.24e-11	0.0547802	7.01e-07	Common
Siah2	1.81e-10	0.0545184	5.64e-06	Common
Bcdin3d	9.02e-10	0.0544963	2.82e-05	Common
Csk	8.44e-10	0.054427	2.64e-05	Common
Klc1	1.54e-13	0.0544127	4.8e-09	Common
Zc3h7b	1.23e-09	0.0543474	3.83e-05	Common
Dbr1	9.92e-12	0.0542772	3.1e-07	Common
Agpat5	1.38e-06	0.0542082	0.0431805	Common
Aacs	1.42e-09	0.0541392	4.42e-05	Common
Capn2	1.09e-13	0.0539167	3.4e-09	Common
St6galnac2	2.82e-09	0.053888	8.8e-05	Common
Acsf3	1.63e-14	0.0538318	5.1e-10	Common
Epha1	3.26e-12	0.0537397	1.02e-07	Common
Rundc1	4e-10	0.0536455	1.25e-05	Common
Ptprn2	1.21e-10	0.0535346	3.78e-06	Common
Blvra	6.52e-07	0.0535144	0.0203708	Common
Lrpprc	1.67e-07	0.0534975	0.00521797	Common
Sppl2b	4.19e-12	0.0533425	1.31e-07	Common
Sephs1	7.15e-11	0.05333	2.23e-06	Common
Esf1	1.55e-06	0.0532763	0.0484702	Common
Foxp2	1.44e-13	0.0532274	4.51e-09	Common
Cyp2s1	7.52e-13	0.05314	2.35e-08	Common
Nemp1	1.82e-11	0.0531272	5.68e-07	Common
Zdhhc4	4.09e-12	0.0531168	1.28e-07	Common
Med22	2.11e-11	0.0530439	6.59e-07	Common
Rbm10	9.76e-09	0.052924	0.00030475	Common
Pttg1	4.31e-14	0.0528916	1.35e-09	Common
Ctf1	7.44e-15	0.0528261	2.32e-10	Common
Uros	8.77e-12	0.0527819	2.74e-07	Common
Steap2	8.96e-16	0.0527237	2.8e-11	Common
Srek1ip1	5.46e-07	0.0527225	0.0170459	Common
Mkks	8.81e-10	0.0526837	2.75e-05	Common
Pigq	6.98e-11	0.0525424	2.18e-06	Common
Chid1	1.65e-07	0.0524769	0.0051559	Common
Pdzd11	5.73e-07	0.0524768	0.0179043	Common
Fam168b	5.05e-07	0.0523385	0.015783	Common
Tradd	2.09e-09	0.0523248	6.53e-05	Common
Sbf1	6.24e-11	0.0522904	1.95e-06	Common
Gle1	6.62e-09	0.052144	0.000206691	Common
Tmem222	2.72e-07	0.0520779	0.00848634	Common
Faap24	7.32e-13	0.0518384	2.29e-08	Common
Adk	5.04e-07	0.051679	0.0157381	Common
Ndufaf5	1.99e-13	0.0516395	6.2e-09	Common
Elmo1	4.82e-15	0.0516114	1.51e-10	Common
Dido1	4.69e-08	0.0515581	0.00146582	Common
Icmt	7.49e-12	0.051514	2.34e-07	Common
Prpf31	5.78e-08	0.0512334	0.00180453	Common
Timm29	6.85e-11	0.0512304	2.14e-06	Common
Ankrd9	2.55e-11	0.0511232	7.97e-07	Common
Kif21a	4.55e-08	0.0510853	0.00142004	Common
Utp15	5.07e-10	0.0510664	1.58e-05	Common
Nop9	3.77e-10	0.0510377	1.18e-05	Common
Ranbp3	7.22e-09	0.0509312	0.000225353	Common
Acad11	2.72e-14	0.050862	8.5e-10	Common
Smc5	5.29e-10	0.050847	1.65e-05	Common
Crebzf	1.28e-08	0.050821	0.000399611	Common
Tmem251	8.08e-10	0.0507008	2.52e-05	Common
Taf6	6.36e-09	0.0505844	0.000198607	Common
Cpne2	7.35e-13	0.0505634	2.3e-08	Common
Bcl2l12	6e-09	0.0504766	0.000187295	Common
Klhdc4	1.31e-08	0.0504686	0.000407936	Common
Dnajb14	1.02e-06	0.0503559	0.0319352	Common
Itfg1	3.29e-07	0.0502431	0.0102693	Common
Mtfr1	2.55e-08	0.0502262	0.000797198	Common
Msl3	3.63e-10	0.0501726	1.14e-05	Common
Zc3h18	1.22e-06	0.0501405	0.0380445	Common
Pgs1	7.3e-09	0.0501211	0.00022793	Common
Smn1	6.96e-07	0.0500964	0.0217462	Common
Camk2g	6.04e-12	0.0499477	1.89e-07	Common
Mfn2	9.65e-10	0.0499284	3.01e-05	Common
Zcchc10	4.94e-13	0.0499016	1.54e-08	Common
Irf3	3.67e-07	0.0498293	0.0114669	Common
Sco1	9.22e-10	0.0497567	2.88e-05	Common
Yod1	8.53e-11	0.0496543	2.66e-06	Common
Pisd	3.2e-08	0.0496069	0.000999292	Common
Mcrs1	5.83e-08	0.0495998	0.00182069	Common
Mfap1a	7.57e-14	0.049591	2.36e-09	Common
Cntrl	5.97e-09	0.0495576	0.00018646	Common
Nlk	1.57e-10	0.0494464	4.91e-06	Common
Ermp1	1.42e-11	0.0494417	4.45e-07	Common
Asb3	6e-12	0.0494055	1.87e-07	Common
Rdm1	9.55e-11	0.0493272	2.98e-06	Common
Plcb3	8.49e-08	0.0490744	0.00265224	Common
Naa25	6.44e-10	0.0490319	2.01e-05	Common
Sin3a	7.76e-10	0.0489808	2.42e-05	Common
Dhrs13	1.05e-08	0.0489767	0.000328251	Common
Tnni2	9.86e-16	0.0489713	3.08e-11	Common
Nup160	2.18e-10	0.0486917	6.82e-06	Common
Mid2	4e-11	0.0486538	1.25e-06	Common
Golga5	4.51e-09	0.0486055	0.0001409	Common
Fbxo31	2.88e-10	0.0483502	8.99e-06	Common
Dusp28	3.01e-11	0.0483221	9.4e-07	Common
Commd10	8.8e-09	0.0482215	0.000274916	Common
Dimt1	2.25e-13	0.048215	7.02e-09	Common
Spryd4	2.96e-12	0.0481606	9.25e-08	Common
Mon1a	1.45e-11	0.0480654	4.54e-07	Common
Fbxl6	5.57e-08	0.0479314	0.00173916	Common
Itsn2	3.47e-09	0.0477742	0.000108371	Common
Fam213b	2.4e-12	0.0477622	7.51e-08	Common
Hmgxb4	2.21e-08	0.0477226	0.000689409	Common
Bcor	1.57e-09	0.0476712	4.9e-05	Common
Pter	1.06e-11	0.0475622	3.31e-07	Common
Plce1	3.59e-08	0.0474034	0.00112035	Common
Zfp639	7.68e-10	0.0472971	2.4e-05	Common
Got1	9.58e-09	0.0472968	0.00029904	Common
Mrps11	4.89e-07	0.0472042	0.0152769	Common
Ctnnbl1	6.62e-11	0.0471513	2.07e-06	Common
Rpp14	1.88e-08	0.0471079	0.000586204	Common
Scoc	2.59e-08	0.0470715	0.000810259	Common
Pmpca	3.4e-07	0.0467642	0.0106121	Common
Tor1b	1.7e-10	0.0465716	5.3e-06	Common
Med25	1.42e-06	0.0465561	0.0442438	Common
Xrcc1	2.5e-09	0.0465508	7.82e-05	Common
Tent4a	5.28e-12	0.0463266	1.65e-07	Common
Mta3	2.81e-07	0.0463183	0.00876211	Common
Rrn3	9.65e-10	0.0461256	3.01e-05	Common
Dph5	6.94e-10	0.0460942	2.17e-05	Common
Cryl1	5.46e-08	0.0460666	0.00170359	Common
Ints7	3.35e-09	0.046047	0.00010458	Common
Immp2l	1.45e-09	0.0459908	4.53e-05	Common
Elf2	9.51e-07	0.0459244	0.0296946	Common
Akr1e1	1.94e-07	0.0458905	0.00605304	Common
Det1	4.03e-11	0.0458894	1.26e-06	Common
Kat14	7.76e-09	0.0458828	0.000242296	Common
Map3k5	1.68e-07	0.0457577	0.00525255	Common
Rnf8	2.04e-09	0.0456751	6.37e-05	Common
Coq3	4.85e-11	0.0455782	1.52e-06	Common
Rpf2	3.98e-10	0.0455042	1.24e-05	Common
Saal1	9.8e-10	0.0455031	3.06e-05	Common
Stau2	2.14e-10	0.0452233	6.7e-06	Common
Kalrn	2.94e-12	0.0450355	9.17e-08	Common
[truncated: 989 more rows]

## Sheet: proliferative_diff
	p_val	avg_log2FC	p_val_adj
Pgc	1.25599e-84	5.25009	3.92209e-80	Tissue
Gkn1	1.27388e-97	5.07038	3.97795e-93	Tissue
Gkn2	7.58304e-97	4.62804	2.36796e-92	Tissue
Lgals2	4.13912e-82	4.19477	1.29252e-77	Tissue
Muc5ac	1.0783e-119	3.71603	3.3672e-115	Tissue
Tff2	1.05507e-58	3.43334	3.29468e-54	Tissue
Hspa1b	1.97623e-92	2.95288	6.17119e-88	Tissue
Hspa1a	3.38896e-94	2.94027	1.05827e-89	Tissue
Pla2g1b	4.54998e-86	2.8923	1.42082e-81	Tissue
Tff1	7.05306e-43	2.88419	2.20246e-38	Tissue
Psca	6.5163e-67	2.78442	2.03484e-62	Tissue
Gsdma2	3.275e-117	2.44179	1.0227e-112	Tissue
Rflnb	1.696e-81	2.07834	5.29609e-77	Tissue
Pga5	5.4917e-110	1.93723	1.7149e-105	Tissue
Tesc	6.27113e-78	1.92928	1.95829e-73	Tissue
Oit1	3.2525e-77	1.80732	1.01566e-72	Tissue
Dnajb1	4.22511e-32	1.79241	1.31937e-27	Tissue
Mucl3	1.62733e-92	1.74152	5.08167e-88	Tissue
Jun	1.72928e-20	1.61022	5.40003e-16	Tissue
Tstd1	1.13483e-73	1.45311	3.54374e-69	Tissue
Ttr	5.56611e-55	1.43619	1.73813e-50	Tissue
Hist1h2ap	1.28e-14	1.35763	3.99704e-10	Tissue
Fam3c	4.75613e-69	1.3572	1.4852e-64	Tissue
Rbp2	8.1806e-104	1.35178	2.5546e-99	Tissue
Mgst3	1.10627e-42	1.31031	3.45456e-38	Tissue
Crip1	2.15379e-66	1.28017	6.72563e-62	Tissue
Klf4	2.88899e-35	1.2565	9.02143e-31	Tissue
Mogat1	5.6943e-124	1.23367	1.7782e-119	Tissue
Jund	2.81016e-18	1.22528	8.7753e-14	Tissue
Klf2	1.80553e-33	1.22377	5.63812e-29	Tissue
Bex4	4.8951e-100	1.22279	1.52861e-95	Tissue
mt-Nd3	7.30426e-70	1.17426	2.2809e-65	Tissue
Ctse	2.25214e-48	1.15446	7.03277e-44	Tissue
Ucp2	4.25026e-66	1.15334	1.32723e-61	Tissue
Cmtm7	1.24188e-73	1.13626	3.87801e-69	Tissue
Rhob	2.76527e-44	1.13106	8.6351e-40	Tissue
Btg2	2.75617e-09	1.10161	8.60669e-05	Tissue
Akr1c14	1.41079e-75	1.08368	4.40547e-71	Tissue
H1fx	1.31435e-52	1.08137	4.10433e-48	Tissue
Bace2	1.80537e-59	1.06938	5.63764e-55	Tissue
Fxyd3	1.13662e-68	1.06285	3.54933e-64	Tissue
Btbd3	1.28492e-59	1.04043	4.01241e-55	Tissue
Pdia2	1.3845e-85	1.03642	4.32339e-81	Tissue
Arhgdig	1.16039e-51	1.03277	3.62356e-47	Tissue
Fos	9.82331e-11	1.01952	3.06753e-06	Tissue
Car2	6.0627e-47	1.01158	1.8932e-42	Tissue
Pttg1ip	3.06915e-54	1.00484	9.58403e-50	Tissue
Pon2	4.18577e-60	0.983406	1.30709e-55	Common
Dusp1	1.77187e-16	0.983208	5.53302e-12	Common
Car9	1.23453e-49	0.979489	3.85505e-45	Common
Uba52	5.58055e-70	0.965581	1.74264e-65	Common
Pdcd4	7.50492e-55	0.954565	2.34356e-50	Common
C2cd4a	1.80872e-73	0.9478	5.64809e-69	Common
Id3	3.09881e-29	0.938058	9.67666e-25	Common
Rsrp1	2.65779e-52	0.928793	8.29949e-48	Common
Tspan33	1.20977e-83	0.923402	3.77776e-79	Common
Agr2	1.04524e-21	0.912436	3.26397e-17	Common
Cxcl17	6.76585e-42	0.912204	2.11277e-37	Common
Zfp36	2.43442e-11	0.904795	7.60197e-07	Common
Spink4	2.12646e-35	0.896955	6.6403e-31	Common
Tspan15	1.28088e-45	0.882497	3.99981e-41	Common
Nqo1	6.25101e-47	0.878934	1.952e-42	Common
P3h4	6.93923e-88	0.87844	2.16691e-83	Common
Sult1b1	3.74987e-47	0.873785	1.17097e-42	Common
Tmsb10	4.82174e-44	0.863008	1.50568e-39	Common
Tnfrsf21	1.16441e-53	0.860732	3.63609e-49	Common
Klf6	3.94044e-08	0.859587	0.00123048	Common
Emp1	7.84431e-46	0.852702	2.44954e-41	Common
Slc9a1	2.84563e-60	0.841114	8.88605e-56	Common
Fgfbp1	1.65809e-36	0.839317	5.17773e-32	Common
Ppp3ca	8.50818e-41	0.833751	2.65685e-36	Common
Pik3r1	1.08468e-36	0.825756	3.38714e-32	Common
Anxa10	3.16689e-39	0.822515	9.88924e-35	Common
Slc9b2	1.2394e-100	0.817047	3.87033e-96	Common
Vsig1	4.4339e-36	0.809215	1.38457e-31	Common
Sptssb	2.58407e-28	0.806346	8.06926e-24	Common
Slc1a3	6.89748e-40	0.805948	2.15388e-35	Common
Basp1	3.48239e-52	0.79832	1.08745e-47	Common
Teddm3	4.05046e-85	0.784793	1.26484e-80	Common
Sult2b1	6.64382e-71	0.764212	2.07467e-66	Common
Tmem151a	9.4753e-113	0.755221	2.9588e-108	Common
Nr2f2	1.45894e-39	0.753356	4.55582e-35	Common
Cpn1	1.52511e-29	0.737679	4.76246e-25	Common
Hmgn2	2.27664e-31	0.728739	7.10927e-27	Common
Gcnt3	1.87196e-41	0.728726	5.84556e-37	Common
Egr1	6.38478e-09	0.720469	0.000199377	Common
Cwh43	4.02499e-97	0.697964	1.25689e-92	Common
Atpif1	1.92596e-47	0.690507	6.01418e-43	Common
Tomm7	6.71199e-43	0.688166	2.09595e-38	Common
Ppic	1.17828e-42	0.678301	3.67943e-38	Common
1700016K19Rik	7.74571e-75	0.677842	2.41875e-70	Common
Pllp	7.63999e-41	0.674662	2.38574e-36	Common
Stmn1	1.17372e-30	0.667104	3.66518e-26	Common
Npw	1.53328e-90	0.664609	4.78796e-86	Common
Foxq1	2.14713e-22	0.656993	6.70485e-18	Common
Golph3	6.73628e-37	0.652911	2.10354e-32	Common
Atp5e	1.82877e-50	0.649696	5.71071e-46	Common
Gata6	2.88467e-32	0.644791	9.00796e-28	Common
Ndufa1	2.99229e-39	0.640652	9.34402e-35	Common
Usp53	1.77475e-41	0.637421	5.542e-37	Common
Lockd	7.91727e-37	0.633132	2.47232e-32	Common
mt-Atp8	3.88392e-34	0.632485	1.21283e-29	Common
Rnf130	2.31605e-40	0.631429	7.23233e-36	Common
Erlin1	5.03167e-33	0.6283	1.57124e-28	Common
2210404E10Rik	4.00987e-80	0.625173	1.25216e-75	Common
Smim6	7.16424e-30	0.62517	2.23718e-25	Common
Lrpap1	2.13098e-26	0.623778	6.65441e-22	Common
Sult1c2	1.0617e-31	0.611179	3.31536e-27	Common
Tceal8	1.55769e-65	0.602355	4.86421e-61	Common
Actg1	3.9065e-36	0.597895	1.21988e-31	Common
Usp50	4.55415e-69	0.597015	1.42212e-64	Common
Hsp90aa1	3.66597e-18	0.595347	1.14477e-13	Common
1810037I17Rik	2.05062e-31	0.592729	6.40347e-27	Common
Jup	3.04111e-35	0.591955	9.49646e-31	Common
Rpl35	3.78892e-51	0.587928	1.18317e-46	Common
Hpgd	1.25916e-31	0.587349	3.93197e-27	Common
Dnaja1	6.42567e-16	0.579702	2.00654e-11	Common
Nfix	1.29167e-27	0.574699	4.0335e-23	Common
Ptma	8.15627e-56	0.571406	2.54696e-51	Common
1700025G04Rik	2.71377e-62	0.567812	8.4743e-58	Common
Rbp1	2.55166e-37	0.565472	7.96808e-33	Common
Hspa8	1.34153e-22	0.563936	4.1892e-18	Common
Cgref1	1.30546e-48	0.557099	4.07657e-44	Common
Gde1	1.70762e-24	0.555608	5.33239e-20	Common
Ptms	4.41051e-14	0.55398	1.37727e-09	Common
Gsn	2.45836e-33	0.549585	7.67672e-29	Common
Cfi	5.14109e-19	0.548497	1.60541e-14	Common
Tox3	5.40235e-30	0.547009	1.68699e-25	Common
Arl6ip1	3.61876e-09	0.546337	0.000113003	Common
Hebp1	7.06038e-67	0.546173	2.20474e-62	Common
Acat1	4.35066e-32	0.536103	1.35858e-27	Common
Casp6	3.17002e-26	0.535908	9.89902e-22	Common
Rab27b	6.28846e-27	0.535402	1.9637e-22	Common
Oat	2.94747e-24	0.534514	9.20406e-20	Common
Il11ra1	1.52288e-40	0.534029	4.75551e-36	Common
Socs3	7.48058e-08	0.533951	0.00233596	Common
Hmgb2	3.31213e-24	0.530065	1.03428e-19	Common
Dpm3	7.28987e-29	0.530021	2.27641e-24	Common
Ccnb2	6.57537e-12	0.527862	2.05329e-07	Common
Tsc22d3	8.04495e-51	0.523998	2.5122e-46	Common
Tmem246	5.68198e-26	0.523445	1.77431e-21	Common
Ppp2r1b	7.40437e-29	0.522488	2.31216e-24	Common
Fkbp9	4.39574e-38	0.521743	1.37266e-33	Common
Arhgap24	3.09804e-49	0.515876	9.67426e-45	Common
Cela1	3.60359e-10	0.510516	1.12529e-05	Common
Atp5j2	9.16533e-35	0.51041	2.86206e-30	Common
H2afv	2.56077e-19	0.509558	7.99653e-15	Common
Gm26802	9.29804e-16	0.504104	2.9035e-11	Common
H2afj	1.11017e-29	0.5021	3.46673e-25	Common
Tspan8	2.93517e-34	0.501508	9.16565e-30	Common
Ckap4	1.02401e-21	0.500094	3.19768e-17	Common
Cotl1	4.43534e-15	0.499942	1.38502e-10	Common
Rpl36	2.70201e-38	0.499718	8.43757e-34	Common
Rhou	3.27957e-30	0.49658	1.02411e-25	Common
Rpl37a	2.79635e-54	0.495088	8.73216e-50	Common
Rpl39	2.58326e-52	0.493921	8.06676e-48	Common
Smim4	7.40672e-41	0.492954	2.3129e-36	Common
Peli1	4.16037e-33	0.49203	1.29916e-28	Common
Glul	4.49885e-11	0.489381	1.40485e-06	Common
Rpl37	1.01063e-44	0.487333	3.1559e-40	Common
Pqlc1	1.63727e-25	0.485685	5.1127e-21	Common
A4gnt	8.50924e-30	0.485354	2.65718e-25	Common
4930404N11Rik	1.8582e-57	0.48532	5.80259e-53	Common
Il18	6.86439e-28	0.485183	2.14354e-23	Common
Phyh	2.77625e-24	0.484998	8.66939e-20	Common
mt-Nd4l	7.44472e-21	0.483455	2.32476e-16	Common
Cox7c	7.56776e-37	0.4829	2.36318e-32	Common
Slc39a14	3.94319e-43	0.480467	1.23134e-38	Common
Galnt12	6.16395e-20	0.479435	1.92482e-15	Common
Gstt1	3.13638e-29	0.472817	9.79397e-25	Common
Hmgn3	1.02438e-24	0.471989	3.19883e-20	Common
Ndufa5	3.58675e-25	0.470455	1.12004e-20	Common
Gata4	1.24433e-25	0.470355	3.88568e-21	Common
Tent5a	9.50078e-18	0.468324	2.96681e-13	Common
Socs2	7.46519e-35	0.46747	2.33115e-30	Common
Tagln2	2.6482e-27	0.463636	8.26955e-23	Common
Tln2	1.08986e-30	0.460141	3.40331e-26	Common
Lamp1	6.36882e-26	0.4596	1.98879e-21	Common
Mtch1	1.54742e-23	0.451506	4.83212e-19	Common
H3f3b	1.88662e-20	0.447956	5.89134e-16	Common
Papss2	1.02175e-34	0.445003	3.19061e-30	Common
Nrm	2.03549e-26	0.443796	6.35621e-22	Common
Selenop	1.46918e-18	0.440003	4.58779e-14	Common
Chd9	1.38581e-17	0.436351	4.32747e-13	Common
Ost4	5.1416e-21	0.435896	1.60557e-16	Common
Creb3l4	6.36168e-17	0.431534	1.98656e-12	Common
Gmds	8.50663e-19	0.431358	2.65636e-14	Common
Yipf4	6.5667e-25	0.429207	2.05058e-20	Common
Perp	9.3561e-20	0.428017	2.92163e-15	Common
Kcnn4	1.14637e-18	0.426928	3.57977e-14	Common
Ugcg	7.07641e-22	0.424398	2.20975e-17	Common
Atp5k	2.59978e-22	0.423379	8.11833e-18	Common
Pmepa1	4.06057e-28	0.423037	1.26799e-23	Common
Gpm6a	1.18343e-72	0.422016	3.69551e-68	Common
Id4	1.96835e-50	0.420327	6.14658e-46	Common
Smagp	4.16263e-18	0.416724	1.29987e-13	Common
1810022K09Rik	5.32857e-20	0.416334	1.66395e-15	Common
Sult1d1	1.06055e-13	0.415003	3.31178e-09	Common
Txndc5	1.299e-17	0.413583	4.05639e-13	Common
Tfdp2	5.19778e-21	0.412772	1.62311e-16	Common
Bcat2	3.42193e-20	0.410559	1.06857e-15	Common
Nop10	1.316e-20	0.410266	4.10948e-16	Common
Itpripl2	1.17346e-32	0.410242	3.66435e-28	Common
Tnn	2.44127e-66	0.409715	7.62336e-62	Common
Ces2g	2.45633e-26	0.407298	7.67039e-22	Common
Zbtb20	6.73202e-23	0.4029	2.10221e-18	Common
Cd82	3.62788e-19	0.402899	1.13288e-14	Common
Igf1	4.1841e-54	0.402037	1.30657e-49	Common
Purb	3.7896e-17	0.401707	1.18338e-12	Common
Ltbp4	5.61904e-47	0.401173	1.75466e-42	Common
Mrpl52	2.5135e-20	0.400669	7.8489e-16	Common
Gas6	2.02133e-14	0.400481	6.31201e-10	Common
Anapc13	5.77995e-16	0.397511	1.8049e-11	Common
Cnbp	1.32168e-18	0.396488	4.12721e-14	Common
Acox1	1.83727e-17	0.394463	5.73724e-13	Common
Ctdspl	5.64138e-18	0.392863	1.76163e-13	Common
Cyp2s1	3.40467e-24	0.392461	1.06318e-19	Common
Tmsb4x	5.3522e-21	0.391148	1.67133e-16	Common
Odc1	3.02333e-15	0.391112	9.44094e-11	Common
Dstn	1.40172e-25	0.39037	4.37714e-21	Common
Smpd3	2.72441e-19	0.389754	8.50753e-15	Common
Slc9a3r2	1.57516e-29	0.388541	4.91875e-25	Common
Osbpl3	1.45546e-29	0.388364	4.54496e-25	Common
Far1	3.27217e-15	0.387474	1.0218e-10	Common
Gxylt1	9.41637e-22	0.385423	2.94045e-17	Common
Mboat1	2.33028e-17	0.382628	7.27677e-13	Common
Id2	4.89327e-13	0.378251	1.52802e-08	Common
Cenpw	3.03244e-18	0.37675	9.46939e-14	Common
Maz	5.53371e-17	0.376334	1.72801e-12	Common
Snhg18	4.64949e-29	0.375515	1.4519e-24	Common
Bpnt1	1.31148e-17	0.374944	4.09535e-13	Common
Rpl22l1	3.00314e-22	0.374245	9.3779e-18	Common
Lmna	4.83585e-15	0.373724	1.51009e-10	Common
Rps21	8.68052e-36	0.373028	2.71067e-31	Common
Scp2	1.30862e-18	0.371385	4.08642e-14	Common
Gipc1	8.82354e-15	0.370142	2.75533e-10	Common
Prkcd	3.2287e-22	0.364311	1.00822e-17	Common
Paqr4	6.46783e-28	0.363944	2.01971e-23	Common
Klk1	8.33354e-42	0.361623	2.60231e-37	Common
Tusc3	8.90963e-18	0.360941	2.78221e-13	Common
Akt1	4.80344e-15	0.358026	1.49997e-10	Common
Vstm2b	4.98872e-52	0.356833	1.55783e-47	Common
Zmiz1	4.87144e-16	0.35579	1.5212e-11	Common
Ppp5c	9.66287e-20	0.355637	3.01742e-15	Common
Zfpm1	4.27315e-14	0.355144	1.33438e-09	Common
Blvrb	7.07624e-13	0.353493	2.2097e-08	Common
Csrp1	4.89965e-18	0.352079	1.53001e-13	Common
Ndufa3	7.36627e-17	0.351662	2.30027e-12	Common
Fmc1	3.47443e-15	0.350597	1.08496e-10	Common
Tmem256	2.30881e-16	0.350517	7.20972e-12	Common
Itm2b	1.2431e-19	0.349887	3.88183e-15	Common
Kcnq1ot1	8.50632e-11	0.349424	2.65627e-06	Common
Pdzd2	3.87493e-61	0.348288	1.21003e-56	Common
Arpp19	5.13557e-17	0.347697	1.60368e-12	Common
Rpl36a	1.02782e-25	0.34713	3.20959e-21	Common
Tst	1.91992e-08	0.346451	0.000599534	Common
Rflna	7.77842e-67	0.345875	2.42897e-62	Common
Nr4a2	3.90456e-21	0.345678	1.21928e-16	Common
Dnph1	5.83828e-15	0.345379	1.82312e-10	Common
Ivns1abp	1.14633e-14	0.345283	3.57965e-10	Common
Zfp579	8.91008e-32	0.345125	2.78235e-27	Common
Pmm2	2.36377e-15	0.34337	7.38133e-11	Common
Vill	4.00789e-21	0.342953	1.25154e-16	Common
Hipk2	2.38194e-16	0.342699	7.43808e-12	Common
Lrp1	4.95702e-58	0.339796	1.54793e-53	Common
Paqr5	6.87441e-28	0.339546	2.14667e-23	Common
Sem1	5.28502e-17	0.338802	1.65035e-12	Common
Oxct1	4.69625e-13	0.337808	1.4665e-08	Common
Cyp2c65	2.93807e-17	0.336511	9.17471e-13	Common
Klf9	8.82016e-23	0.335273	2.75427e-18	Common
Tmem184a	6.30876e-19	0.334849	1.97004e-14	Common
Anapc5	7.99023e-12	0.334121	2.49511e-07	Common
Aldh6a1	6.34622e-33	0.332371	1.98173e-28	Common
Krt8	6.17156e-08	0.329172	0.00192719	Common
Hr	1.8436e-43	0.329141	5.75699e-39	Common
App	3.04168e-12	0.326877	9.49824e-08	Common
Ubald2	8.33043e-11	0.326821	2.60134e-06	Common
Galnt6	3.12233e-17	0.3266	9.75011e-13	Common
Ddx39b	8.74354e-11	0.326579	2.73035e-06	Common
Gm8186	1.84524e-26	0.325904	5.76213e-22	Common
C1galt1	7.97017e-12	0.323821	2.48885e-07	Common
Anxa5	2.50626e-13	0.323428	7.82629e-09	Common
Cbx3	5.24112e-13	0.323019	1.63664e-08	Common
Kpna4	1.27218e-17	0.322265	3.97265e-13	Common
Eif2s3y	5.1571e-62	0.321675	1.61041e-57	Common
Cox19	6.52761e-14	0.317823	2.03838e-09	Common
Phb	1.25928e-11	0.316237	3.93235e-07	Common
Sgpp1	1.52131e-27	0.315165	4.75061e-23	Common
Osgep	5.34589e-15	0.313854	1.66936e-10	Common
Itgb5	1.8918e-34	0.313645	5.90753e-30	Common
Pim3	1.39785e-12	0.313404	4.36507e-08	Common
Ces1f	8.09708e-38	0.309324	2.52847e-33	Common
Foxn3	7.91699e-16	0.308854	2.47224e-11	Common
Pgrmc1	9.50511e-14	0.308654	2.96816e-09	Common
Smpdl3a	3.31165e-18	0.30793	1.03413e-13	Common
Smoc1	1.66893e-51	0.305524	5.21157e-47	Common
Tubb5	6.22497e-12	0.3041	1.94387e-07	Common
Nt5e	1.42859e-39	0.303066	4.46105e-35	Common
Pum2	6.64838e-13	0.302834	2.07609e-08	Common
Gpt	4.02118e-32	0.302335	1.25569e-27	Common
Srsf2	4.43303e-12	0.301908	1.3843e-07	Common
Dctn6	1.57952e-15	0.300305	4.93236e-11	Common
Arl2bp	1.06433e-11	0.300267	3.3236e-07	Common
Rhoa	1.69015e-13	0.29841	5.27783e-09	Common
Pnliprp2	1.14725e-15	0.29836	3.58252e-11	Common
Ybx3	3.10697e-10	0.298233	9.70213e-06	Common
Agpat2	5.47524e-16	0.297302	1.70975e-11	Common
Swt1	2.99693e-09	0.296455	9.3585e-05	Common
Bri3	1.99257e-14	0.295978	6.2222e-10	Common
Rap1a	2.1681e-11	0.294782	6.77031e-07	Common
Calm2	6.56672e-09	0.294356	0.000205059	Common
Snrpg	9.48309e-14	0.293751	2.96129e-09	Common
Nde1	2.57024e-11	0.29347	8.0261e-07	Common
Spats2l	2.62655e-22	0.292019	8.20191e-18	Common
Ass1	7.67896e-29	0.291364	2.39791e-24	Common
Cers4	1.12546e-19	0.28869	3.51446e-15	Common
Clk1	8.16918e-11	0.287896	2.55099e-06	Common
Smad7	6.47372e-23	0.287407	2.02155e-18	Common
St6galnac2	1.36777e-15	0.287168	4.27113e-11	Common
Eci1	9.48e-11	0.286243	2.96032e-06	Common
Uap1	4.23443e-11	0.285551	1.32229e-06	Common
Adgrg2	9.63032e-29	0.285042	3.00726e-24	Common
Syngr2	1.85945e-11	0.284154	5.8065e-07	Common
Fut2	9.44372e-15	0.283664	2.94899e-10	Common
Gprc5a	1.0314e-17	0.283275	3.22077e-13	Common
Pla2g12a	8.81775e-09	0.28296	0.000275352	Common
Atp2a3	7.07563e-24	0.280539	2.20951e-19	Common
Slc9a4	2.60391e-12	0.278985	8.13122e-08	Common
Lsm6	3.86951e-13	0.27841	1.20833e-08	Common
Smad6	1.43397e-39	0.277341	4.47787e-35	Common
Cdh1	4.08686e-10	0.275035	1.2762e-05	Common
Slc39a11	2.00467e-13	0.274713	6.25999e-09	Common
Rpl35a	2.8121e-24	0.274384	8.78136e-20	Common
Rnf152	1.27844e-23	0.27378	3.99218e-19	Common
Sytl2	3.31157e-15	0.273507	1.03411e-10	Common
Kif22	1.82566e-09	0.273469	5.70098e-05	Common
Ckap2	1.56235e-10	0.273354	4.87877e-06	Common
Ezr	3.74955e-09	0.272867	0.000117087	Common
Akr1c13	1.05628e-09	0.272602	3.29845e-05	Common
Tmem51	4.67557e-11	0.272295	1.46004e-06	Common
Cystm1	1.06726e-15	0.272198	3.33273e-11	Common
Ppa1	1.55617e-07	0.271813	0.00485947	Common
Gltp	6.96247e-11	0.271604	2.17417e-06	Common
Pls1	5.82774e-10	0.271525	1.81983e-05	Common
Kitl	7.46864e-10	0.271198	2.33223e-05	Common
Dgkz	2.53448e-24	0.271027	7.91442e-20	Common
Gpd1l	5.88075e-18	0.270939	1.83638e-13	Common
Nenf	7.61494e-14	0.270049	2.37792e-09	Common
Luc7l3	6.47097e-09	0.26946	0.000202069	Common
Ckmt1	4.21715e-09	0.269352	0.000131689	Common
Utp11	2.67347e-09	0.269136	8.34844e-05	Common
Bola2	8.71224e-11	0.267119	2.72057e-06	Common
Gm10076	2.98822e-14	0.26677	9.33132e-10	Common
Cox6c	1.96402e-16	0.266457	6.13306e-12	Common
Rps27	1.83418e-20	0.26559	5.72758e-16	Common
Slc35g1	5.46203e-10	0.265048	1.70563e-05	Common
Atp5l	3.77474e-14	0.264353	1.17874e-09	Common
Spop	7.31238e-10	0.264342	2.28344e-05	Common
Irf6	1.61136e-12	0.262904	5.03179e-08	Common
Hs3st3b1	6.16949e-18	0.261872	1.92655e-13	Common
Pccb	3.99774e-14	0.260519	1.24838e-09	Common
Cyp2c23	3.75099e-12	0.258788	1.17132e-07	Common
Dgcr2	1.09318e-08	0.258584	0.000341368	Common
Aadac	1.66581e-38	0.258017	5.20183e-34	Common
Gm9493	2.03345e-35	0.25776	6.34986e-31	Common
Eif4a2	6.30029e-08	0.256942	0.00196739	Common
Slirp	3.91509e-11	0.256877	1.22257e-06	Common
Coq8a	1.24893e-28	0.256111	3.90004e-24	Common
Chia1	5.99403e-56	0.256034	1.87176e-51	Common
Cdc42ep5	3.69974e-08	0.255565	0.00115532	Common
Racgap1	8.27999e-08	0.255449	0.00258559	Common
Eif4ebp2	4.24524e-09	0.255141	0.000132566	Common
Pcbd1	3.04122e-09	0.255115	9.4968e-05	Common
Pak4	6.40778e-13	0.25421	2.00096e-08	Common
Brms1	2.26472e-11	0.252978	7.07203e-07	Common
Ern2	6.43354e-09	0.251384	0.0002009	Common
Ivd	4.02309e-15	0.250434	1.25629e-10	Common
Pycard	1.83243e-08	0.249565	0.000572213	Common
Plekha6	3.36696e-13	0.249212	1.0514e-08	Common
Uqcrc1	1.34678e-07	0.247048	0.00420558	Common
Cited4	2.00381e-13	0.245862	6.25731e-09	Common
Ndel1	1.98303e-11	0.245851	6.19239e-07	Common
Dusp23	3.19135e-15	0.245619	9.96561e-11	Common
Smc4	1.22831e-08	0.244605	0.000383564	Common
Farsb	2.37303e-09	0.243495	7.41025e-05	Common
Lypd6	4.38486e-41	0.24286	1.36926e-36	Common
Pigyl	1.05383e-10	0.242655	3.29081e-06	Common
Cpq	7.22324e-26	0.242454	2.2556e-21	Common
Marcks	7.1977e-09	0.241887	0.000224763	Common
Exosc5	3.95216e-09	0.241587	0.000123414	Common
Bag1	3.09687e-10	0.241345	9.6706e-06	Common
Pa2g4	1.54748e-08	0.239938	0.000483233	Common
Hint2	5.49594e-07	0.239666	0.0171622	Common
Arglu1	4.75533e-09	0.237902	0.000148495	Common
Tmx2	5.97086e-09	0.237632	0.000186452	Common
Rpia	2.38714e-11	0.237451	7.45433e-07	Common
Arl1	8.51929e-09	0.237328	0.000266032	Common
Capns1	4.93734e-08	0.237286	0.00154178	Common
Yipf1	1.59304e-09	0.236394	4.97458e-05	Common
Ywhaq	8.49259e-10	0.236286	2.65198e-05	Common
Aldh2	3.76359e-08	0.235585	0.00117526	Common
Gramd4	7.77726e-26	0.235466	2.4286e-21	Common
Rbmx	1.78794e-09	0.235454	5.5832e-05	Common
Mzt1	2.45767e-09	0.234354	7.67455e-05	Common
Cdkn2c	3.22484e-11	0.233722	1.00702e-06	Common
Me2	3.74739e-11	0.233605	1.1702e-06	Common
Ube2n	3.92001e-08	0.233496	0.0012241	Common
Kcnk10	1.18898e-23	0.233088	3.71284e-19	Common
Trim46	8.96433e-30	0.232556	2.79929e-25	Common
Upf1	3.19989e-09	0.232332	9.99228e-05	Common
Tle3	2.62311e-13	0.232227	8.19118e-09	Common
Cit	8.61302e-09	0.232146	0.000268959	Common
Clybl	1.14214e-10	0.231493	3.56655e-06	Common
Maea	1.07824e-09	0.231193	3.36701e-05	Common
Atf1	5.9698e-09	0.231178	0.000186419	Common
Fhl1	1.19969e-45	0.230988	3.74629e-41	Common
Ephx2	9.33047e-33	0.230653	2.91363e-28	Common
Slc9a2	1.56727e-14	0.230407	4.8941e-10	Common
Ubl5	1.7431e-09	0.22898	5.44318e-05	Common
Fah	4.68053e-27	0.228979	1.46159e-22	Common
Krcc1	2.27962e-08	0.228935	0.000711856	Common
Bckdha	2.0261e-17	0.228855	6.32691e-13	Common
Tmem30b	2.93806e-11	0.227942	9.17469e-07	Common
Foxp4	1.62016e-09	0.22778	5.05929e-05	Common
Pkmyt1	4.15975e-15	0.227407	1.29897e-10	Common
Tprgl	4.20678e-11	0.225742	1.31365e-06	Common
Gm3336	1.58637e-10	0.225626	4.95375e-06	Common
2210407C18Rik	2.92933e-17	0.224659	9.14743e-13	Common
Hmgn5	8.39486e-07	0.223474	0.0262146	Common
Lsm7	3.76744e-07	0.22339	0.0117646	Common
Herpud1	1.28957e-07	0.223148	0.00402695	Common
Tpk1	1.44142e-17	0.223108	4.50112e-13	Common
Hnrnpdl	7.70901e-08	0.222669	0.00240729	Common
Alyref	1.18118e-06	0.222656	0.0368847	Common
Rad21	8.69116e-07	0.222434	0.0271399	Common
Sdcbp2	1.1895e-07	0.222391	0.00371446	Common
Aplp1	3.06752e-33	0.221965	9.57893e-29	Common
Grk6	3.96496e-14	0.221485	1.23814e-09	Common
Tmbim1	2.14831e-08	0.220815	0.000670852	Common
Tra2a	1.43965e-07	0.22052	0.0044956	Common
Ppp1r3a	3.30361e-12	0.219409	1.03162e-07	Common
Bag3	2.11164e-10	0.21925	6.59403e-06	Common
Uqcr10	7.99441e-09	0.219044	0.000249641	Common
Ddr1	1.29067e-15	0.218559	4.03038e-11	Common
Fam83c	2.0585e-39	0.218452	6.42808e-35	Common
mt-Co3	7.24883e-12	0.217894	2.26359e-07	Common
Ctbp1	1.72307e-07	0.217752	0.00538064	Common
Espn	2.29043e-16	0.2169	7.15234e-12	Common
Fcho1	1.01181e-36	0.21631	3.15958e-32	Common
Vdac1	5.31783e-07	0.215627	0.016606	Common
Fut4	4.81385e-33	0.215621	1.50322e-28	Common
Fkbp5	2.01149e-22	0.215083	6.28127e-18	Common
Slc48a1	1.12407e-11	0.215068	3.51014e-07	Common
Vps13c	7.10939e-10	0.214776	2.22005e-05	Common
Fzd4	1.73827e-19	0.214431	5.42809e-15	Common
Wdsub1	3.10946e-22	0.214117	9.7099e-18	Common
Pdia6	1.03758e-06	0.213622	0.0324004	Common
Mfsd6	7.65148e-12	0.213447	2.38933e-07	Common
Fam234b	5.68397e-30	0.212876	1.77493e-25	Common
Pkdcc	8.9256e-09	0.212268	0.00027872	Common
Rnaseh2b	9.74526e-10	0.212014	3.04315e-05	Common
Ulk1	3.04528e-23	0.211836	9.50949e-19	Common
Ncoa7	1.98773e-14	0.211816	6.20708e-10	Common
Ndufb4	3.15963e-09	0.211803	9.86659e-05	Common
Slc9a6	3.43347e-13	0.211369	1.07217e-08	Common
Romo1	3.16708e-07	0.210881	0.00988983	Common
Cfap69	1.92039e-30	0.210622	5.99681e-26	Common
Gm10073	4.20288e-07	0.210012	0.0131243	Common
Sptlc2	1.65941e-07	0.209807	0.00518184	Common
Pheta1	1.37575e-17	0.209677	4.29607e-13	Common
Slc5a5	2.46097e-32	0.20946	7.68488e-28	Common
Vars2	1.00662e-13	0.209437	3.14338e-09	Common
Fam114a1	1.14458e-14	0.209226	3.57417e-10	Common
Lypd6b	1.60767e-14	0.20921	5.02026e-10	Common
Cmss1	1.06804e-10	0.209066	3.33517e-06	Common
Ndufb3	6.75848e-07	0.208886	0.0211047	Common
Hexa	1.16547e-10	0.208415	3.63941e-06	Common
CT486005.1	3.51332e-32	0.208002	1.0971e-27	Common
Asf1a	2.61195e-09	0.206805	8.15633e-05	Common
Fam91a1	3.77481e-11	0.205882	1.17876e-06	Common
Inafm1	3.53301e-17	0.205831	1.10325e-12	Common
Cenpm	2.97956e-07	0.205821	0.00930427	Common
Lpcat2	2.91583e-15	0.205726	9.10525e-11	Common
Gjb1	8.18203e-12	0.205424	2.555e-07	Common
B4galt1	1.53363e-10	0.20528	4.78905e-06	Common
Pura	2.18156e-07	0.205135	0.00681235	Common
Rhobtb1	2.07088e-30	0.205124	6.46674e-26	Common
Bicdl2	1.91555e-15	0.204833	5.98168e-11	Common
Mgat4b	5.05174e-08	0.204284	0.00157751	Common
Eml1	1.52561e-21	0.204205	4.76403e-17	Common
Klhl24	2.60728e-12	0.203922	8.14174e-08	Common
Raf1	3.05033e-09	0.203618	9.52526e-05	Common
Gps1	2.26734e-07	0.203071	0.00708022	Common
Sel1l3	4.68419e-07	0.202976	0.0146273	Common
Slc25a35	4.06914e-21	0.202296	1.27067e-16	Common
Kif1c	3.44465e-12	0.202246	1.07566e-07	Common
Tcf4	8.46938e-07	0.201965	0.0264473	Common
Snx10	8.36501e-07	0.201736	0.0261214	Common
Shroom3	1.21325e-10	0.201677	3.7886e-06	Common
Mst1r	1.12275e-21	0.200558	3.506e-17	Common
Fndc3b	4.82868e-09	0.200134	0.000150785	Common
Scnn1a	5.45942e-27	0.199839	1.70481e-22	Common
Rasgrp1	3.06968e-32	0.199307	9.58569e-28	Common
Add3	8.38201e-07	0.198799	0.0261745	Common
Tpm3-rs7	3.43511e-13	0.198722	1.07268e-08	Common
Tcf7l2	9.53719e-09	0.198175	0.000297818	Common
Mxd4	6.94168e-10	0.197763	2.16768e-05	Common
Uqcrb	1.18048e-07	0.196618	0.00368628	Common
Rbms1	4.20953e-07	0.19649	0.0131451	Common
Ptprf	1.23635e-08	0.195564	0.000386075	Common
AC160336.1	2.31076e-35	0.195446	7.21582e-31	Common
Pde4d	2.69701e-14	0.195304	8.42194e-10	Common
Pla2g10	1.46247e-06	0.194244	0.0456686	Common
AB124611	1.7178e-31	0.193993	5.36417e-27	Common
Triobp	4.5931e-08	0.193699	0.00143429	Common
Lrrc58	8.06681e-09	0.193447	0.000251902	Common
Mettl9	4.35102e-07	0.193148	0.0135869	Common
Enpp4	2.3301e-15	0.192556	7.27621e-11	Common
Ctdsp1	8.43214e-10	0.192415	2.6331e-05	Common
Ovol2	2.31728e-15	0.1914	7.23617e-11	Common
Plxnb2	1.01122e-06	0.190001	0.0315772	Common
Cd59a	1.53585e-29	0.189904	4.79599e-25	Common
Slc22a18	3.25019e-12	0.189881	1.01494e-07	Common
Ncapd2	1.73944e-08	0.189738	0.000543175	Common
Klf13	1.48162e-07	0.189338	0.00462666	Common
Ddx3y	2.54314e-35	0.189287	7.94146e-31	Common
Steap2	2.0339e-15	0.189225	6.35126e-11	Common
Smim11	3.11338e-07	0.189128	0.00972216	Common
Hsd11b2	2.40886e-42	0.188627	7.52215e-38	Common
Ccdc85b	1.45614e-30	0.188314	4.54707e-26	Common
Arhgdib	3.11483e-37	0.188263	9.72668e-33	Common
Nxn	2.71715e-14	0.187898	8.48484e-10	Common
Acss1	3.40565e-09	0.18771	0.000106348	Common
Rab5b	2.23764e-11	0.18747	6.98748e-07	Common
Tmem63a	1.57121e-08	0.187415	0.000490642	Common
Slc25a5	1.56162e-07	0.186198	0.00487646	Common
Klhdc2	1.12207e-08	0.185548	0.000350388	Common
Tasp1	9.61696e-14	0.185014	3.00309e-09	Common
Inpp5a	1.25657e-16	0.18454	3.92389e-12	Common
Slc41a2	2.17528e-26	0.184136	6.79275e-22	Common
Anapc11	5.72299e-08	0.183175	0.00178712	Common
Elavl1	2.3971e-07	0.182623	0.00748543	Common
Abhd16a	5.72386e-09	0.182592	0.000178739	Common
Stx17	4.10697e-10	0.181545	1.28248e-05	Common
Grcc10	2.64507e-15	0.180469	8.25977e-11	Common
Cyth3	1.7366e-18	0.18024	5.42288e-14	Common
Smim27	1.75832e-13	0.179883	5.4907e-09	Common
Gnas	6.9135e-08	0.179601	0.00215888	Common
Phldb1	2.91972e-18	0.178685	9.11742e-14	Common
Mkl1	1.0703e-19	0.17827	3.34222e-15	Common
Gstk1	4.44696e-18	0.177951	1.38865e-13	Common
Smtn	4.30894e-17	0.177916	1.34555e-12	Common
Gm13305	7.07708e-34	0.177592	2.20996e-29	Common
Ippk	9.77488e-15	0.176599	3.0524e-10	Common
Acad8	3.85335e-10	0.176062	1.20329e-05	Common
Slc44a4	6.4998e-07	0.176023	0.0202969	Common
Shisa2	6.91281e-22	0.175336	2.15866e-17	Common
Gpt2	9.50428e-16	0.175136	2.9679e-11	Common
Anapc15	7.91168e-07	0.175006	0.0247058	Common
Ptpru	3.0946e-34	0.174918	9.66351e-30	Common
Usp32	2.10437e-13	0.174762	6.57132e-09	Common
Txndc12	1.40521e-06	0.174707	0.0438805	Common
Exoc7	5.02793e-10	0.174325	1.57007e-05	Common
Raph1	1.83739e-07	0.173444	0.00573762	Common
H3f3a	4.47828e-09	0.173186	0.000139843	Common
Decr1	4.29025e-08	0.172712	0.00133972	Common
Psmg2	2.01277e-07	0.172554	0.00628527	Common
Fgfrl1	2.12344e-17	0.172275	6.63086e-13	Common
Phc2	3.54828e-08	0.171819	0.00110802	Common
Abhd14b	3.11827e-07	0.171307	0.00973744	Common
Twsg1	3.81936e-14	0.171298	1.19267e-09	Common
Adi1	1.20478e-08	0.171154	0.000376216	Common
mt-Co1	7.30684e-08	0.171127	0.00228171	Common
Mllt3	4.26033e-07	0.170813	0.0133037	Common
Mtmr12	1.19463e-12	0.170502	3.73048e-08	Common
Sgk1	2.02728e-21	0.170345	6.33059e-17	Common
Nfe2l3	2.39346e-15	0.170007	7.47405e-11	Common
Igf1r	2.2851e-07	0.169295	0.00713567	Common
Naaladl2	5.57988e-23	0.168769	1.74243e-18	Common
Btc	4.7882e-09	0.168563	0.000149521	Common
Ctnnbip1	1.07591e-08	0.168385	0.000335975	Common
Samd8	4.65939e-12	0.168362	1.45499e-07	Common
Ano7	2.62708e-31	0.167952	8.20357e-27	Common
Nipsnap3b	1.14588e-07	0.167459	0.00357825	Common
Hs3st1	2.13887e-15	0.167236	6.67906e-11	Common
Ogdh	1.58473e-06	0.167157	0.0494865	Common
Man1b1	1.68608e-12	0.16694	5.26512e-08	Common
Tmem109	1.27022e-06	0.166623	0.0396653	Common
Nedd1	7.73183e-10	0.164817	2.41442e-05	Common
Clpb	9.8696e-08	0.164747	0.00308198	Common
Rbm47	4.22178e-07	0.163972	0.0131833	Common
Mapkapk3	1.09615e-13	0.163666	3.42294e-09	Common
Tmx4	1.49035e-12	0.163377	4.65393e-08	Common
Zbtb7c	1.1852e-26	0.163242	3.70103e-22	Common
Kdsr	2.8289e-12	0.162185	8.83381e-08	Common
Tsnax	2.8934e-07	0.162046	0.00903522	Common
Pink1	5.48864e-15	0.161983	1.71394e-10	Common
Mbtps1	5.25263e-10	0.161756	1.64024e-05	Common
Rnf38	3.9156e-12	0.160769	1.22272e-07	Common
Tnfaip8	1.2295e-07	0.160079	0.00383937	Common
AY036118	1.62507e-07	0.159887	0.0050746	Common
Cxxc4	6.42759e-29	0.159603	2.00714e-24	Common
Chad	7.80777e-32	0.15951	2.43813e-27	Common
Acy1	3.29032e-13	0.159308	1.02747e-08	Common
Ssx2ip	2.83594e-07	0.159052	0.0088558	Common
Prdm16	3.31248e-11	0.158928	1.03439e-06	Common
Eepd1	5.07062e-21	0.15843	1.5834e-16	Common
Pqlc3	4.62454e-20	0.158395	1.44411e-15	Common
Copz2	1.12388e-16	0.158298	3.50953e-12	Common
Tbl1xr1	1.8341e-08	0.158181	0.000572733	Common
Spata13	1.4299e-15	0.158152	4.46515e-11	Common
Ginm1	5.53594e-10	0.158151	1.72871e-05	Common
Mindy1	3.89255e-07	0.15744	0.0121553	Common
Leprot	2.2791e-07	0.157338	0.00711693	Common
Ptges2	1.55245e-07	0.157171	0.00484784	Common
Zfp395	4.24174e-13	0.156855	1.32457e-08	Common
Tpmt	2.46053e-14	0.156427	7.6835e-10	Common
Cnpy3	1.57876e-06	0.156421	0.0493	Common
Nxt2	2.02729e-15	0.156119	6.33063e-11	Common
Leng8	1.52605e-10	0.156104	4.7654e-06	Common
Evl	1.40943e-06	0.15599	0.0440123	Common
Thra	3.15006e-12	0.155949	9.83668e-08	Common
Aspscr1	1.30732e-08	0.155849	0.000408236	Common
Auh	3.36548e-07	0.155206	0.0105094	Common
Pxylp1	3.3061e-12	0.154653	1.0324e-07	Common
Adam28	4.13985e-07	0.15438	0.0129275	Common
Timp2	3.65479e-08	0.154297	0.00114128	Common
Macrod1	7.71119e-09	0.153326	0.000240797	Common
Tmem171	6.34948e-13	0.153211	1.98275e-08	Common
Eif2d	6.91485e-09	0.153073	0.00021593	Common
Gga2	6.04661e-12	0.152814	1.88818e-07	Common
Snta1	1.74036e-17	0.152718	5.43462e-13	Common
Tmem8	1.26054e-10	0.152641	3.93629e-06	Common
Nup37	8.75684e-08	0.152194	0.0027345	Common
Rps29	4.20562e-10	0.151994	1.31329e-05	Common
2300009A05Rik	1.32444e-06	0.151951	0.0413584	Common
Cdr2	4.25659e-19	0.151931	1.32921e-14	Common
Tcaf1	7.42339e-12	0.151511	2.3181e-07	Common
Slc25a17	1.62811e-07	0.151494	0.0050841	Common
Gm49336	1.37102e-09	0.151482	4.28127e-05	Common
Ldhb	9.61776e-07	0.150887	0.0300334	Common
Sytl1	1.31053e-15	0.150548	4.09239e-11	Common
Gramd1b	3.49489e-14	0.150124	1.09135e-09	Common
Sox21	1.09759e-06	0.149973	0.0342746	Common
Il17re	9.57909e-11	0.149183	2.99126e-06	Common
Galnt10	2.523e-22	0.148985	7.87857e-18	Common
Vps37c	3.14721e-26	0.14889	9.8278e-22	Common
Nup93	9.84809e-09	0.147739	0.000307526	Common
Nelfb	1.30917e-06	0.146704	0.0408814	Common
Trp53rka	1.35764e-14	0.146489	4.2395e-10	Common
Ece1	1.76291e-09	0.146282	5.50503e-05	Common
Gm26532	1.26368e-07	0.145774	0.00394608	Common
Arhgap42	2.00267e-07	0.145529	0.00625373	Common
Bche	1.38476e-16	0.145344	4.32419e-12	Common
Slc2a10	4.35416e-27	0.145046	1.35968e-22	Common
Smo	1.39474e-13	0.14498	4.35537e-09	Common
Plcb4	3.35143e-19	0.144864	1.04655e-14	Common
Hmgcs2	1.44465e-29	0.144777	4.51121e-25	Common
Ensa	1.30806e-07	0.144751	0.00408467	Common
D030056L22Rik	5.81134e-08	0.144716	0.00181471	Common
Bod1	1.28848e-06	0.144579	0.0402352	Common
Pkp3	5.86886e-09	0.143572	0.000183267	Common
Dolpp1	3.28872e-12	0.143374	1.02697e-07	Common
Mut	1.04123e-07	0.143293	0.00325144	Common
Tcaf2	3.00111e-13	0.143103	9.37155e-09	Common
Stat5a	7.12766e-19	0.142867	2.22575e-14	Common
Rxrb	3.33563e-09	0.142788	0.000104162	Common
Gca	9.42893e-15	0.141776	2.94437e-10	Common
Eif1	1.43547e-06	0.141723	0.0448253	Common
Stx5a	5.64989e-08	0.141657	0.00176429	Common
Dnajb4	5.45224e-08	0.14132	0.00170257	Common
Ado	6.63944e-07	0.141245	0.020733	Common
Map4k3	8.86358e-10	0.141234	2.76783e-05	Common
Eri3	4.26543e-08	0.140798	0.00133197	Common
Ctf1	1.47845e-16	0.140715	4.61674e-12	Common
Slc31a2	3.35675e-10	0.140715	1.04821e-05	Common
Smarcd3	8.28677e-27	0.139762	2.58771e-22	Common
Slc44a2	8.17172e-09	0.139396	0.000255178	Common
Ptpn13	1.82583e-09	0.139386	5.70153e-05	Common
Neo1	7.19312e-08	0.138759	0.00224619	Common
Fahd1	1.87097e-10	0.138742	5.84247e-06	Common
Ska2	4.96893e-09	0.138586	0.000155165	Common
Tc2n	2.13126e-08	0.138558	0.000665528	Common
Rnf26	1.06579e-06	0.138356	0.0332814	Common
Gm15417	6.26219e-14	0.137477	1.95549e-09	Common
Kyat3	2.15974e-12	0.137226	6.7442e-08	Common
Frmd4b	3.81968e-07	0.137212	0.0119277	Common
BC029722	8.50084e-10	0.137149	2.65456e-05	Common
Msl1	1.32976e-06	0.136833	0.0415244	Common
Golga5	9.85407e-10	0.136805	3.07713e-05	Common
Lmnb2	9.88564e-09	0.136052	0.000308699	Common
Actb	5.36751e-07	0.135739	0.0167611	Common
Pik3c2g	6.86816e-10	0.135408	2.14472e-05	Common
Mid2	1.1923e-10	0.135407	3.7232e-06	Common
Skil	7.42925e-11	0.135347	2.31993e-06	Common
Dpp9	2.66085e-10	0.135136	8.30904e-06	Common
Gm36738	1.49214e-10	0.134329	4.65951e-06	Common
Herpud2	3.84799e-13	0.134193	1.20161e-08	Common
Hspb11	1.52235e-08	0.133353	0.000475383	Common
Lgmn	7.86564e-08	0.133112	0.0024562	Common
Cda	1.72028e-07	0.132635	0.00537191	Common
Rassf3	1.09831e-07	0.132484	0.00342968	Common
Vps54	1.48954e-06	0.132187	0.0465137	Common
Furin	1.43955e-07	0.13214	0.00449529	Common
Gk5	2.33089e-11	0.132039	7.27868e-07	Common
Snx7	5.80807e-08	0.131656	0.00181369	Common
Mthfd2l	2.76279e-07	0.131172	0.00862737	Common
Shc1	5.63872e-08	0.131058	0.0017608	Common
Amotl1	5.29237e-23	0.130981	1.65265e-18	Common
2810001G20Rik	2.65116e-14	0.130682	8.27878e-10	Common
Fam213b	9.26195e-12	0.130208	2.89223e-07	Common
Tdrd7	3.09786e-11	0.129823	9.6737e-07	Common
Plce1	2.70083e-07	0.129434	0.00843387	Common
Arl4a	6.4554e-08	0.129213	0.00201583	Common
Arhgef4	2.9623e-15	0.127941	9.25038e-11	Common
Gpbp1l1	2.04326e-07	0.127427	0.00638048	Common
Esrrg	2.38158e-10	0.127366	7.43695e-06	Common
Pofut2	2.41363e-07	0.127202	0.00753703	Common
Cish	5.48401e-17	0.127191	1.71249e-12	Common
Nck2	9.74922e-10	0.126657	3.04439e-05	Common
Zfand2a	1.97325e-10	0.126325	6.16187e-06	Common
Snx11	2.98911e-09	0.126086	9.33411e-05	Common
9030622O22Rik	1.32615e-25	0.125951	4.14118e-21	Common
Vcpkmt	1.54662e-12	0.125737	4.82963e-08	Common
Arhgef19	9.28836e-12	0.125435	2.90048e-07	Common
Cnep1r1	2.70213e-07	0.12511	0.00843794	Common
Brip1os	3.90727e-07	0.124784	0.0122012	Common
Mmachc	3.6967e-14	0.124224	1.15437e-09	Common
AC091309.2	2.60818e-07	0.124189	0.00814457	Common
BC016579	4.91023e-20	0.124048	1.53332e-15	Common
Fbxo22	1.39523e-06	0.123916	0.0435689	Common
Gm30025	3.38102e-20	0.123782	1.05579e-15	Common
Rdx	2.47837e-09	0.123623	7.73922e-05	Common
Pcx	1.05765e-07	0.123509	0.00330272	Common
Dele1	1.10384e-08	0.123014	0.000344695	Common
Tmem80	5.72371e-08	0.122809	0.00178734	Common
Egfl7	1.01106e-08	0.121464	0.000315725	Common
Trim47	2.8422e-10	0.121193	8.87534e-06	Common
Leng9	3.87885e-09	0.121079	0.000121125	Common
mt-Nd6	1.73495e-07	0.120678	0.00541772	Common
Neurl1b	8.66845e-09	0.11993	0.00027069	Common
Slc5a3	9.31771e-11	0.11934	2.90964e-06	Common
Cenpt	1.81978e-13	0.119172	5.68262e-09	Common
Bmp2	2.79207e-09	0.118792	8.7188e-05	Common
Sun2	1.92742e-14	0.118539	6.01876e-10	Common
Coq6	3.10523e-09	0.11833	9.69671e-05	Common
Ppp6r1	6.72219e-07	0.118178	0.0209914	Common
Aass	2.70181e-18	0.118061	8.43693e-14	Common
Camkk2	3.20395e-10	0.117597	1.0005e-05	Common
Nrarp	1.06239e-12	0.117483	3.31753e-08	Common
Cyp39a1	2.55828e-09	0.117012	7.98875e-05	Common
Cenpn	1.63762e-11	0.116821	5.11378e-07	Common
Zmym5	1.73189e-08	0.11674	0.000540819	Common
Magi1	3.58208e-07	0.116692	0.0111857	Common
Wipi1	5.38166e-07	0.116582	0.0168053	Common
Sppl3	1.06771e-06	0.116469	0.0333413	Common
Atxn7	1.30562e-09	0.116461	4.07707e-05	Common
Adcy6	9.53066e-07	0.116429	0.0297614	Common
Rcbtb2	4.62577e-11	0.116033	1.44449e-06	Common
Mavs	9.60202e-09	0.115945	0.000299842	Common
Gm2379	7.11162e-22	0.115223	2.22074e-17	Common
Zfp318	4.22455e-09	0.115119	0.00013192	Common
Slco3a1	1.72394e-11	0.115108	5.38336e-07	Common
Fech	1.00499e-06	0.114708	0.0313828	Common
Mafk	3.12116e-09	0.1145	9.74645e-05	Common
Tatdn2	1.68848e-11	0.114331	5.2726e-07	Common
Tmem150b	7.75789e-14	0.114307	2.42256e-09	Common
Lipe	1.74432e-15	0.114154	5.44697e-11	Common
Lrrk1	7.12217e-08	0.114132	0.00222404	Common
Mef2d	5.10461e-07	0.114016	0.0159402	Common
Ntn4	5.83681e-17	0.113109	1.82266e-12	Common
Tmem94	9.63616e-10	0.112878	3.00908e-05	Common
Timp4	7.78716e-14	0.112468	2.4317e-09	Common
Msl2	1.50103e-06	0.111999	0.0468726	Common
Nt5dc2	7.21983e-07	0.111521	0.0225454	Common
Sgce	3.07702e-12	0.111417	9.60861e-08	Common
Spire1	2.95125e-13	0.111184	9.21587e-09	Common
Casp2	2.60652e-08	0.111055	0.000813939	Common
Cbl	9.86751e-07	0.110239	0.0308133	Common
Upp1	6.66596e-07	0.109538	0.0208158	Common
Setd6	4.29631e-08	0.109423	0.00134161	Common
Slc35f5	6.70812e-08	0.10898	0.00209474	Common
Camk2g	1.30606e-14	0.108851	4.07843e-10	Common
Mageh1	1.14559e-13	0.10873	3.57734e-09	Common
Lpcat4	4.3646e-11	0.108136	1.36294e-06	Common
Lztr1	1.01071e-06	0.108	0.0315615	Common
Lysmd3	8.66848e-07	0.107987	0.0270691	Common
Cenpk	1.21202e-06	0.107901	0.0378477	Common
Rita1	2.01343e-08	0.10782	0.000628735	Common
Igsf9	8.27002e-09	0.107613	0.000258248	Common
1110032A03Rik	5.90597e-09	0.107581	0.000184426	Common
Cryzl2	4.9901e-13	0.107485	1.55826e-08	Common
Gse1	2.87705e-10	0.107349	8.98417e-06	Common
Kctd20	4.06039e-09	0.107202	0.000126794	Common
Cox10	5.81124e-07	0.107108	0.0181468	Common
Ttc13	3.38265e-07	0.107076	0.010563	Common
Evpl	1.83522e-14	0.107062	5.73085e-10	Common
Trmt1l	2.91607e-08	0.105977	0.0009106	Common
Lamb2	2.86196e-07	0.105753	0.00893704	Common
Zfp384	1.38176e-10	0.105707	4.31483e-06	Common
AC117239.2	4.03312e-11	0.105573	1.25942e-06	Common
Tmem161a	1.47812e-06	0.105165	0.0461573	Common
Nemp1	1.27137e-07	0.10502	0.0039701	Common
Mfsd4a	2.2428e-11	0.105004	7.00358e-07	Common
Pde3b	1.51765e-06	0.104983	0.0473917	Common
Tm7sf3	7.36836e-11	0.104846	2.30092e-06	Common
Mnd1	2.48476e-07	0.10482	0.00775918	Common
Mllt1	7.76737e-07	0.104802	0.0242552	Common
Rdm1	5.49157e-07	0.104517	0.0171485	Common
Rxra	1.33689e-09	0.104432	4.1747e-05	Common
Palld	2.19525e-07	0.104286	0.00685511	Common
Tbc1d17	2.79267e-07	0.104259	0.00872066	Common
Klf15	8.98797e-15	0.104191	2.80667e-10	Common
Capn2	7.84937e-11	0.104177	2.45112e-06	Common
Zfp101	1.25734e-08	0.103772	0.00039263	Common
Zfp820	9.35396e-08	0.10348	0.00292096	Common
Galntl6	9.82923e-11	0.10318	3.06937e-06	Common
Phactr2	3.108e-09	0.102905	9.70534e-05	Common
Rbm15b	1.90549e-07	0.10287	0.00595028	Common
Gldc	3.22659e-08	0.102784	0.00100757	Common
Ankrd49	2.11974e-07	0.10271	0.00661932	Common
Mmaa	5.29623e-08	0.102232	0.00165385	Common
Parp6	8.09874e-13	0.102227	2.529e-08	Common
Caskin2	2.07402e-07	0.102011	0.00647653	Common
Gan	7.40592e-08	0.101899	0.00231265	Common
Ormdl3	3.31054e-08	0.101359	0.00103378	Common
Tbc1d2b	1.5381e-08	0.101037	0.000480304	Common
Erf	4.10234e-10	0.100394	1.28104e-05	Common
Ptprn2	1.54235e-14	0.100184	4.81629e-10	Common
Ankle1	1.22836e-06	0.100088	0.0383578	Common
Pdcd7	3.33506e-07	0.099632	0.0104144	Common
Eef2k	2.2463e-07	0.0995157	0.00701453	Common
Fntb	9.651e-07	0.0992911	0.0301372	Common
Kif18b	1.35558e-06	0.0985156	0.0423308	Common
Ccdc117	8.00277e-09	0.0981977	0.000249903	Common
Samd1	4.84485e-07	0.0981811	0.015129	Common
Spata2	1.05652e-07	0.0972317	0.0032992	Common
Arntl	5.21624e-08	0.0962002	0.00162888	Common
Gkap1	1.35852e-06	0.0957657	0.0424226	Common
Tsen54	5.26193e-08	0.0957012	0.00164314	Common
Cul4a	2.65739e-07	0.095511	0.00829824	Common
Reps2	1.93368e-12	0.095398	6.03829e-08	Common
Gnptab	7.4498e-08	0.0953571	0.00232635	Common
Fam57a	1.00471e-06	0.0949569	0.0313741	Common
Cpt1a	2.42819e-09	0.0949297	7.58251e-05	Common
Rnf139	5.48445e-07	0.0945436	0.0171263	Common
Nfatc3	9.61011e-08	0.0944204	0.00300095	Common
Map4k2	9.21947e-13	0.0940202	2.87896e-08	Common
Camsap3	8.69559e-07	0.0936385	0.0271537	Common
Tent4a	1.30058e-06	0.0934158	0.0406132	Common
Tmem186	5.88383e-10	0.0927057	1.83734e-05	Common
Nek9	7.17015e-07	0.0926866	0.0223902	Common
Dars2	1.19542e-07	0.0926117	0.00373292	Common
Dnase1l1	3.40532e-10	0.0917238	1.06338e-05	Common
Bace1	2.66634e-09	0.0906364	8.32618e-05	Common
Cox18	1.99543e-08	0.0905068	0.000623112	Common
Gstm6	1.96312e-07	0.090262	0.00613025	Common
Tmem56	2.60886e-08	0.0900848	0.000814669	Common
Lipo3	1.39402e-12	0.0899445	4.35309e-08	Common
Tmem250-ps	9.95187e-07	0.089195	0.0310767	Common
Sgk3	4.24832e-09	0.0891507	0.000132662	Common
Mto1	2.89603e-07	0.0884338	0.00904345	Common
2610035D17Rik	2.36413e-09	0.0883415	7.38247e-05	Common
Ak4	1.3025e-07	0.0880903	0.00406733	Common
2810402E24Rik	8.07754e-09	0.0878712	0.000252237	Common
Xab2	4.22538e-07	0.0878022	0.0131946	Common
Socs7	5.89738e-07	0.0871133	0.0184158	Common
Adam15	1.14495e-09	0.0869675	3.57534e-05	Common
Mtmr6	8.62317e-07	0.0864551	0.0269276	Common
Rrp36	2.6335e-07	0.0853929	0.00822364	Common
Tmem62	4.80826e-09	0.0851193	0.000150147	Common
Ssh3	3.71687e-13	0.0849199	1.16067e-08	Common
Styk1	3.57915e-09	0.0848655	0.000111766	Common
Prkag2	2.22854e-07	0.0847585	0.00695906	Common
Mtfr2	7.18429e-11	0.0838941	2.24344e-06	Common
Clps	6.77858e-17	0.0838578	2.11675e-12	Common
Rnf44	5.58604e-07	0.0837983	0.0174435	Common
Ccar2	1.31311e-06	0.0835079	0.0410046	Common
Cnksr1	2.2703e-07	0.0834622	0.00708945	Common
Pde8a	1.05923e-08	0.0832675	0.000330765	Common
Xxylt1	4.94094e-07	0.0829216	0.0154291	Common
4930452B06Rik	1.9766e-08	0.0826082	0.000617231	Common
Sumf1	3.66422e-09	0.0824212	0.000114423	Common
Slc25a38	7.99824e-07	0.08227	0.0249761	Common
Fam122b	5.29582e-08	0.0818448	0.00165372	Common
Telo2	7.91603e-07	0.0813781	0.0247194	Common
Gm26917	1.72622e-07	0.0811245	0.00539046	Common
Cpne2	7.50645e-07	0.0810224	0.0234404	Common
Btbd6	7.44654e-08	0.0805412	0.00232533	Common
Polg	4.39547e-07	0.0796946	0.0137257	Common
Ccdc163	1.48912e-08	0.0796655	0.000465008	Common
45359	1.12328e-06	0.0790142	0.0350767	Common
Sfxn2	8.22522e-07	0.0789454	0.0256849	Common
Trim65	4.55321e-08	0.0783648	0.00142183	Common
1700066M21Rik	6.9045e-07	0.0783367	0.0215607	Common
Tex2	5.83055e-07	0.0777289	0.0182071	Common
Txnrd3	3.04384e-08	0.0770892	0.000950499	Common
C030006K11Rik	6.94268e-12	0.0769706	2.16799e-07	Common
Tmem237	1.19725e-06	0.0766167	0.0373865	Common
Stradb	4.84358e-08	0.0751679	0.0015125	Common
Slc24a5	1.18547e-11	0.0748726	3.70187e-07	Common
Rad51b	1.56598e-07	0.0740682	0.00489008	Common
Tmem18	9.0138e-07	0.0724201	0.0281474	Common
Prag1	1.27554e-06	0.0723301	0.0398314	Common
Gorasp1	1.02959e-06	0.0722573	0.032151	Common
Psmb9	1.11194e-08	0.0721142	0.000347227	Common
Adap1	1.24375e-06	0.072022	0.0388384	Common
Gm15706	1.24394e-10	0.0715714	3.88444e-06	Common
Dedd2	2.27554e-07	0.0709278	0.00710583	Common
Tpst1	1.52776e-07	0.0703888	0.00477075	Common
Dcun1d2	9.00581e-07	0.0697581	0.0281224	Common
Ppargc1b	1.16423e-06	0.0697537	0.0363554	Common
Gsta2	2.11143e-07	0.0697418	0.00659336	Common
Foxp2	1.22844e-07	0.0694475	0.00383605	Common
Zc3h7b	6.37539e-08	0.0690109	0.00199084	Common
Krt10	1.13747e-06	0.0689193	0.0355196	Common
Tmem39b	1.91108e-07	0.0688952	0.00596774	Common
Phlpp1	3.46416e-09	0.0672499	0.000108175	Common
Btbd10	1.59919e-06	0.0668871	0.0499378	Common
Hdac5	9.71522e-08	0.0666883	0.00303377	Common
Pdk2	8.87036e-10	0.066148	2.76995e-05	Common
Bend7	3.24767e-08	0.0651817	0.00101415	Common
Tubb2a	8.82147e-07	0.0651547	0.0275468	Common
Inpp5k	7.04483e-07	0.0651261	0.0219989	Common
Sppl2b	1.48595e-06	0.0649324	0.0464018	Common
Car5b	4.38337e-08	0.0640396	0.00136879	Common
Lyplal1	8.32461e-08	0.063748	0.00259953	Common
N4bp3	1.57529e-06	0.0632627	0.0491914	Common
Mocs3	1.28216e-06	0.0621616	0.0400379	Common
Prune1	8.70699e-08	0.0613491	0.00271893	Common
Uros	7.75619e-08	0.0610654	0.00242202	Common
Prkd3	1.5736e-06	0.0610606	0.049139	Common
Slc22a15	1.10971e-06	0.060754	0.0346528	Common
Sars2	2.98005e-07	0.0595326	0.00930581	Common
Smurf1	1.07157e-06	0.0570742	0.0334621	Common
Osbpl2	1.44438e-06	0.055112	0.0451035	Common
Trmt61a	1.23048e-06	0.0416967	0.0384243	Common
Rps24	2.468e-11	-0.140549	7.70683e-07	Common
Fbxo6	3.11114e-07	-0.168411	0.00971516	Common
Rps13	3.34813e-11	-0.170817	1.04552e-06	Common
Lpgat1	6.67542e-07	-0.176339	0.0208453	Common
Ifnar2	7.0652e-09	-0.180909	0.000220625	Common
Endod1	8.35472e-08	-0.182146	0.00260893	Common
Atp5f1	1.04644e-06	-0.182964	0.0326772	Common
Atp5b	3.43195e-07	-0.187687	0.0107169	Common
Clta	5.03558e-07	-0.188915	0.0157246	Common
Maob	9.85819e-08	-0.192057	0.00307842	Common
Napepld	4.32816e-07	-0.193116	0.0135155	Common
Fam216a	9.99278e-08	-0.194835	0.00312044	Common
Slc25a3	1.06817e-08	-0.195147	0.000333557	Common
Elovl5	8.54069e-08	-0.197757	0.002667	Common
Pla2g12b	1.35893e-06	-0.199443	0.0424353	Common
Serf2	4.53667e-08	-0.199854	0.00141666	Common
Lrp8	3.41113e-09	-0.199913	0.000106519	Common
Ripply3	3.21817e-10	-0.202029	1.00494e-05	Common
Rpl6	7.54105e-16	-0.202945	2.35484e-11	Common
Atp5g3	3.50392e-07	-0.205051	0.0109417	Common
Cnn2	7.88065e-10	-0.205807	2.46089e-05	Common
Grina	9.74997e-07	-0.20581	0.0304462	Common
Tanc2	2.68664e-10	-0.206751	8.38957e-06	Common
Tmc5	4.48571e-11	-0.207692	1.40075e-06	Common
Slc1a2	2.50629e-10	-0.20817	7.8264e-06	Common
Rpl3	6.23919e-16	-0.209546	1.94831e-11	Common
Efemp1	4.48177e-11	-0.210848	1.39952e-06	Common
Rpl27	1.26724e-12	-0.212427	3.95721e-08	Common
Fads1	1.50258e-09	-0.214071	4.69211e-05	Common
As3mt	4.82199e-08	-0.214451	0.00150576	Common
Srd5a1	8.71282e-07	-0.217533	0.0272075	Common
Vldlr	1.01827e-08	-0.220301	0.000317976	Common
Ppia	4.35462e-16	-0.223251	1.35982e-11	Common
Reep6	1.21326e-07	-0.223853	0.00378866	Common
Creb3l2	4.1757e-08	-0.223969	0.00130395	Common
Anks4b	3.87909e-14	-0.224035	1.21132e-09	Common
Pfn1	2.00292e-08	-0.224974	0.000625451	Common
Relb	8.45063e-08	-0.225663	0.00263888	Common
Tbc1d1	1.07025e-06	-0.227623	0.0334207	Common
Btaf1	1.08227e-07	-0.230447	0.0033796	Common
Zfp106	7.36329e-07	-0.230695	0.0229933	Common
Rbm3	2.72189e-07	-0.230844	0.00849964	Common
Selenof	5.09639e-07	-0.232716	0.0159145	Common
Rps19	1.34743e-19	-0.233008	4.20763e-15	Common
Krt18	1.01631e-07	-0.233453	0.00317364	Common
Tm9sf3	7.42907e-07	-0.23368	0.0231988	Common
Angptl8	5.86497e-09	-0.234178	0.000183145	Common
Eppk1	1.95964e-07	-0.235241	0.00611938	Common
Cdo1	2.1171e-07	-0.235297	0.00661106	Common
Rps25	1.02346e-11	-0.235742	3.19595e-07	Common
Jaml	1.2042e-10	-0.235799	3.76034e-06	Common
Rpl27a	5.43583e-18	-0.236561	1.69745e-13	Common
Misp	6.817e-08	-0.237573	0.00212875	Common
Atp5d	1.79913e-10	-0.239151	5.61813e-06	Common
Ndufab1	2.28295e-09	-0.240156	7.12898e-05	Common
Vtcn1	4.04118e-11	-0.240774	1.26194e-06	Common
Tpr	1.99363e-07	-0.241096	0.00622551	Common
H2-Q10	8.50979e-09	-0.241215	0.000265735	Common
Lsm4	7.50003e-07	-0.241254	0.0234203	Common
Tnks2	1.34648e-07	-0.241937	0.00420466	Common
Ap1s1	1.33831e-06	-0.243218	0.0417915	Common
Rpl32	8.04447e-24	-0.244676	2.51205e-19	Common
Prpf40a	4.0294e-07	-0.245878	0.0125826	Common
Atp5g2	2.82879e-13	-0.247368	8.83347e-09	Common
Lamtor2	3.11152e-07	-0.247391	0.00971634	Common
Fkbp8	2.22265e-07	-0.247707	0.00694066	Common
Pebp1	4.46581e-09	-0.248125	0.000139454	Common
Eif3i	3.68207e-09	-0.248629	0.00011498	Common
Rrp1	1.53468e-06	-0.248748	0.0479235	Common
Grpel1	2.49245e-07	-0.248921	0.00778318	Common
Apol7a	2.29297e-12	-0.249099	7.16027e-08	Common
Myo1b	4.36293e-12	-0.249746	1.36241e-07	Common
Pfdn5	5.85998e-08	-0.249911	0.0018299	Common
Tmem54	4.8632e-07	-0.250367	0.0151863	Common
Eif3a	1.01225e-06	-0.250545	0.0316096	Common
Eif3k	3.36607e-09	-0.250618	0.000105112	Common
Rac3	2.26131e-09	-0.2509	7.06141e-05	Common
F3	1.07321e-10	-0.251771	3.3513e-06	Common
Rps26	5.9542e-14	-0.252576	1.85932e-09	Common
Wdr74	5.57521e-10	-0.252996	1.74097e-05	Common
Edf1	1.38657e-10	-0.253031	4.32985e-06	Common
Serbp1	2.89486e-08	-0.253451	0.000903978	Common
Ephb2	1.77978e-11	-0.25401	5.55772e-07	Common
Samd9l	1.34976e-06	-0.254264	0.0421488	Common
Pitx1	1.30694e-06	-0.256851	0.0408117	Common
Uqcc3	8.31477e-07	-0.257167	0.0259645	Common
Rpl41	1.36757e-19	-0.258394	4.27052e-15	Common
Cldn23	7.79497e-12	-0.258597	2.43413e-07	Common
Rlim	1.47436e-07	-0.259511	0.00460398	Common
Mrpl34	3.8699e-07	-0.260136	0.0120845	Common
Acadsb	4.92719e-07	-0.260913	0.0153861	Common
Eif5a	8.56558e-07	-0.261895	0.0267478	Common
Polr2f	5.99903e-09	-0.262104	0.000187332	Common
Bzw1	6.12249e-07	-0.262264	0.0191187	Common
Crb3	1.16499e-06	-0.263162	0.0363791	Common
Rpl28	4.74232e-22	-0.263523	1.48089e-17	Common
Ndufs7	3.04609e-09	-0.263787	9.51204e-05	Common
Nexmif	6.0818e-09	-0.263847	0.000189916	Common
Abcf1	1.17321e-07	-0.264395	0.00366359	Common
Plk2	1.83683e-07	-0.264747	0.00573588	Common
Timm13	4.31684e-08	-0.265367	0.00134802	Common
Cox14	1.6869e-08	-0.265932	0.000526769	Common
Rps11	1.09607e-26	-0.266079	3.42268e-22	Common
Gspt1	4.93029e-07	-0.26644	0.0153958	Common
Swi5	4.8971e-07	-0.266812	0.0152922	Common
Sf3b5	5.7109e-11	-0.266821	1.78334e-06	Common
Rpn1	1.7762e-07	-0.266937	0.00554655	Common
Zfp91	6.8916e-07	-0.266959	0.0215204	Common
Fam104a	6.13495e-07	-0.267208	0.0191576	Common
Rps8	5.06948e-26	-0.26763	1.58305e-21	Common
Scpep1	7.41925e-10	-0.267999	2.31681e-05	Common
Sipa1l1	2.69786e-08	-0.268294	0.00084246	Common
Sec11a	1.2458e-08	-0.268582	0.000389026	Common
Pold4	3.64246e-07	-0.268592	0.0113743	Common
Arrdc4	6.0439e-07	-0.268865	0.0188733	Common
Nedd4	3.82805e-09	-0.268873	0.000119539	Common
Kbtbd11	5.53692e-08	-0.268952	0.00172901	Common
Elovl1	1.06717e-06	-0.2703	0.0333245	Common
Uap1l1	4.8437e-09	-0.270844	0.000151254	Common
Dnajc1	1.29591e-07	-0.271096	0.00404674	Common
Fam98a	1.58704e-08	-0.271107	0.000495584	Common
Capn5	1.95805e-10	-0.271392	6.11439e-06	Common
Pfdn2	1.29302e-07	-0.271494	0.00403772	Common
Casp3	2.77633e-07	-0.271853	0.00866964	Common
Psmd8	1.40897e-06	-0.271935	0.0439978	Common
Tsc22d1	1.53774e-06	-0.272279	0.0480189	Common
Rps4x	2.06191e-26	-0.273026	6.43874e-22	Common
Use1	1.32523e-06	-0.273296	0.0413829	Common
Atrx	1.47661e-06	-0.273478	0.0461102	Common
Glmp	8.15324e-07	-0.276395	0.0254601	Common
Snu13	2.64144e-07	-0.277035	0.00824842	Common
Spp1	1.2588e-06	-0.277103	0.0393086	Common
Fkbp2	1.82362e-07	-0.277588	0.00569463	Common
Tln1	3.98573e-07	-0.278102	0.0124462	Common
Phlda3	2.43072e-11	-0.278599	7.59042e-07	Common
Acaa1a	9.53065e-07	-0.278806	0.0297614	Common
Bhlhe40	5.64658e-07	-0.278865	0.0176326	Common
Rps12-ps3	7.38856e-09	-0.279822	0.000230723	Common
Mrps18a	4.95867e-07	-0.279925	0.0154844	Common
Apc	2.25923e-07	-0.281022	0.00705489	Common
Nelfe	8.34961e-07	-0.281051	0.0260733	Common
Igbp1	5.14052e-07	-0.281635	0.0160523	Common
Eef1a1	6.64399e-26	-0.282651	2.07472e-21	Common
Polr2e	4.08189e-07	-0.283195	0.0127465	Common
Myl6	6.26565e-09	-0.28324	0.000195658	Common
Epcam	6.77267e-11	-0.283255	2.1149e-06	Common
Frrs1	5.76276e-08	-0.283861	0.00179954	Common
Tmem238l	3.12975e-11	-0.284022	9.77328e-07	Common
Adss	6.55829e-07	-0.284106	0.0204796	Common
Dnajc22	1.04616e-06	-0.284539	0.0326684	Common
Hnrnpc	2.03434e-07	-0.286198	0.00635264	Common
Leprotl1	7.46596e-07	-0.286481	0.0233139	Common
Ndufv2	2.81819e-09	-0.286535	8.80036e-05	Common
Rpl21	1.77354e-34	-0.286756	5.53824e-30	Common
Snd1	1.04493e-07	-0.287898	0.00326301	Common
Ubxn4	6.05247e-07	-0.289365	0.0189	Common
Appl2	1.25859e-06	-0.28978	0.0393019	Common
Ranbp2	7.22852e-08	-0.28983	0.00225725	Common
Hmgb1	5.24231e-14	-0.289836	1.63702e-09	Common
Thrap3	7.9308e-08	-0.289886	0.00247655	Common
Cib1	2.91942e-10	-0.290462	9.11649e-06	Common
D8Ertd738e	2.22436e-10	-0.291007	6.946e-06	Common
Cnpy2	1.02551e-06	-0.291211	0.0320237	Common
Edn1	9.80944e-08	-0.291432	0.00306319	Common
Ddost	1.04017e-06	-0.291813	0.0324814	Common
Map1lc3b	1.88981e-07	-0.291908	0.00590132	Common
Lman2	5.30576e-07	-0.292552	0.0165683	Common
Cuta	7.38247e-08	-0.292739	0.00230532	Common
Ifngr1	1.00351e-06	-0.293309	0.0313365	Common
Arpc3	3.40632e-10	-0.293314	1.06369e-05	Common
Ctsc	1.90539e-09	-0.293822	5.94996e-05	Common
Hspa9	1.25758e-06	-0.294304	0.0392706	Common
Mpp1	1.19685e-06	-0.295075	0.0373741	Common
Desi2	3.3373e-07	-0.295245	0.0104214	Common
Slc31a1	3.64716e-08	-0.295445	0.0011389	Common
Fam213a	1.33716e-08	-0.296047	0.000417556	Common
Rabac1	8.44374e-09	-0.296204	0.000263673	Common
Napa	8.51593e-08	-0.29659	0.00265927	Common
H2-D1	9.391e-07	-0.296912	0.0293253	Common
Hist2h2bb	1.61497e-12	-0.297252	5.04307e-08	Common
Lgals9	1.3161e-09	-0.297296	4.10979e-05	Common
Selenow	9.86908e-08	-0.298287	0.00308182	Common
Glrx5	3.43978e-08	-0.299798	0.00107414	Common
Sec63	6.29393e-07	-0.300166	0.0196541	Common
Cd63	3.75755e-08	-0.300503	0.00117337	Common
Odr4	2.16111e-07	-0.300871	0.00674851	Common
Nus1	1.54674e-09	-0.301711	4.83e-05	Common
Cltc	5.77308e-08	-0.302211	0.00180276	Common
Cdc34	4.89826e-07	-0.302393	0.0152958	Common
Gpa33	1.72395e-12	-0.302864	5.38338e-08	Common
Hist1h2bj	1.51414e-10	-0.302968	4.72819e-06	Common
Ralgps2	1.60035e-08	-0.303028	0.000499741	Common
Wapl	4.02917e-07	-0.30346	0.0125819	Common
Commd3	1.05857e-07	-0.303582	0.0033056	Common
Elf3	8.8224e-07	-0.303783	0.0275497	Common
Ten1	3.33274e-08	-0.304709	0.00104071	Common
Mrpl30	2.8596e-10	-0.304775	8.92967e-06	Common
Ddrgk1	8.91082e-08	-0.306014	0.00278258	Common
Agpat5	5.62131e-07	-0.306054	0.0175537	Common
Muc4	9.98946e-17	-0.307261	3.11941e-12	Common
Hsd17b12	7.16501e-08	-0.307752	0.00223742	Common
Dnajc15	2.37471e-08	-0.307847	0.00074155	Common
Asns	1.72496e-08	-0.308301	0.000538654	Common
Ndufb10	7.02909e-12	-0.308832	2.19497e-07	Common
Tacc2	2.73031e-09	-0.308942	8.52593e-05	Common
1110065P20Rik	8.4201e-08	-0.309027	0.00262934	Common
Itln1	4.24915e-13	-0.309319	1.32688e-08	Common
Asl	6.88628e-10	-0.309819	2.15038e-05	Common
Eif2s2	9.92475e-07	-0.310071	0.030992	Common
Ctsd	3.8519e-08	-0.310339	0.00120283	Common
Tpm3	7.63541e-10	-0.311261	2.38431e-05	Common
Ap2s1	2.2068e-10	-0.311419	6.89119e-06	Common
P2rx4	2.49789e-11	-0.312128	7.80017e-07	Common
Ftl1-ps1	2.32598e-11	-0.312831	7.26334e-07	Common
Hk2	9.00604e-10	-0.312838	2.81232e-05	Common
Tspan4	3.29506e-08	-0.313644	0.00102895	Common
2200002D01Rik	1.76246e-07	-0.313882	0.00550365	Common
Llph	8.33138e-07	-0.314337	0.0260164	Common
Mrpl15	4.25594e-07	-0.314355	0.01329	Common
Prmt1	8.02283e-07	-0.314403	0.0250529	Common
Tmbim4	1.25299e-07	-0.314572	0.00391271	Common
Rps23	1.36647e-28	-0.314658	4.26709e-24	Common
Hnrnpu	2.08174e-08	-0.31524	0.000650065	Common
Pomp	1.06603e-10	-0.315873	3.32891e-06	Common
Fth1	8.22719e-21	-0.317669	2.5691e-16	Common
Ranbp1	2.04772e-07	-0.318521	0.0063944	Common
Pdia5	3.49042e-08	-0.318658	0.00108995	Common
Mrps12	2.12663e-10	-0.318749	6.64082e-06	Common
Rpl23	7.37026e-40	-0.319033	2.30151e-35	Common
Eif3m	5.08017e-12	-0.319867	1.58638e-07	Common
Vnn1	7.17832e-13	-0.320189	2.24158e-08	Common
Churc1	1.41693e-09	-0.320496	4.42464e-05	Common
Ctsb	1.81146e-09	-0.320678	5.65665e-05	Common
Chic2	1.21918e-07	-0.320766	0.00380713	Common
Reep5	1.00943e-09	-0.321272	3.15216e-05	Common
Rhoc	5.65439e-08	-0.321414	0.0017657	Common
Lamtor4	3.33682e-10	-0.321579	1.04199e-05	Common
Aldoc	1.24898e-15	-0.321825	3.9002e-11	Common
Elovl6	5.65082e-10	-0.321857	1.76458e-05	Common
Tpm1	9.89786e-09	-0.322284	0.00030908	Common
Ppp1r7	4.42423e-09	-0.322838	0.000138155	Common
Bnip3l	5.07307e-08	-0.323246	0.00158417	Common
Mia3	6.07798e-07	-0.323663	0.0189797	Common
Cfl1	4.67125e-13	-0.324274	1.45869e-08	Common
Cgn	2.08165e-07	-0.325325	0.00650037	Common
Uqcrh	2.51604e-20	-0.325899	7.85684e-16	Common
Nudt4	7.57472e-07	-0.326022	0.0236536	Common
Etfb	2.30351e-09	-0.326094	7.19318e-05	Common
Akr7a5	9.43083e-09	-0.326504	0.000294497	Common
Tacstd2	2.8706e-16	-0.328953	8.96403e-12	Common
Sec11c	9.14298e-12	-0.33144	2.85508e-07	Common
Ube2l3	3.23614e-12	-0.331531	1.01055e-07	Common
Dhx9	7.21707e-09	-0.331769	0.000225367	Common
Chrac1	7.73701e-09	-0.332089	0.000241604	Common
Taf10	5.88097e-12	-0.332208	1.83645e-07	Common
Ndufs4	7.4998e-11	-0.332212	2.34196e-06	Common
Phf5a	9.04496e-10	-0.33249	2.82447e-05	Common
Eif1ax	9.45657e-10	-0.332876	2.953e-05	Common
Ndufb5	1.51902e-15	-0.333074	4.74344e-11	Common
Plekhs1	6.49765e-17	-0.333563	2.02902e-12	Common
Elof1	2.18246e-12	-0.334204	6.81517e-08	Common
Vkorc1	5.89436e-09	-0.334237	0.000184063	Common
Arpc4	8.88794e-11	-0.334631	2.77544e-06	Common
Tes	8.05787e-09	-0.334765	0.000251623	Common
G6pdx	9.74172e-09	-0.335307	0.000304205	Common
Gm42047	1.59836e-09	-0.337667	4.99121e-05	Common
Cmbl	1.55238e-10	-0.337956	4.84763e-06	Common
Pawr	2.79844e-13	-0.338062	8.73869e-09	Common
Pgls	1.73898e-11	-0.338405	5.4303e-07	Common
Utp3	3.17857e-08	-0.338632	0.000992573	Common
Sppl2a	7.49997e-11	-0.339093	2.34201e-06	Common
Btf3	3.6821e-22	-0.342436	1.14981e-17	Common
Rplp1	2.37427e-32	-0.342922	7.41414e-28	Common
Psmd12	4.72409e-09	-0.343035	0.000147519	Common
Rnf186	1.83176e-07	-0.34346	0.00572003	Common
Vamp8	1.08934e-11	-0.343544	3.40167e-07	Common
Hmga2	4.06408e-12	-0.343633	1.26909e-07	Common
Gmps	6.74667e-10	-0.344248	2.10678e-05	Common
Rps16	1.35196e-42	-0.344939	4.22176e-38	Common
Paox	2.25819e-12	-0.345041	7.05164e-08	Common
Exoc3l4	7.32719e-16	-0.345319	2.28806e-11	Common
Mtdh	5.01392e-11	-0.345379	1.5657e-06	Common
Slc39a8	1.66373e-18	-0.346937	5.19533e-14	Common
Ndufa8	4.85369e-16	-0.347224	1.51566e-11	Common
Wars	1.73089e-08	-0.347281	0.000540504	Common
Tuba4a	3.64008e-09	-0.347771	0.000113669	Common
Tgfbr2	1.65517e-11	-0.348374	5.16861e-07	Common
Cdh13	6.75273e-18	-0.348396	2.10867e-13	Common
Prrc2c	1.27321e-11	-0.348914	3.97585e-07	Common
Pcna	7.72525e-07	-0.349085	0.0241236	Common
Gm42418	2.75863e-15	-0.349144	8.61437e-11	Common
Calr	4.62176e-12	-0.35005	1.44324e-07	Common
Ube2i	2.78351e-12	-0.35016	8.69206e-08	Common
Hspa4	1.05516e-09	-0.350846	3.29495e-05	Common
Rps17	6.59018e-20	-0.351021	2.05792e-15	Common
Sec61a1	7.06968e-08	-0.351484	0.00220765	Common
Arpc1b	3.19714e-12	-0.351941	9.98372e-08	Common
Psma2	5.92229e-14	-0.352488	1.84935e-09	Common
Sec14l1	2.24735e-10	-0.353438	7.01781e-06	Common
Itih2	8.29538e-12	-0.353682	2.5904e-07	Common
Pdlim1	1.27052e-09	-0.355252	3.96745e-05	Common
Psmb1	3.33896e-17	-0.355738	1.04266e-12	Common
Col18a1	9.63553e-16	-0.356403	3.00889e-11	Common
Atp6v1f	2.50357e-14	-0.356931	7.81788e-10	Common
Apobec3	2.24031e-07	-0.357412	0.00699582	Common
Rbm8a	2.53128e-11	-0.357866	7.90444e-07	Common
Ndufc2	4.05131e-12	-0.358386	1.2651e-07	Common
Spcs1	9.64648e-14	-0.358692	3.01231e-09	Common
Dhcr24	1.04631e-09	-0.359068	3.26732e-05	Common
Wtip	1.77406e-09	-0.35918	5.53987e-05	Common
Alg5	1.6317e-12	-0.360316	5.09531e-08	Common
Med29	1.39191e-11	-0.3612	4.34651e-07	Common
Rsl1d1	1.25585e-09	-0.363848	3.92165e-05	Common
Zfp503	1.90757e-07	-0.363987	0.00595677	Common
Arid5b	4.16646e-08	-0.364763	0.00130106	Common
Rpl26	5.16491e-39	-0.366268	1.61285e-34	Common
Mien1	4.83107e-10	-0.36628	1.5086e-05	Common
Vamp5	3.24089e-15	-0.366474	1.01203e-10	Common
Srsf9	3.3586e-13	-0.366752	1.04879e-08	Common
Imp3	4.23032e-13	-0.368982	1.321e-08	Common
Nedd8	2.48397e-16	-0.369828	7.75671e-12	Common
Cxadr	2.73294e-07	-0.371047	0.00853414	Common
Trir	1.93862e-11	-0.371257	6.05374e-07	Common
Rab11fip1	1.51633e-08	-0.37145	0.000473506	Common
Eif5	1.2941e-09	-0.371611	4.04108e-05	Common
Trabd	1.38075e-07	-0.372534	0.00431167	Common
Ang	2.26363e-16	-0.37304	7.06865e-12	Common
Dut	2.96944e-07	-0.373075	0.00927267	Common
Rpsa	2.59017e-45	-0.373733	8.08833e-41	Common
Cks1b	1.15982e-09	-0.374038	3.62176e-05	Common
Eif3h	4.39623e-16	-0.374148	1.37281e-11	Common
Aspa	3.61554e-18	-0.374711	1.12902e-13	Common
Tmem14c	1.44794e-14	-0.374761	4.5215e-10	Common
Atp6v0b	4.38049e-12	-0.375338	1.3679e-07	Common
Fuca1	9.93417e-11	-0.37549	3.10214e-06	Common
Acsl4	9.48186e-15	-0.375556	2.9609e-10	Common
Lipt2	1.94769e-12	-0.376044	6.08206e-08	Common
45353	1.36905e-12	-0.376362	4.27513e-08	Common
Rps3a1	3.0179e-42	-0.376611	9.424e-38	Common
Pycr2	6.1759e-10	-0.376818	1.92855e-05	Common
Srp14	1.41918e-12	-0.376999	4.43167e-08	Common
Cyp2d26	2.84856e-18	-0.377405	8.89519e-14	Common
Duoxa2	1.18705e-15	-0.37805	3.70682e-11	Common
Plaur	9.56008e-13	-0.379051	2.98533e-08	Common
Eprs	3.94023e-11	-0.380887	1.23042e-06	Common
Ugp2	4.08492e-09	-0.380967	0.00012756	Common
Pitpna	1.13294e-12	-0.381042	3.53783e-08	Common
Gale	3.5762e-10	-0.381187	1.11674e-05	Common
Rpl11	1.1788e-39	-0.382012	3.68103e-35	Common
Uqcrfs1	7.00158e-14	-0.382225	2.18638e-09	Common
Nsa2	2.71076e-15	-0.383616	8.4649e-11	Common
Aprt	2.06515e-11	-0.383813	6.44885e-07	Common
Gstt3	6.77586e-10	-0.384002	2.1159e-05	Common
Ostc	1.69923e-09	-0.38452	5.30618e-05	Common
Aplp2	1.4499e-12	-0.386214	4.52759e-08	Common
Tpm4	1.13372e-09	-0.386923	3.54027e-05	Common
Slc39a4	4.27528e-14	-0.389729	1.33504e-09	Common
Ffar4	3.05043e-22	-0.390311	9.52556e-18	Common
Srrm2	4.43636e-15	-0.39085	1.38534e-10	Common
Mrpl20	2.38348e-11	-0.391607	7.44288e-07	Common
Itga2	1.40681e-18	-0.391637	4.39306e-14	Common
Mrps24	1.41963e-17	-0.392493	4.43309e-13	Common
Pin1	9.9606e-14	-0.39408	3.1104e-09	Common
Sfr1	5.45198e-14	-0.394461	1.70249e-09	Common
Smarca5	2.44863e-12	-0.395293	7.64633e-08	Common
Glo1	2.25863e-13	-0.396103	7.05303e-09	Common
Supt16	3.48082e-11	-0.398	1.08695e-06	Common
Rnd3	7.20734e-12	-0.39861	2.25064e-07	Common
Eef2	9.43731e-24	-0.398712	2.94699e-19	Common
Tmed9	1.88204e-13	-0.398737	5.87704e-09	Common
Ebp	7.51706e-12	-0.399719	2.34735e-07	Common
Siva1	7.44072e-10	-0.401774	2.32351e-05	Common
Ifi27l2b	3.52739e-09	-0.402518	0.00011015	Common
Soat1	2.25016e-13	-0.403156	7.02659e-09	Common
Eps8l3	4.22115e-13	-0.403875	1.31814e-08	Common
Cebpd	8.66445e-09	-0.404318	0.000270565	Common
Prdx1	5.62857e-22	-0.405238	1.75763e-17	Common
Cope	3.9027e-13	-0.405475	1.2187e-08	Common
Hgfac	9.85228e-17	-0.405796	3.07657e-12	Common
Rnaset2b	3.85351e-17	-0.405865	1.20333e-12	Common
Vars	4.0069e-14	-0.406556	1.25123e-09	Common
Hacd1	7.49892e-11	-0.406576	2.34169e-06	Common
Enah	7.28785e-16	-0.408082	2.27578e-11	Common
Hypk	1.14389e-11	-0.408529	3.57202e-07	Common
Eml4	3.78693e-12	-0.408586	1.18254e-07	Common
Tomm20	9.15009e-13	-0.409235	2.8573e-08	Common
Kcnq1	3.46067e-23	-0.409944	1.08066e-18	Common
Tars	1.24093e-10	-0.410129	3.87505e-06	Common
Emg1	5.88144e-15	-0.410207	1.8366e-10	Common
Plscr1	1.97565e-13	-0.411149	6.16936e-09	Common
Hist1h2ab	5.62664e-11	-0.415073	1.75703e-06	Common
Ndufb9	1.96653e-23	-0.415232	6.14089e-19	Common
Mal	1.21177e-10	-0.416078	3.78399e-06	Common
Msmo1	7.47742e-09	-0.416688	0.000233497	Common
Ppp1r1b	2.3712e-11	-0.41719	7.40453e-07	Common
Scara3	3.46124e-17	-0.41745	1.08084e-12	Common
Fundc2	8.91819e-13	-0.41834	2.78488e-08	Common
Sf3b2	2.08438e-18	-0.418507	6.50889e-14	Common
Lamp2	5.97094e-11	-0.418536	1.86455e-06	Common
Lamb3	1.65354e-14	-0.419151	5.1635e-10	Common
Snx6	6.00672e-14	-0.419455	1.87572e-09	Common
Mrps34	9.99347e-13	-0.419477	3.12066e-08	Common
Cd44	6.95423e-17	-0.419691	2.1716e-12	Common
Tshz2	1.71892e-24	-0.419944	5.36767e-20	Common
Rps27a	2.46692e-49	-0.420461	7.70344e-45	Common
Psph	1.18217e-09	-0.421896	3.69158e-05	Common
mt-Nd2	8.3908e-21	-0.422426	2.6202e-16	Common
Filip1l	6.39779e-12	-0.423648	1.99784e-07	Common
Sap30	8.87512e-15	-0.423762	2.77143e-10	Common
Nudt19	1.96115e-10	-0.425619	6.12409e-06	Common
Mrpl17	7.12572e-15	-0.426178	2.22515e-10	Common
Hmgcr	1.46777e-10	-0.426707	4.5834e-06	Common
Slc1a5	7.6759e-17	-0.428387	2.39695e-12	Common
Brk1	1.78189e-17	-0.428391	5.5643e-13	Common
Cox4i1	3.28689e-33	-0.428769	1.0264e-28	Common
Gabarap	1.95714e-18	-0.429333	6.11157e-14	Common
Fut8	1.43878e-13	-0.429745	4.49289e-09	Common
Gsdmd	1.69294e-13	-0.430319	5.28653e-09	Common
Tmem160	5.80631e-14	-0.431967	1.81313e-09	Common
Srp72	5.57883e-14	-0.433452	1.7421e-09	Common
Cldn2	1.03918e-18	-0.433496	3.24503e-14	Common
Cldn18	9.80913e-11	-0.433891	3.0631e-06	Common
Depp1	7.29764e-17	-0.434014	2.27883e-12	Common
Rps20	6.71925e-50	-0.434262	2.09822e-45	Common
Mrpl12	2.58946e-14	-0.434399	8.0861e-10	Common
Psme1	5.53559e-10	-0.43508	1.7286e-05	Common
Dcxr	2.31217e-11	-0.437706	7.22023e-07	Common
Gclm	9.23949e-11	-0.438	2.88521e-06	Common
Ankrd37	1.41185e-14	-0.438077	4.40879e-10	Common
Lsm8	2.13642e-12	-0.440441	6.67139e-08	Common
Adh1	1.62256e-19	-0.440462	5.06678e-15	Common
P4hb	2.3715e-12	-0.442377	7.40549e-08	Common
Slc25a1	2.35039e-12	-0.443728	7.33956e-08	Common
Myh9	5.24875e-11	-0.444143	1.63903e-06	Common
Akr1a1	1.59779e-23	-0.445465	4.98942e-19	Common
Tmem126a	1.07671e-17	-0.44574	3.36224e-13	Common
Lman1	3.38304e-12	-0.446104	1.05642e-07	Common
Degs1	5.22461e-12	-0.44647	1.63149e-07	Common
Fau	9.03239e-52	-0.447178	2.82055e-47	Common
Erp29	2.58594e-19	-0.447766	8.07511e-15	Common
Os9	6.1887e-15	-0.448062	1.93255e-10	Common
Ubxn1	8.13794e-20	-0.448768	2.54123e-15	Common
Cd81	1.55551e-14	-0.449441	4.8574e-10	Common
Slc25a4	2.04912e-11	-0.45126	6.39878e-07	Common
Myo6	2.88151e-16	-0.45148	8.99809e-12	Common
Lgals3bp	7.61823e-16	-0.451992	2.37894e-11	Common
Gsto1	1.61001e-09	-0.452302	5.02758e-05	Common
Ppp1r14b	5.59362e-13	-0.45273	1.74672e-08	Common
Dbi	6.05573e-33	-0.452767	1.89102e-28	Common
Ctsz	7.35786e-16	-0.455789	2.29764e-11	Common
Cltb	7.97428e-19	-0.455862	2.49013e-14	Common
Duox2	4.94652e-21	-0.456553	1.54465e-16	Common
Ephx1	6.86478e-13	-0.456595	2.14366e-08	Common
Ihh	1.43874e-09	-0.460064	4.49275e-05	Common
Rnaset2a	4.27837e-20	-0.460987	1.33601e-15	Common
Asah1	2.29465e-17	-0.461462	7.16552e-13	Common
Coa3	1.09487e-18	-0.462775	3.41896e-14	Common
Serp1	7.79935e-10	-0.468461	2.4355e-05	Common
Sptbn1	1.36095e-17	-0.468475	4.24985e-13	Common
Nectin2	4.94135e-12	-0.47068	1.54304e-07	Common
Sin3b	1.62273e-16	-0.470944	5.06729e-12	Common
Tram1	1.90544e-15	-0.473889	5.95011e-11	Common
Trim27	2.29463e-16	-0.475085	7.16545e-12	Common
Atp1b1	1.44277e-21	-0.475731	4.50533e-17	Common
Slc3a2	5.50513e-09	-0.477142	0.000171909	Common
Cyb5a	5.33864e-21	-0.477231	1.6671e-16	Common
Smim14	6.31048e-14	-0.477669	1.97057e-09	Common
Hdlbp	8.14551e-17	-0.477694	2.5436e-12	Common
Nsdhl	1.28125e-16	-0.479306	4.00097e-12	Common
Nucb2	1.40455e-17	-0.479599	4.38599e-13	Common
Clic1	2.09711e-16	-0.481372	6.54864e-12	Common
Hist1h3e	3.43227e-19	-0.482946	1.0718e-14	Common
Dock11	4.47699e-24	-0.484159	1.39803e-19	Common
Rpl7a	4.23906e-49	-0.48529	1.32373e-44	Common
Rpl14	6.56627e-49	-0.485785	2.05045e-44	Common
Rps3	1.39762e-58	-0.486496	4.36436e-54	Common
Rrbp1	8.20461e-16	-0.486723	2.56205e-11	Common
Pgap1	1.14943e-14	-0.486787	3.58932e-10	Common
Rps5	1.02837e-60	-0.487051	3.2113e-56	Common
Rras	7.90179e-22	-0.48749	2.46749e-17	Common
Ehf	1.97366e-13	-0.487786	6.16316e-09	Common
Zfp36l1	7.04632e-13	-0.488244	2.20036e-08	Common
Lrrfip1	2.93285e-15	-0.488879	9.15841e-11	Common
Knop1	2.2023e-17	-0.489094	6.87712e-13	Common
Hist1h2an	3.52767e-25	-0.489841	1.10159e-20	Common
Selenos	6.35376e-12	-0.490755	1.98409e-07	Common
Nme1	2.10749e-17	-0.491866	6.58107e-13	Common
Atp6v0e	1.2357e-19	-0.492475	3.85871e-15	Common
Krtcap3	3.87394e-18	-0.496796	1.20971e-13	Common
Rnf10	1.71602e-18	-0.498208	5.35861e-14	Common
Ccl20	5.01442e-16	-0.498484	1.56585e-11	Common
Tmem97	3.03965e-15	-0.499781	9.4919e-11	Common
Mkrn2os	4.6065e-16	-0.499909	1.43847e-11	Common
Abracl	5.35995e-19	-0.501058	1.67375e-14	Common
Esco2	9.9246e-13	-0.501076	3.09915e-08	Common
Prelid1	7.96846e-25	-0.502907	2.48831e-20	Common
Ide	6.44626e-23	-0.504643	2.01297e-18	Common
Tgm2	1.95008e-27	-0.505084	6.08952e-23	Common
Vil1	2.77841e-24	-0.507485	8.67615e-20	Common
Slc16a3	2.94171e-18	-0.509992	9.18608e-14	Common
Gfer	1.39647e-17	-0.51062	4.36077e-13	Common
Lrrc26	1.33019e-17	-0.510843	4.15377e-13	Common
Ptgr1	1.011e-13	-0.511082	3.15704e-09	Common
Gadd45gip1	3.50074e-22	-0.511776	1.09318e-17	Common
Rps9	1.98087e-60	-0.511786	6.18567e-56	Common
Clint1	9.21715e-19	-0.515454	2.87824e-14	Common
Acat2	1.44994e-17	-0.519493	4.52774e-13	Common
Pgp	1.6748e-18	-0.519987	5.22991e-14	Common
Hist1h1a	6.49851e-12	-0.520134	2.02929e-07	Common
Rpl10a	1.09989e-56	-0.520926	3.43464e-52	Common
Rps27l	9.58117e-28	-0.521516	2.99191e-23	Common
Mpc2	4.08257e-23	-0.521793	1.27486e-18	Common
Vgll4	7.99169e-23	-0.5223	2.49557e-18	Common
Pla2g4c	2.83116e-20	-0.523321	8.84085e-16	Common
Gpx1	6.72897e-27	-0.524029	2.10126e-22	Common
Neurl3	3.32819e-23	-0.524466	1.03929e-18	Common
Cxcl16	1.04395e-22	-0.524998	3.25994e-18	Common
Rpl13	1.75258e-66	-0.525079	5.47277e-62	Common
Rpl24	5.03962e-62	-0.529077	1.57372e-57	Common
Lars2	9.60343e-18	-0.532861	2.99886e-13	Common
Por	9.64748e-21	-0.533012	3.01262e-16	Common
Lgals3	1.57774e-12	-0.536545	4.92682e-08	Common
Mmp15	5.88745e-26	-0.536608	1.83847e-21	Common
Creg1	3.5565e-20	-0.537353	1.11059e-15	Common
Nap1l1	3.73939e-19	-0.538693	1.1677e-14	Common
Mid1	6.50547e-27	-0.539604	2.03146e-22	Common
Vmp1	1.27813e-21	-0.540304	3.99122e-17	Common
Idi1	2.08222e-16	-0.54046	6.50215e-12	Common
mt-Nd1	2.11036e-25	-0.540968	6.59001e-21	Common
Bok	7.3515e-15	-0.541475	2.29565e-10	Common
Rpl19	1.81865e-71	-0.542154	5.67909e-67	Common
Top2a	6.02774e-16	-0.547439	1.88228e-11	Common
Tnfrsf12a	1.91981e-10	-0.547705	5.99499e-06	Common
Dad1	8.01587e-33	-0.549083	2.50312e-28	Common
Cyb5b	8.90779e-21	-0.550122	2.78163e-16	Common
Dhrs7	3.45238e-30	-0.551201	1.07807e-25	Common
Homer2	3.28897e-19	-0.552115	1.02705e-14	Common
Sarnp	1.00228e-22	-0.552146	3.12982e-18	Common
Naca	2.35633e-52	-0.552373	7.35812e-48	Common
Tpt1	3.79634e-59	-0.552793	1.18548e-54	Common
Rpl15	7.54212e-66	-0.557395	2.35518e-61	Common
Srsf5	4.28047e-23	-0.559834	1.33666e-18	Common
Rnase4	1.45173e-29	-0.56204	4.53333e-25	Common
Lpcat3	5.30479e-25	-0.562366	1.65653e-20	Common
Ddt	8.73291e-23	-0.563156	2.72703e-18	Common
Sod1	1.43832e-20	-0.563304	4.49144e-16	Common
Ndufb8	8.92511e-31	-0.564666	2.78705e-26	Common
Serpinb6a	5.72809e-22	-0.567049	1.78871e-17	Common
Fuom	1.70648e-24	-0.567321	5.32882e-20	Common
Sat1	2.02547e-20	-0.567827	6.32493e-16	Common
Mt1	9.70457e-11	-0.567925	3.03045e-06	Common
Mydgf	6.59548e-27	-0.568955	2.05957e-22	Common
Cd47	7.34573e-25	-0.57086	2.29385e-20	Common
Rpl8	5.94021e-66	-0.571313	1.85495e-61	Common
Cbr1	9.91583e-16	-0.573042	3.09642e-11	Common
Aldh1a7	2.00245e-24	-0.575921	6.25304e-20	Common
Rpl36al	7.86308e-33	-0.58075	2.4554e-28	Common
Hist1h1c	4.74724e-14	-0.581961	1.48242e-09	Common
Cdk2ap1	3.87986e-24	-0.583157	1.21156e-19	Common
Cycs	3.24709e-24	-0.583169	1.01397e-19	Common
Rpl23a	3.53861e-37	-0.590412	1.105e-32	Common
Rps15	7.41251e-44	-0.590782	2.3147e-39	Common
Myof	8.27113e-27	-0.592489	2.58283e-22	Common
Noxo1	3.1729e-31	-0.5926	9.90802e-27	Common
Mfge8	1.45374e-17	-0.592671	4.53959e-13	Common
S100a1	8.73989e-24	-0.593493	2.72921e-19	Common
Pnp	2.16923e-21	-0.59409	6.77384e-17	Common
Tmem147	4.07225e-27	-0.599335	1.27164e-22	Common
Ier3	8.02124e-13	-0.601001	2.50479e-08	Common
Rpl9	1.78258e-72	-0.604709	5.56645e-68	Common
Hbegf	6.70032e-14	-0.605385	2.09231e-09	Common
Ssr4	1.72411e-37	-0.610321	5.38388e-33	Common
Slc26a2	3.84337e-23	-0.611163	1.20017e-18	Common
Timm10b	1.06612e-28	-0.611624	3.32916e-24	Common
Psat1	5.83332e-18	-0.611779	1.82157e-13	Common
Gm47283	8.84272e-19	-0.617685	2.76132e-14	Common
Pcsk9	1.0608e-25	-0.617697	3.31255e-21	Common
Pdgfa	2.03992e-17	-0.6188	6.37005e-13	Common
Atp6v1g1	3.77181e-31	-0.618951	1.17782e-26	Common
Pgm1	2.56358e-29	-0.622208	8.00529e-25	Common
Tmem45b	2.90213e-24	-0.622509	9.06248e-20	Common
Pdia3	9.59632e-28	-0.624936	2.99664e-23	Common
Slc7a11	1.0378e-18	-0.627516	3.24072e-14	Common
Ecscr	1.71547e-32	-0.627555	5.35689e-28	Common
Rps7	1.18858e-68	-0.628446	3.71159e-64	Common
H13	1.18064e-23	-0.630473	3.68677e-19	Common
Cox7a2l	9.13689e-40	-0.630494	2.85318e-35	Common
Degs2	3.77461e-25	-0.636191	1.1787e-20	Common
Mif	2.1199e-11	-0.638792	6.61982e-07	Common
Atp5o.1	1.38237e-42	-0.638873	4.31671e-38	Common
Pfdn1	6.12512e-30	-0.639853	1.91269e-25	Common
Edem2	1.56691e-25	-0.643323	4.893e-21	Common
Rpl13a	2.15528e-36	-0.643948	6.73028e-32	Common
Rpl18	4.56007e-75	-0.644244	1.42397e-70	Common
Rplp0	2.92928e-75	-0.645372	9.14728e-71	Common
Npm1	5.16462e-35	-0.645567	1.61276e-30	Common
Rps28	1.06438e-53	-0.646769	3.32375e-49	Common
Trf	8.10348e-09	-0.648095	0.000253047	Common
Gpx4	1.92591e-40	-0.64909	6.01403e-36	Common
Esd	1.09134e-23	-0.650334	3.40792e-19	Common
Chchd10	2.86572e-33	-0.652913	8.94877e-29	Common
Chchd2	1.19648e-59	-0.655618	3.73624e-55	Common
Pgam1	1.07554e-16	-0.658694	3.3586e-12	Common
Rpl18a	2.72998e-71	-0.659998	8.5249e-67	Common
Srp9	9.271e-34	-0.663696	2.89506e-29	Common
Hist1h4d	3.10005e-19	-0.667887	9.68054e-15	Common
Thbs1	1.33516e-16	-0.668402	4.16931e-12	Common
Anpep	6.1627e-23	-0.669812	1.92443e-18	Common
Tuba1b	9.29001e-32	-0.671804	2.90099e-27	Common
Lrg1	4.54472e-18	-0.672478	1.41918e-13	Common
Avpi1	2.64628e-30	-0.673369	8.26353e-26	Common
Khdc1a	1.13019e-13	-0.678348	3.52925e-09	Common
Phgdh	2.71217e-19	-0.681467	8.46931e-15	Common
Rps14	2.53381e-71	-0.682203	7.91232e-67	Common
Egln3	1.61021e-21	-0.682485	5.02819e-17	Common
Ifitm2	5.88367e-17	-0.683182	1.83729e-12	Common
Fdps	3.66649e-25	-0.683959	1.14493e-20	Common
Ncl	1.11849e-21	-0.684435	3.49272e-17	Common
Rpl5	8.51962e-64	-0.686396	2.66042e-59	Common
Rpl7	6.4116e-74	-0.689838	2.00215e-69	Common
Eif3f	2.79011e-48	-0.691853	8.71269e-44	Common
Kcnk1	9.16811e-32	-0.692558	2.86293e-27	Common
Rpl10-ps3	8.20556e-39	-0.697468	2.56235e-34	Common
Rack1	6.61619e-71	-0.69819	2.06604e-66	Common
Pfkp	1.38221e-18	-0.701084	4.31624e-14	Common
Qsox1	6.42602e-32	-0.70467	2.00665e-27	Common
Gstm1	1.79761e-15	-0.712458	5.6134e-11	Common
Cybrd1	4.35188e-24	-0.716271	1.35896e-19	Common
Syngr1	2.60132e-35	-0.717634	8.12315e-31	Common
Eps8	2.9819e-31	-0.717655	9.31157e-27	Common
Ugdh	1.8603e-23	-0.720534	5.80917e-19	Common
Ldha	5.21684e-15	-0.722967	1.62906e-10	Common
Sord	5.22943e-33	-0.725665	1.63299e-28	Common
Eef1b2	1.10192e-66	-0.727235	3.44096e-62	Common
Cd14	4.47724e-31	-0.727404	1.39811e-26	Common
Bnip3	1.24644e-18	-0.728171	3.89226e-14	Common
Clu	3.03919e-18	-0.728754	9.49047e-14	Common
Rps6	8.69124e-69	-0.731953	2.71401e-64	Common
Fam162a	4.52226e-26	-0.734824	1.41217e-21	Common
Hist1h2ae	2.2842e-17	-0.739955	7.13286e-13	Common
Ssr2	1.02179e-34	-0.744028	3.19073e-30	Common
Rps12	5.48621e-67	-0.752623	1.71318e-62	Common
Ctsh	2.79734e-36	-0.764898	8.73526e-32	Common
Txnrd1	3.87145e-32	-0.777187	1.20894e-27	Common
Sprr2a3	1.29893e-06	-0.785619	0.0405617	Common
Mgst1	6.70959e-31	-0.790044	2.0952e-26	Common
Cyp51	9.98286e-31	-0.796526	3.11735e-26	Common
Spcs2	4.24403e-33	-0.815281	1.32528e-28	Common
Fkbp11	2.75765e-23	-0.823516	8.61132e-19	Common
Rps18	1.89701e-80	-0.825958	5.92378e-76	Common
S100a6	1.55848e-22	-0.836742	4.86665e-18	Common
Nupr1	1.72968e-13	-0.83745	5.40128e-09	Common
Trappc6a	1.45202e-36	-0.841217	4.53421e-32	Common
Gsta3	6.48267e-25	-0.842066	2.02434e-20	Common
Tpi1	1.1954e-27	-0.855403	3.73287e-23	Common
Hist1h1d	5.74309e-27	-0.869796	1.79339e-22	Common
Tspan1	1.02145e-38	-0.872057	3.18968e-34	Common
Rpl12	9.18405e-77	-0.885673	2.8679e-72	Common
Cd9	3.15135e-48	-0.88769	9.84071e-44	Common
Ccnd2	1.31889e-26	-0.892399	4.1185e-22	Common
Gpi1	1.53489e-37	-0.896586	4.79299e-33	Common
Scd1	8.38661e-42	-0.900121	2.61889e-37	Common
Pgd	1.28576e-42	-0.924404	4.01504e-38	Common
Cyba	1.54471e-15	-0.927174	4.82367e-11	Common
AA467197	9.45863e-24	-0.932354	2.95365e-19	Common
Nfkbia	2.62735e-17	-0.93867	8.20441e-13	Common
Tuba1c	8.32945e-33	-0.944545	2.60104e-28	Common
Rpl17	8.42137e-82	-0.949219	2.62974e-77	Common
Eno1	2.30312e-30	-0.952649	7.19196e-26	Common
Tspan3	9.20179e-49	-0.957809	2.87344e-44	Common
Hist2h2ac	1.76372e-35	-0.966824	5.50756e-31	Common
Bax	8.37693e-49	-0.974426	2.61586e-44	Common
Gm12888	1.77122e-32	-0.976518	5.53097e-28	Common
Sec61b	6.98097e-53	-1.02397	2.17995e-48	Organoids
Xist	1.97752e-26	-1.03417	6.1752e-22	Organoids
Pkm	1.51675e-37	-1.03887	4.73637e-33	Organoids
Ftl1	3.935e-63	-1.04866	1.22878e-58	Organoids
Rpl29	4.77907e-80	-1.06949	1.49236e-75	Organoids
Ero1l	6.73365e-19	-1.09401	2.10272e-14	Organoids
Myl12b	2.96517e-50	-1.10206	9.25933e-46	Organoids
Phgr1	5.91112e-46	-1.11131	1.84586e-41	Organoids
Cxcl5	2.16931e-16	-1.11647	6.77412e-12	Organoids
Pmvk	7.00944e-52	-1.12458	2.18884e-47	Organoids
Anxa1	4.58637e-46	-1.13531	1.43218e-41	Organoids
Rps2	7.31961e-83	-1.15263	2.2857e-78	Organoids
Kctd14	1.87504e-38	-1.15376	5.8552e-34	Organoids
Eif4ebp1	9.40441e-36	-1.16871	2.93672e-31	Organoids
Muc1	3.49637e-61	-1.19972	1.09181e-56	Organoids
S100a10	5.93216e-40	-1.20833	1.85243e-35	Organoids
Ctsl	6.63997e-58	-1.2203	2.07346e-53	Organoids
Rpl10	3.49036e-82	-1.23496	1.08994e-77	Organoids
Pgk1	1.38678e-36	-1.2398	4.33049e-32	Organoids
Prdx6	1.71726e-64	-1.26108	5.3625e-60	Organoids
Anxa3	1.44326e-49	-1.28955	4.50688e-45	Organoids
Idh1	2.63915e-63	-1.30273	8.24127e-59	Organoids
Prom1	1.93894e-56	-1.32428	6.05473e-52	Organoids
Hist1h3c	2.38826e-53	-1.33399	7.45783e-49	Organoids
Fabp5	2.44423e-48	-1.34663	7.6326e-44	Organoids
Gsta1	4.14473e-37	-1.35375	1.29428e-32	Organoids
S100a11	6.13202e-66	-1.3614	1.91485e-61	Organoids
Ly6e	1.69333e-50	-1.36183	5.28775e-46	Organoids
Akr1b8	1.36975e-51	-1.4071	4.27732e-47	Organoids
Anxa2	5.46779e-59	-1.40998	1.70743e-54	Organoids
Tmem176a	5.9997e-54	-1.44755	1.87353e-49	Organoids
Kcne3	1.67906e-49	-1.53366	5.24319e-45	Organoids
Krt7	4.76116e-66	-1.57316	1.48677e-61	Organoids
Tmem176b	5.21747e-62	-1.6667	1.62926e-57	Organoids
Aldoa	2.25028e-60	-1.70627	7.02694e-56	Organoids
Hist1h1e	6.16627e-52	-1.89364	1.92554e-47	Organoids
Sftpd	4.17424e-72	-1.9406	1.30349e-67	Organoids
Cldn7	1.90081e-79	-1.9734	5.93565e-75	Organoids
Lgals4	6.45093e-70	-1.98854	2.01443e-65	Organoids
Rps10	7.77968e-85	-2.07032	2.42936e-80	Organoids
Pglyrp1	1.3094e-79	-2.09268	4.08887e-75	Organoids
Gapdh	5.25651e-83	-2.12776	1.64145e-78	Organoids
Ifitm3	1.54715e-60	-2.25127	4.83129e-56	Organoids
Scd2	4.81608e-77	-2.42914	1.50392e-72	Organoids
Reg3g	4.51807e-58	-2.46266	1.41086e-53	Organoids
Wfdc2	3.27821e-69	-2.53721	1.02369e-64	Organoids
Hist1h1b	7.02584e-54	-2.56784	2.19396e-49	Organoids
Gpx2	3.45443e-84	-2.96045	1.07871e-79	Organoids
Pigr	2.76806e-80	-3.02624	8.64382e-76	Organoids
Gkn3	1.29201e-67	-3.09414	4.03457e-63	Organoids
