# Supplementary material for: The critical role of BMP signaling in gastric epithelial cell differentiation revealed by organoids
Source: Cell Regen. 2025 May 16;14:18. doi: 10.1186/s13619-025-00237-x (PMC12084451; doi:10.1186/s13619-025-00237-x)
Supplement: Supplementary file 2 — Supplementary Material 2: Supplementary tables 1-11 [file 13619_2025_237_MOESM2_ESM.zip › Supplementary Table 7 Signature genes of BMP, WNT, EGF and TGF-β signaling pathway.xlsx]

## Sheet: Signature genes
Signature genes
BMP	WNT	EGF	TGF-β
Genes	Genes	Genes	Genes
Id1	Aasdhppt	Ptgs2	Bmp2k
Pmp22	Acat2	Atf3	Dlx2
Slc34a2	Acp1	Il8	Gadd45b
Crip1	Acp2	Il1a	Klf10
Plb1	Ada	Dusp1	Bhlhe40
Tmigd1	Add3	Ier3	Nedd9
Id2	Adra2A	Dusp5	Serpine9
Myh10	Adsl	Tnfaip3	Itgb6
Cldn3	Afp	Cyr61	Smurf1
Sgcb	Ahcyl1	Plaur	Smad7
Nes	Akr1B1	Fos	Cdkn2b
Jag2	Alg6	Nr4a1	Cdkn1c
Vegfc	Anapc5	Etr101	Eif4ebp1
Smarca2	Ankrd10	C8fw	Bcl2l11
Ccnd2	Aof1	Edn1	Bmf
Id3	Ap3B1	Fosb	Dapk1
Cald1	Apex1	Mig-6	Fas
Mycn	Appbp2	Il6	Foxp3
Gata3	Aprin	Plau	Il11
Gata4	Aqp1	Ereg	Pthlh
Gata6	Aqp4	Dtr	Mmp9
Smad1	Arf6	Lif	Ctgf
Smad5	Arhgap5	Hist1h4e	Vegf
Smad8	Ascl2	Cpn1	Mmp2
	Asf1B	Has3	Snail
	Atbf1	C14orf53	Slug
	Atp5J	Chm	Zeb
	Aurkb	Tssc3	Twist
	Axin2	Tm4ss1	Cdc25a
	Bcas2	Krt6b	E2f1
	Bcl7C	Rtn4	Id1
	Bcor	Mx2	Id2
	Birc5	Rhobtb3	Id3
	Brca1	Stag3	Bcl2
	Brca2	Lynx1	Bcl-xl
	Btf3	Spanxd	Ifng
	Bub1	Znf45	Gzmb
	Bub1B	Gltp	Nkg2d
	C10Orf86	Tcl1a	Nkp30
	C11Orf73	Pnutl2	Prf1
	C14Orf104	Bin2	Abtb2
	C14Orf106	Ncald	Acsbg1
	C15Orf23	Areg	Adck2
	C17Orf68	Cnga1	Adrb2
	C18Orf24	Tg	Agtr2
	C1Orf155	Cst5	Agxt2L1
	C1Orf181	Hs3st1	Ahi1
	C1Orf31	Fcar	Alox5Ap
	C1Qdc1	Gpr-97	Amigo2
	C2Orf3	C8orf2	Angel2
	C2Orf37	Nup88	Angptl4
	C3Orf26	Irf4	Ank1
	C4Orf21	Tagln	Arfgap1
	C5Orf24	Strin	Arhgap12
	C6Orf173/Cug2	Mcm10	Arid5B
	C6Orf75	Snap91	Arl6Ip2
	C8Orf30A	Il1rn	Atf7Ip
	C9Orf41	Nags	Avpi1
	C9Orf77	Ctag1	Bet1L
	Ca2	Irf6	Bhlhb2
	Cabc1	Fksg83	Bhmt
	Card11	Cshl1	Bmpr2
	Casp8Ap2	Gbx2	Brdt
	Cbfb	Mre11a	C13Orf15
	Cbll1	Serpinb2	C18Orf25
	Cbx1	Wfdc10b	C3Orf28
	Cbx5	Cdkl3	C3Orf52
	Ccna2	Fez1	C6Orf145
	Ccnb2	Krtap16-1	C6Orf148
	Ccnd1	Tmprss4	Ccdc93
	Ccnd2	Fst	Cd163
	Ccne2	Kcnip2	Cd1E
	Cct2	Vmp	Cd28
	Cct3	Sln	Cdkn1A
	Cct4	Sdcbp2	Cdkn2Aip
	Cct5	Igf1	Cebpd
	Cd2Ap	Cd1a	Cenpf
	Cd44	Chrnb3	Cited2
	Cdc2	Itgb3bp	Ckmt2
	Cdc20	Phox2b	Col1A1
	Cdc25C	Cntn1	Col4A1
	Cdc6	Ccr6	Col4A2
	Cdc7	F5	Col8A2
	Cdca1	Sarm	Cubn
	Cdca4	Foxd1	Cybb
	Cdkn3	Znf268	Ddit4
	Cdo1	Cox15	Dnajc7
	Cdt1	Slc6a4	Dopey1
	Cdv3	C20orf26	Edn1
	Cenpe	Rgs7	Elk3
	Cenph	Cth	Ets2
	Ces1	Cntn5	Fat4
	Cetn3	Map2k3	Fgb
	Cfi	Cdc2	Fhl3
	Cgi-09	Sdpr	Filip1L
	Cgi-115	Serpine1	Flj10357
	Chaf1B	Egr1	Flt4
	Chek1	Timp1	Flvcr2
	Chek2	Rin1	Fndc3B
	Chtf18	Cdk5	Fstl3
	Cip29	Phb	Fzr1
	Ckap2	Nme2	Grb10
	Cldn2	Cnn1	Hlx
	Clpx	Arf1	Hmox1
	C-Myc	Arf6	Hnmt
	Cnap1	Gss	Hrh1
	Cnn3	Anxa5	Il5
	Cnnm3	Limk1	Irs1
	Cnot7	Max	Jag1
	Cp110	Il4ra	Jmjd3
	Cpt1A	Akt1	Jun
	Creb1	Akt2	Junb
	Crim1	Camk4	Larp6
	Crp	Map2k2	Lbh
	Crym	Psen1	Lemd3
	Cspg6	Ezr	Lmcd1
	Csrp2	Cdk4	Map3K4
	Ctbp2	Itpr2	Mas1
	Ctcf	Tnfrsf1a	Mgc14376
	Ctnnb1	Mmp14	Mlxip
	Ctps	Bad	Mtmr1
	Cubn	Tgfb1	Mybl1
	Cybrd1	Il1r1	Myc
	Cyp2C18	Jun	Myh11
	Cyp2C9		Na
	Cyp3A43		Ncor2
	Cyp3A5		Ndst1
	Dcc1		Np
	Dck		Npas1
	Dctd		Nr2F2
	Ddx1		Olig2
	Ddx21		Paip2B
	Ddx5		Pask
	Dek		Pctk2
	Derpc		Pdgfa
	Dhfr		Pdlim4
	Dhx15		Pfkfb3
	Dhx36		Phldb1
	Diaph3		Pkia
	Dkfzp564K142		Plk3
	Dkfzp686A10121		Pnpla4
	Dld		Ppp1R13L
	Dmd		Pscd1
	Dnmt1		Pth
	Drg1		Pvrig
	Dtymk		Rab11Fip4
	E2F1		Rai2
	E2F5		Rara
	Ect2		Rasl10A
	Eed		Rbms1
	Eef1D		Rhob
	Eefsec		Rnase4
	Egfr		Serpine1
	Ehf		Sertad2
	Eif2A		Sgk
	Eif2S1		Skil
	Eif2S2		Slc16A3
	Eif2S3		Slc17A3
	Eif3S10		Smox
	Eif3S5		Smtn
	Eif3S6		Snai1
	Eif3S6Ip		Sphk1
	Eif4A1		Spp1
	Eif5		Spsb1
	Elf2		Ssbp3
	Enpp3		Sycp1
	Ephb2		Tbc1D2B
	Ephb3		Tbl1Y
	Ephb4		Tbpl1
	Ergic1		Tfeb
	Erh		Thpo
	Esrrg		Tmepai
	Etaa16		Tnfaip8
	Evl		Tnfrsf12A
	Exo1		Tpm1
	Ezh2		Tubb4
	Fam29A		Tuft1
	Fam82C		Utp14A
	Fbl		Vegfa
	Fbp1		Yipf5
	Fbxo5		Zeb1
	Fen1		Zfp36L1
	Fgd1		Znf318
	Fgf1		Znf395
	Fgfbp1		Znf44
	Fignl1
	Fkbp3
	Fksg14
	Flj10154
	Flj11021
	Flj11171
	Flj11184
	Flj11506
	Flj13946
	Flj14668
	Flj20297
	Flj20534
	Flj21125
	Flj22624
	Flj25416
	Flj30655
	Flj30990
	Flj32363
	Flj39743
	Foxm1
	Fras1
	Fshprh1
	Fzd1
	Gart
	Gcdh
	Gcn5L2
	Gcs1
	Gemin4
	Gfer
	Gjb3
	Gmps
	Gnai3
	Gnpnat1
	Gpiap1
	Grsf1
	Grwd1
	Gsg2
	Gstm1
	Gtl3
	Gtpbp4
	H2Afy
	H2Afz
	H2-Alpha
	Hadhsc
	Hat1
	Hba2
	Hbb
	Hbxap
	Hcp1
	Hdac2
	Hdcma18P
	Hdgf
	Hells
	Hemgn
	Hist1H2Ad
	Hist2H2Bf
	Hmga2
	Hmgb1
	Hmgb2
	Hmgb3
	Hmgn1
	Hmgn2
	Hnrpab
	Hnrpr
	Hrsp12
	Hscarg/Nmral1
	Hsf1
	Hspa8
	Ide
	Ifitm2
	Ikbkap
	Ilf3
	Impa2
	Impdh2
	Incenp
	Invs
	Ipf1
	Ivd
	Kcne3
	Kcnn4
	Kcnq1
	Kiaa0100
	Kiaa0101
	Kiaa0179
	Kiaa0859
	Kiaa0947
	Kiaa0971
	Kiaa0980
	Kiaa1008
	Kiaa1333/G2E3
	Kiaa1524
	Kif18A
	Kif20A
	Kif22
	Kif23
	Kif5B
	Kifc1
	Kntc1
	Kpna2
	Larp4
	Lbr
	Lig1
	Limd1
	Lipg
	Loc126917
	Loc201175
	Loc202051
	Loc203547
	Loc340286
	Loc387787
	Loc643836/Zfp62
	Loc644958
	Loc91461
	Lpp
	Lrat
	Lrig1
	Lsm2
	Lsm5
	Luc7L
	Lypla1
	Matn2
	Matr3
	Mbnl3
	Mcm2
	Mcm3
	Mcm4
	Mcm5
	Mcm6
	Mcm7
	Meis2
	Melk
	Mgc11266
	Mki67
	Mre11A
	Mrpl1
	Mrpl13
	Mrpl3
	Mrps22
	Msh2
	Msh3
	Msh6
	Msi2
	Mtbp
	Mtf2
	Mthfd1
	Mtrr
	Myb
	Naca
	Nap1L1
	Narg1
	Nasp
	Ncl
	Ncoa4
	Ndufaf1
	Neurog3
	Nfix
	Nnt
	Nol5A
	Nolc1
	Nop5/Nop58
	Notch1
	Notch2
	Nrip1
	Nrm
	Nsbp1
	Nup155
	Nup210
	Nup62
	Nutf2
	Nxt1
	Ny-Sar-48
	Orc6L
	Otc
	P2Ry6
	Pa2G4
	Pabpc1
	Paics
	Papola
	Papss2
	Pcdh8
	Pcid1
	Pcna
	Pecr
	Pfkp
	Phgdh
	Pik3R1
	Pitrm1
	Piwil2
	Pla2G4A
	Pms1
	Pnn
	Pola
	Polb
	Pold1
	Pold2
	Pole
	Pole2
	Polr1B
	Pparg
	Ppat
	Ppid
	Ppp1Cb
	Ppp2Ca
	Ppp2R3A
	Ppp2R5E
	Pqbp1
	Prc1
	Prdx4
	Prelp
	Prim1
	Prim2A
	Prpf4
	Prps2
	Prss7
	Psf1/Gins1
	Psma1
	Psma6
	Psmb7
	Psmc3Ip
	Pten
	Pwp2H
	Rab1A
	Racgap1
	Rad1
	Rad21
	Rad51
	Rad51Ap1
	Rad54L
	Rasa3
	Rb1Cc1
	Rbbp4
	Rbmxl1
	Reg1A
	Reg4
	Rfc1
	Rfc2
	Rfc3
	Rfc4
	Rfp/Trim27
	Rgc32
	Rgs12
	Rhobtb3
	Rnf138
	Rock1
	Ror2
	Rp11-19J3.3
	Rpa1
	Rpgr
	Rpl12
	Rpl3
	Rpl32
	Rps24
	Rps6Ka6
	Rrm1
	Rrm2
	Rrs1
	Ruvbl1
	Rwdd3
	Sas10
	Scarb1
	Scoc
	Sdc2
	Sdc4
	Sectm1
	Sema5A
	Serpine2
	Set
	Sf3A3
	Sf3B1
	Sfpq
	Sfrp1
	Sfrp5
	Sfrs1
	Sfrs2
	Sfrs3
	Sfrs6
	Sfrs7
	Sgpp1
	Sh3Bgrl
	Shcbp1
	Shmt1
	Skp2
	Slbp
	Slc12A2
	Slc13A1
	Slc18A2
	Slc19A1
	Slc25A5
	Slc37A2
	Slc40A1
	Slc4A7
	Smarca5
	Smc1L1
	Smc6L1
	Smoc2
	Smyd2
	Smyd4
	Smyd5
	Snrpb2
	Snrpd1
	Snx5
	Sos2
	Sox4
	Sox9
	Sp1
	Sp3
	Spag5
	Sppl2A
	Sqrdl
	Sr140
	Srrm1
	Ssb
	Ssrp1
	Stmn1
	Strap
	Styx
	Sycp3
	Syt11
	Taf9
	Tcf12
	Tcf19,
	Tcp1
	Terf1
	Tfam
	Tfb2M
	Tgfbr1
	Thoc1
	Tiam1
	Timeless
	Tm9Sf2
	Tmeff1
	Tmem107
	Tmpo
	Top2A
	Tox
	Tpmt
	Traip
	Trim28
	Trim37
	Trip13
	Trip6
	Trnt1
	Ttk
	Tubb
	Tube1
	Tubgcp2
	Twistnb
	Txnl2
	Tyms
	Ubap1
	Ube2E3
	Ubqln2
	Uchl3
	Uchl5
	Ung
	Usp1
	Usp14
	Vbp1
	Vrk2
	Wdr12
	Wee1
	Wtap
	Xpo1
	Xrn2
	Ywhaz
	Zdhhc2
	Znf148
	Znf207
	Znf24/Znf191
	Znf277
	Znf548
	Znf593
	Nfatc3
	Znrf3
	Lgr5
	Olfm4
	Msi1
	Rnf43
	Hes1
	Hopx
	Wnt3
	Tnfrsf19
	Lef1
	Fzd2
	Lgr4
	Mmp7
	Cd83
	Nfat5
	Dll1
	Dclk1
	Npc1L1
	Lct
	Slc7A9
	Slc6A19
	Sis
	Ace
	Dab1
	Slc9A2
	Xpnpep2
	Mttp
	Myo1D
	Enpep
	Car4
	Gna13
	Chga
	Slc34A2
	Defa22
	Defa21
	Plb1
	Mep1B
	Muc2
	Guca2A
	Lyz1
	Atoh1
	Slc3A1
