# Supplementary material for: The critical role of BMP signaling in gastric epithelial cell differentiation revealed by organoids
Source: Cell Regen. 2025 May 16;14:18. doi: 10.1186/s13619-025-00237-x (PMC12084451; doi:10.1186/s13619-025-00237-x)
Supplement: Supplementary file 2 — Supplementary Material 2: Supplementary tables 1-11 [file 13619_2025_237_MOESM2_ESM.zip › Supplementary Table 8 Signaling pathway response genes in mouse scRNA-seq.xlsx]

## Sheet: high cor genes with signaling
High correlation genes with BMP signaling in organoids		High correlation genes with BMP signaling in tissue			High correlation genes with WNT signaling in organoids		High correlation genes with WNT signaling in tissue			High correlation genes with EGF signaling in organoids		High correlation genes with EGF signaling in tissue
Genes	Pearson score	Genes	Pearson score		Genes	Pearson score	Genes	Pearson score		Genes	Pearson score	Genes	Pearson score
Id1	0.72	Id3	0.68		Gpx2	0.67	Ptma	0.84		Tmbim6	0.43	Jund	0.72
Id3	0.68	Id1	0.63		Ptma	0.66	Stmn1	0.77		Itm2b	0.39	Dusp1	0.68
Crip1	0.61	Crip1	0.55		Npm1	0.65	Npm1	0.77		Foxq1	0.37	Nfkbiz	0.48
Klf4	0.51	Ucp2	0.53		Hmgb1	0.64	Hmgb1	0.75		Calm1	0.37	Eif1	0.45
S100g	0.49	Fau	0.52		Ncl	0.64	Hmgb2	0.73		Ugt2b34	0.36	Errfi1	0.43
Lgals2	0.48	Nfe2l2	0.47		Ran	0.62	Ran	0.73		Nfe2l2	0.36	Emp1	0.4
Tesc	0.47	Tff2	0.46		Hspd1	0.62	Ncl	0.72		Cd2ap	0.36	Dusp5	0.39
Fcgbp	0.47	Car2	0.46		Hsp90aa1	0.62	Hspd1	0.72		Jund	0.36	Slc38a2	0.38
Cyp2b10	0.47	Tmsb4x	0.46		Hsp90b1	0.59	Hsp90aa1	0.72		Vsig1	0.35	Fam3c	0.34
Lypd8	0.46	Uba52	0.45		H2afz	0.58	Dek	0.69		Kmt5a	0.35	Ifrd1	0.33
Smim24	0.46	Tspan15	0.44		Scd2	0.57	H2afz	0.68		Ucp2	0.34	Gadd45b	0.33
Igfbp5	0.46	Dstn	0.44		Hmgn1	0.57	Ranbp1	0.68		Vsig2	0.34	Btg1	0.33
Ugt2b34	0.46	Rflnb	0.43		Ly6e	0.57	Snrpd1	0.68		Abcd3	0.34	Gm10076	0.33
Pon2	0.45	Calm1	0.43		Hmgb2	0.56	Tubb5	0.67		Gipc2	0.34	Hist1h1c	0.32
Ces1f	0.45	Atp5j2	0.43		Ranbp1	0.56	Tmpo	0.67		Ptgr1	0.33	mt-Co1	0.32
Aldh1a1	0.44	Fxyd3	0.43		Nap1l1	0.55	Tuba1b	0.66		Ak3	0.33	Gprc5a	0.32
Kazald1	0.44	Gm10076	0.42		Cdk4	0.55	Pclaf	0.66		Rab27b	0.32	Malat1	0.29
Mgll	0.43	Cotl1	0.41		Stmn1	0.54	Nap1l1	0.66		Ugdh	0.32	Fau	0.29
Stmn2	0.43	Atp5g1	0.41		Tubb5	0.54	Selenoh	0.66		Neat1	0.32	Krt18	0.28
Atp2a3	0.43	Klf4	0.4		Nucks1	0.54	Hmgn1	0.65		Tpm1	0.32	Pmaip1	0.27
Abcc3	0.43	Tagln2	0.4		Wfdc2	0.54	Nucks1	0.64		Pon2	0.31	mt-Nd5	0.27
Cyp2c65	0.42	Slc25a5	0.4		Snrpd1	0.52	Dut	0.63		Bace2	0.31	Fxyd3	0.26
Dmkn	0.42	Cox5a	0.4		Tmpo	0.51	Hmgn2	0.63		Kcnj15	0.31	Ddit3	0.25
Akr1c14	0.41	Gapdh	0.4		Nhp2	0.51	H2afv	0.63		Tkt	0.31	Dstn	0.25
Entpd5	0.41	Krt8	0.39		Mt2	0.51	Cdk4	0.63		Sdhb	0.31	Uba52	0.24
Cdkn1a	0.41	S100a11	0.39		Agr2	0.51	Lmnb1	0.62		Gpd2	0.31	Zfand5	0.23
Gjb1	0.4	Vsig1	0.37		Tuba1b	0.5	Dtymk	0.62		Klf3	0.31	Oit1	0.22
Espn	0.4	Car9	0.37		Dek	0.5	Mki67	0.61		Sult1c2	0.3	Pttg1ip	0.22
Suox	0.4	Tkt	0.37		Selenoh	0.5	Cdk1	0.61		Gsto1	0.3	Rflnb	0.21
Raph1	0.4	Eif1	0.37		Calm2	0.5	Smc4	0.61		Ctsb	0.3	Vegfa	0.21
Slc5a5	0.39	Krt18	0.37		Ccnd2	0.5	Spc24	0.61		Tspan15	0.29	Neat1	0.2
Capn9	0.39	Pon2	0.36		Mki67	0.49	Impdh2	0.61		Pttg1ip	0.29	mt-Nd4l	0.2
Me1	0.39	Lgals2	0.35		Ccdc34	0.49	Smc2	0.6		Txnip	0.29	Pgk1	0.2
Tmem189	0.39	Uqcrb	0.35		Dut	0.48	Birc5	0.59		Cbr3	0.28	Plk3	0.2
Lmo4	0.39	Pgk1	0.35		Dtymk	0.48	Ube2s	0.59		Gmds	0.28	Cited2	0.2
Cyp2s1	0.39	Sult1c2	0.34		Impdh2	0.48	Tyms	0.59		Taldo1	0.28	Slc9a1	0.19
Acox1	0.39	Gsta4	0.34		Spp1	0.48	Tk1	0.59		Perp	0.28	Foxq1	0.18
Smad7	0.39	Smim6	0.34		Alyref	0.47	Nhp2	0.59		Lmo4	0.28	Txnip	0.18
Rbp1	0.39	Cmtm7	0.34		Kcne3	0.47	Nasp	0.59		Uqcrc1	0.28	Tff2	0.17
Rnf128	0.39	Blvrb	0.34		Top2a	0.46	Mif	0.59		R3hdm4	0.28	Bace2	0.17
Mal	0.38	Cdc42ep5	0.34		Ube2s	0.46	Rrm1	0.58		Add3	0.28	Car9	0.16
Acer1	0.38	Oit1	0.33		Cks1b	0.46	Alyref	0.58		Ier3	0.28	Nfe2l2	0.16
Rdh7	0.38	Plac8	0.33		Nasp	0.45	Hist1h2ap	0.57		Dstn	0.28	Slk	0.16
Ptgs1	0.38	Tmbim6	0.33		Dctpp1	0.45	Ube2c	0.57		Slc38a2	0.28	Tspan15	0.15
Ctse	0.37	Cd2ap	0.33		Birc5	0.44	Ccdc34	0.57		Rflnb	0.27	Fgfbp1	0.15
Cotl1	0.37	Mgst3	0.32		Lsm2	0.44	Dctpp1	0.57		Cotl1	0.27	mt-Nd3	0.14
Igsf9	0.37	Tesc	0.32		Siva1	0.44	Mcm5	0.57		Oit1	0.27	Cmtm7	0.14
Aqp3	0.37	Foxq1	0.32		Nop58	0.44	Top2a	0.56		Car2	0.27	Tmem151a	0.14
Onecut2	0.37	Pttg1ip	0.32		Tyms	0.43	Cks2	0.56		Slc25a5	0.27	Chp1	0.14
Lrp1	0.37	Tmsb10	0.32		Tmem97	0.43	Cdca8	0.56		Cbr1	0.27	P3h4	0.13
Ogdh	0.37	Jpt1	0.32		Ube2c	0.42	Cks1b	0.56		Mid1ip1	0.27	Sfn	0.13
Hspb1	0.37	Bace2	0.31		Smc4	0.42	Lsm2	0.56		Elovl7	0.27	Smg1	0.13
Nqo1	0.36	Gmds	0.31		Pclaf	0.42	Mcm3	0.56		Acaa2	0.27	Akr1c14	0.12
Ptgr1	0.36	mt-Co1	0.31		Cks2	0.42	Lsm5	0.56		Acadm	0.27	Areg	0.12
Adh7	0.36	Ckmt1	0.3		Rrm1	0.42	H2afx	0.55		Btg1	0.27	mt-Atp8	0.12
Fabp3	0.36	Pycard	0.3		Lmnb1	0.42	Rrm2	0.55		Zfand5	0.27	Ier5	0.12
Abcd3	0.36	Akr1c14	0.3		Lsm3	0.42	Lyar	0.55		Lrrfip1	0.27	Ier3	0.12
Ces2a	0.36	Kmt5a	0.3		Hmgn2	0.42	Mcm7	0.55		Ctsd	0.27	Ocln	0.12
Fer1l6	0.36	Elf3	0.3		Timm8a1	0.42	Ccna2	0.54		Phyh	0.26	Cxcl17	0.11
Itpk1	0.36	Cbr3	0.29		Cdk1	0.41	Racgap1	0.54		Me1	0.26	Gmds	0.11
Gcnt3	0.35	Pllp	0.29		Cdca8	0.41	Lig1	0.54		Pla2g12a	0.26	Id3	0.11
Ugdh	0.35	Cxcl17	0.29		Smc2	0.41	Mcm6	0.54		Ech1	0.26	Tnfrsf23	0.11
Myo15b	0.35	Tmem151a	0.29		Anp32e	0.41	Nop56	0.54		Plac8	0.26	Etv3	0.11
Myo1a	0.35	Taldo1	0.29		Lyar	0.41	Asf1b	0.54		Sptlc2	0.26	Arhgdig	0.1
Egr1	0.35	Slc9a1	0.29		Mcm3	0.41	Cdca3	0.53		Ebpl	0.26	Perp	0.1
Mgst3	0.34	C2cd4a	0.28		Mcm6	0.41	Pbk	0.53		Tst	0.25	AC102496.1	0.1
Rflnb	0.34	Gipc2	0.28		Bex3	0.41	Rangap1	0.53		Casp6	0.25	Krt7	0.1
Rfk	0.34	Esd	0.27		Hist1h1b	0.4	Siva1	0.53		Ckmt1	0.25	Ccng2	0.1
Hsd17b2	0.34	P3h4	0.27		Nop56	0.4	Nop58	0.53		Chpt1	0.25	Hist1h2bc	0.1
Neat1	0.34	Fgfbp1	0.27		Hist1h2ap	0.39	Rfc4	0.53		Smim6	0.25	Aff4	0.1
Ahnak	0.34	Acadl	0.27		Spc24	0.39	Lbr	0.53		Far1	0.25	Npw	0.09
Zg16	0.34	Perp	0.27		Cdca3	0.39	Esco2	0.52		Akr1b3	0.25	Fosl2	0.09
Akr1b8	0.34	Lmo4	0.27		Arl6ip1	0.39	Anp32e	0.52		Cox5a	0.25	Grpel2	0.09
Muc13	0.34	Slk	0.27		Cbx5	0.39	Melk	0.52		Tspo	0.25	Tacc2	0.09
Pfkp	0.34	Sult1b1	0.26		H2afv	0.39	Hsp90b1	0.52		Cyp2c65	0.25	Epop	0.09
Mettl7b	0.34	Rab27b	0.26		Lsm5	0.39	Hirip3	0.52		Acadl	0.25	Arf6	0.09
Hnf4a	0.34	Gsto1	0.26		Nolc1	0.39	Prim1	0.52		Entpd5	0.25	Cd2ap	0.09
Sptssb	0.33	Eci1	0.26		Cenpf	0.38	Cenpm	0.52		Htatip2	0.25	Insig1	0.09
Mogat1	0.33	Ugt2b34	0.26		Ccna2	0.38	Rfc5	0.52		Dusp1	0.25	Epb41l4b	0.09
Chpt1	0.33	Uqcrc1	0.26		Bub3	0.38	Hells	0.52		Ahnak	0.25	Ghrl	0.08
Cbr3	0.33	Ctsd	0.26		Lig1	0.38	Tpx2	0.51		Chp1	0.25	Lmo7	0.08
Nfe2l2	0.33	Plxnb2	0.26		Phgdh	0.38	Lsm3	0.51		Mal	0.24	Ddit4	0.08
Fer1l4	0.33	Tst	0.25		Mif	0.38	Atad2	0.51		Klf4	0.24	Baiap2l1	0.08
Tsku	0.33	Krt19	0.25		Hist1h2ae	0.37	Cenpf	0.5		Pla2g10	0.24	Vps37b	0.08
Krt20	0.33	Pla2g10	0.25		Esco2	0.37	Cenpa	0.5		Pdcd4	0.24	Ucp2	0.07
Ermp1	0.33	Ppa1	0.25		Cenpa	0.37	Cenpe	0.5		Gsta3	0.24	Car2	0.07
Sod1	0.33	Tspo	0.25		Atad2	0.37	Tacc3	0.5		Rfk	0.24	Slc25a5	0.07
Tob1	0.33	Sptlc2	0.25		Rangap1	0.37	Usp1	0.5		Smpdl3a	0.24	Eci1	0.07
Clmn	0.33	Ak3	0.25		Dnmt1	0.37	Hat1	0.5		Aldh1a1	0.24	Uqcrc1	0.07
Ucp2	0.32	Klf3	0.25		Hat1	0.37	Clspn	0.5		Tmem51	0.24	Mprip	0.07
Gipc2	0.32	Pla2g12a	0.24		Hist1h1e	0.36	Ezh2	0.5		Espn	0.24	Trim25	0.07
Add3	0.32	Bpnt1	0.24		Tubb4b	0.36	Bex3	0.5		Errfi1	0.24	Micu1	0.07
Tpm1	0.32	Higd1a	0.24		Usp1	0.36	Mt2	0.5		Nfkbiz	0.24	Elf3	0.07
Jpt1	0.32	mt-Nd5	0.24		Cmc2	0.36	Prc1	0.49		Elf3	0.24	Ctsd	0.07
Apob	0.32	Prr13	0.24		Gmnn	0.36	Kif23	0.49		Adh7	0.23	Bcat2	0.06
Perp	0.31	Txnip	0.24		Mcm7	0.36	Aurkb	0.49		Tagln2	0.23	Tkt	0.06
Htatip2	0.31	Aldoa	0.24		Prc1	0.35	Spc25	0.49		Esd	0.23	Spag9	0.06
Klf3	0.31	Cebpb	0.24		Cenpe	0.35	Dnajc9	0.49		Ces2g	0.23	Hmox1	0.06
Sema4g	0.31	Cbr1	0.23		Tpx2	0.35	Timm8a1	0.49		Cxcl17	0.23	Cgn	0.06
Cyp2d12	0.31	Sdcbp2	0.23		Prim1	0.35	Exosc8	0.49		Blvrb	0.23	Dnm2	0.06
Itpr3	0.31	Smad7	0.23		Rfc4	0.35	Rad51ap1	0.49		Sqor	0.23	Pdcd4	0.05
Fmo5	0.31	Pdcd4	0.22		H1f0	0.35	Hist1h2ae	0.48		Fxyd3	0.23	Id1	0.05
Phyh	0.3	Gstp1	0.22		Rfc2	0.35	Nusap1	0.48		Slk	0.23	Tmem51	0.05
Ethe1	0.3	mt-Nd3	0.22		Exosc8	0.35	Incenp	0.48		Rhoc	0.23	Kmt5a	0.05
Foxq1	0.3	Ech1	0.22		Hmgb3	0.35	Bub1b	0.48		Ablim1	0.23	Stk25	0.05
Ces2g	0.3	Tpm1	0.22		Kif23	0.34	Dnmt1	0.48		Ctse	0.22	Ypel3	0.05
Fabp2	0.3	Ctse	0.21		Pbk	0.34	Calm2	0.48		Mgst2	0.22	Rassf4	0.05
Tmem151a	0.3	Abcd3	0.21		Tk1	0.34	Rfc2	0.48		Ces1f	0.22	Lrrfip1	0.05
Agpat2	0.3	Itm2b	0.21		Ccnb2	0.34	Cit	0.48		Pycard	0.22	Acox1	0.05
Cyp2d26	0.3	Anxa10	0.21		Psat1	0.34	Nolc1	0.48		Hsd17b11	0.22	Pon2	0.04
Rnase4	0.3	Sdhb	0.21		Dnajc9	0.34	Kif11	0.47		Gjb1	0.22	Ppa1	0.04
Snhg11	0.3	Acaa2	0.21		Mcm5	0.34	Ccnb1	0.47		Igfbp5	0.22	Itm2b	0.04
Krt79	0.3	Acadm	0.21		Lbr	0.34	Kif20b	0.47		Eci1	0.22	Calm1	0.04
Selenom	0.3	Sprr2a3	0.21		Hells	0.34	Ccnb2	0.47		Bpnt1	0.22	Atp5j2	0.04
Dst	0.3	Abcc3	0.21		H2afx	0.33	Gmnn	0.47		Agpat2	0.22	Tmbim6	0.04
B4galnt1	0.3	Sult1d1	0.2		Plk1	0.33	Fen1	0.47		Uqcrb	0.22	Rab11fip1	0.04
Cep350	0.3	Bcat2	0.2		Hmmr	0.33	Kif22	0.47		Fosl2	0.22	Atg2a	0.04
Golga4	0.3	Npw	0.2		Ezh2	0.33	Shcbp1	0.47		Myo5c	0.22	Mien1	0.04
Tst	0.29	R3hdm4	0.2		Orc6	0.33	Dhfr	0.47		Lasp1	0.22	S100a11	0.04
Casp6	0.29	Lasp1	0.2		Nusap1	0.32	Tipin	0.47		Arf6	0.22	Bpnt1	0.03
Papss2	0.29	Sh3bgrl3	0.2		Incenp	0.32	Rad51	0.47		Mmp15	0.22	Gstt1	0.03
Ckmt1	0.29	Gsta3	0.19		Racgap1	0.32	Knl1	0.46		Hpgd	0.21	Usp50	0.03
Gsta3	0.29	Elovl7	0.19		Bub1b	0.32	Gpx2	0.46		Akr1c14	0.21	Sprr1a	0.03
Hsd17b11	0.29	Usp50	0.19		Rrm2	0.32	Fbxo5	0.46		Gal3st1	0.21	Gm26917	0.03
Tspan15	0.29	Add3	0.19		Hirip3	0.32	Cmc2	0.46		Pllp	0.21	Slc26a9	0.03
Hs3st3b1	0.29	Ahnak	0.19		Cenpm	0.32	Sgo1	0.46		Id1	0.21	Cavin3	0.03
Itpripl2	0.29	Lrrfip1	0.19		Pmf1	0.32	Pmf1	0.46		Car9	0.21	Ccnb1ip1	0.03
Kcnk10	0.29	Sh3glb2	0.19		Rfc5	0.32	Knstrn	0.46		Fgfbp1	0.21	Plaur	0.03
Parm1	0.29	Lrp1	0.19		Fen1	0.32	Mad2l1	0.46		Hist1h1c	0.21	Cdc42ep5	0.03
Mapk13	0.29	Muc5ac	0.18		Tipin	0.32	Ckap2	0.46		Pdlim1	0.21	Atg9b	0.03
Fam102a	0.29	Casp6	0.18		Pold2	0.32	Hmmr	0.45		Parm1	0.21	Efna1	0.03
Jun	0.29	Teddm3	0.18		Cdc20	0.31	Cdc20	0.45		Mgst3	0.2	Vsig1	0.02
Gsn	0.28	Hpgd	0.18		Ccnb1	0.31	Arl6ip1	0.45		Sult1b1	0.2	Pllp	0.02
Pdcd4	0.28	Itpripl2	0.18		Aurkb	0.31	Cbx5	0.45		Paqr5	0.2	Igfbp5	0.02
Rab27b	0.28	Gstt1	0.18		Knl1	0.31	Rad21	0.45		Ppa1	0.2	Ugt2b34	0.02
Fam3b	0.28	Gpd2	0.18		Melk	0.31	Ncaph	0.45		Plgrkt	0.2	Hebp1	0.02
Mid1ip1	0.28	Sfn	0.18		Kif20b	0.31	Sapcd2	0.45		Fam3b	0.2	Mink1	0.02
Ephx2	0.28	Prkcd	0.18		Fbxo5	0.31	Hmgb3	0.45		Mgll	0.2	Klf4	0.01
Tmbim6	0.28	Mapk13	0.18		Kif15	0.31	Plk1	0.44		Bcat2	0.2	C2cd4a	0.01
Myo5c	0.28	Plec	0.18		Clspn	0.31	Ckap2l	0.44		Itpripl2	0.2	Uqcrb	0.01
Fmn1	0.28	Mucl3	0.17		Knstrn	0.31	Orc6	0.44		Fads3	0.2	Ctsb	0.01
Slc38a2	0.28	Il18	0.17		Pcna	0.31	Slfn9	0.44		Slc9a1	0.2	Gapdh	0.01
Ncoa4	0.28	Mid1ip1	0.17		Mthfd2	0.31	Ect2	0.43		Rab11fip1	0.2	Muc4	0.01
Acaa1b	0.28	Akr1b3	0.17		Hist1h3c	0.3	Kif4	0.43		Cgn	0.2	Klf3	0.01
Cebpb	0.28	Cyp2c65	0.17		Dbf4	0.3	Aurka	0.43		S100a1	0.2	Abhd17c	0.01
Adam15	0.28	Htatip2	0.17		Ect2	0.29	Dbf4	0.43		Aff4	0.2	Ccdc71l	0.01
Zbtb7b	0.28	Rsrp1	0.17		Kif4	0.29	Ncapg	0.43		Acox1	0.2	Sdhb	0
Ifi27l2b	0.28	Adh7	0.16		Tacc3	0.29	Mis18bp1	0.43		Gsn	0.19	Gpd2	0
Stk38	0.28	Me1	0.16		Slfn9	0.29	Kif20a	0.43		Stmn2	0.19	Gm26870	0
Plec	0.28	Arhgdig	0.16		Kif11	0.28	Pold2	0.43		Foxa3	0.19	Bnip3	0
Sult1b1	0.27	Fam3c	0.16		Ncapg	0.28	Anln	0.42		Atp5j2	0.19	Khnyn	0
Hpgd	0.27	Neat1	0.16		Ckap5	0.28	Kif15	0.42		Gstt1	0.19	Prap1	0
Pla2g12a	0.27	Arf6	0.16		Asf1b	0.28	Cdca2	0.42		Igsf9	0.19	Pim1	0
Sgk1	0.27	Ccdc71l	0.16		Mad2l1	0.28	Tmem97	0.42		Smg1	0.19	Pnliprp2	0
Bcas1	0.27	Stk38	0.16		Dhfr	0.28	Nuf2	0.42		Dusp5	0.19	Mcc	0
Blvrb	0.27	Snrnp70	0.16		Spc25	0.27	Ncapg2	0.42		Serpinb6a	0.19	Sema3e	0
Akr1b3	0.27	Tff1	0.15		Cdca2	0.27	Sgo2a	0.41		Ocln	0.19	Ehbp1l1	0
Elovl7	0.27	Far1	0.15		Rad21	0.27	Diaph3	0.41		Tesc	0.18
Mxd1	0.27	Plgrkt	0.15		Ncaph	0.27	Mis18a	0.41		Krt8	0.18
Sytl2	0.27	Gcnt3	0.15		Tuba1c	0.27	Hist1h1e	0.4		Ethe1	0.18
Ctsd	0.27	Tmem51	0.15		E2f8	0.27	Psat1	0.4		Arhgdig	0.18
AC149090.1	0.27	Hebp1	0.15		Rad51	0.27	Pcna	0.4		Gcnt3	0.18
Sh3glb2	0.27	Agpat2	0.15		Rad51ap1	0.27	Cdkn3	0.4		Hs3st3b1	0.18
Camsap3	0.27	Kcnk10	0.15		Anln	0.26	Aspm	0.39		Id3	0.18
Cyp2d10	0.27	Zfand5	0.15		Sgo1	0.26	Ndc80	0.39		Krt7	0.18
Itprid2	0.27	Abhd17c	0.15		Dlgap5	0.26	Dlgap5	0.39		Prr13	0.18
Plxna2	0.27	B4galnt1	0.15		Kif22	0.26	Iqgap3	0.39		Flnb	0.18
Acaa1a	0.27	Pcyt2	0.15		Cep55	0.26	Cep55	0.39		Capn5	0.18
Basp1	0.26	Tmem259	0.15		Cdkn3	0.26	Ccnf	0.39		Lgals2	0.17
Arhgdig	0.26	Mogat1	0.14		Ncapg2	0.26	Bub3	0.38		Nqo1	0.17
Smpdl3a	0.26	Vsig2	0.14		Hist2h2ac	0.25	H1f0	0.37		Lypd8	0.17
Kcnj15	0.26	Hs3st3b1	0.14		Aurka	0.25	Kif2c	0.37		Tmem189	0.17
Gm26894	0.26	Ces2g	0.14		Ndc80	0.25	Spdl1	0.37		Acer1	0.17
Slc9a1	0.26	Vstm2b	0.14		Mis18bp1	0.25	Reep4	0.37		Atp5g1	0.17
Kmt5a	0.26	Sqor	0.14		Sapcd2	0.25	Phgdh	0.36		Cdkn1a	0.17
Lgals3	0.26	Comtd1	0.14		Ckap2l	0.24	Ckap5	0.36		Arl14	0.17
Ano7	0.26	Gm26917	0.14		Sgo2a	0.24	E2f8	0.36		Plaur	0.17
Myh14	0.26	Fosl2	0.14		Iqgap3	0.24	Bora	0.35		Anxa2	0.17
Fabp4	0.26	Hist1h1c	0.14		Cit	0.24	Wfdc2	0.35		Cdc42ep5	0.17
Plxnb2	0.26	S100a10	0.14		Nuf2	0.24	Hist1h1b	0.34		Dnm2	0.17
Lgals1	0.26	Slc38a2	0.14		Shcbp1	0.23	Hjurp	0.34		Cited2	0.17
Gsdma2	0.25	Ablim1	0.14		G2e3	0.23	Cdkn2d	0.31		Sh3bgrl3	0.17
Gsta1	0.25	Fer1l4	0.14		Kif20a	0.23	G2e3	0.31		Abhd17c	0.17
Oit1	0.25	Ptgr1	0.13		Mis18a	0.23	Hist1h1a	0.3		Basp1	0.16
Plgrkt	0.25	Ethe1	0.13		Spdl1	0.23	Hist1h2ab	0.3		Papss2	0.16
Car9	0.25	Fam3b	0.13		Aspm	0.22	Agr2	0.3		Sult1d1	0.16
Ebpl	0.25	Ugdh	0.13		Bora	0.22	Tubb4b	0.29		Smim24	0.16
Ak3	0.25	Sytl2	0.13		Ccnf	0.22	Mthfd2	0.27		mt-Nd3	0.16
R3hdm4	0.25	Cgn	0.13		Kif2c	0.22	Hist1h3c	0.26		Cmtm7	0.16
Capn5	0.25	Grpel2	0.13		Reep4	0.22	Gm42047	0.26		Bcas1	0.16
Hexim1	0.25	Anxa2	0.13		Hjurp	0.21	Hist1h4d	0.25		Aqp3	0.16
Clstn1	0.25	Emp1	0.13		Cxcl5	0.21	Hist1h1d	0.23		Sdcbp2	0.16
Apol7a	0.25	Ccnl2	0.13		Ckap2	0.21	Spp1	0.23		Kcnk10	0.16
Car2	0.24	Dcaf17	0.13		Gm42047	0.21	Ccnd2	0.23		mt-Nd5	0.16
Gal3st1	0.24	Itpr3	0.13		Hist1h1a	0.2	Ly6e	0.23		Arrdc1	0.16
Pttg1ip	0.24	Slc44a2	0.13		Hist1h2ab	0.2	Hist2h2ac	0.21		Egln3	0.16
Foxa3	0.24	Raph1	0.13		Hist1h1d	0.19	Tuba1c	0.19		Baiap2l1	0.16
Egln3	0.24	Golga4	0.13		Cdkn2d	0.19	Kcne3	0.16		Eps8l2	0.16
Rnf186	0.24	Acaa1a	0.13		Diaph3	0.16	Scd2	0.12		Vps37b	0.16
Rsrp1	0.24	Nqo1	0.12		Hist1h4d	0.11				Rasgef1b	0.16
Vps13d	0.24	Cavin3	0.12							Epb41l4b	0.16
Gm3336	0.23	Mlph	0.12							Mogat1	0.15
Tagln2	0.23	Arl14	0.12							Capn9	0.15
Paqr5	0.23	Atp2a3	0.12							Gsta4	0.15
Far1	0.23	Sod1	0.12							Il18	0.15
Sult1d1	0.23	Myl7	0.12							Ephx2	0.15
Slc25a5	0.23	Pfkp	0.12							Tmem151a	0.15
Calm1	0.23	Ogdh	0.12							Grpel2	0.15
Phgr1	0.23	Ier5l	0.12							Ypel3	0.15
Sprr2a3	0.23	Zbtb7b	0.12							Smim22	0.15
Syt8	0.23	Rbp2	0.11							Tinagl1	0.15
Slk	0.23	Chpt1	0.11							Emp1	0.15
Ly6g6c	0.23	Rfk	0.11							S100a10	0.15
Dcaf17	0.23	Fads3	0.11							Fmn1	0.15
Hip1r	0.23	Mprip	0.11							Ccdc71l	0.15
Por	0.23	Atg2a	0.11							Krt19	0.14
Slc44a2	0.23	Smg1	0.11							Sgk1	0.14
Mgst2	0.22	Arrdc1	0.11							Malat1	0.14
Vsig2	0.22	Cyp3a13	0.11							Sytl2	0.14
Itm2b	0.22	Micu1	0.11							Trim25	0.14
Tkt	0.22	Chp1	0.11							Mien1	0.14
Vill	0.22	Sprr2a1	0.11							Hist1h2bc	0.14
Gpd2	0.22	Acox1	0.11							Vegfa	0.14
Mlph	0.22	Hnf4a	0.11							Micu1	0.14
Slco2a1	0.22	Junb	0.11							H2-T23	0.14
Btg1	0.22	Cep350	0.11							Slc5a5	0.13
Epop	0.22	Gsdma2	0.1							Fabp3	0.13
Cd2ap	0.22	Gsta1	0.1							Fam3c	0.13
Eps8l2	0.22	Paqr5	0.1							Comtd1	0.13
Ablim1	0.22	Kcnj15	0.1							S100g	0.13
Rasgef1b	0.22	Igsf9	0.1							Lmo7	0.13
Epb41l4b	0.22	Rab11fip1	0.1							Spag9	0.13
Gadd45g	0.22	Spag9	0.1							Stk25	0.13
Myo18a	0.22	Mien1	0.1							S100a11	0.13
Cbr1	0.21	Gadd45b	0.1							Ier5	0.13
Fads3	0.21	Hist1h2bc	0.1							Tcea3	0.13
Sptlc2	0.21	Dnm2	0.1							Slc45a3	0.13
Psapl1	0.21	Cyp2s1	0.1							Muc4	0.13
Prr13	0.21	Serpinb6a	0.1							P3h4	0.12
Fosl2	0.21	Aff4	0.1							Ifrd1	0.12
Nfkbiz	0.21	Eps8l2	0.1							Syt8	0.12
Tff3	0.21	Vps37b	0.1							Misp	0.12
Snrnp70	0.21	Ano7	0.1							Prkcd	0.12
Tmem51	0.2	Hip1r	0.1							Eif1	0.12
Sdhb	0.2	Egr1	0.1							Epn3	0.12
Hsd17b6	0.2	Tnni2	0.1							Etv3	0.12
Acadm	0.2	Kctd14	0.1							Insig1	0.12
Lgals4	0.2	Vps13d	0.1							Aldh3a1	0.11
Abhd2	0.2	Itprid2	0.1							Gm3336	0.11
Tinagl1	0.2	Basp1	0.09							Gstp1	0.11
Ctsb	0.2	Papss2	0.09							Vill	0.11
Abhd17c	0.2	Aadac	0.09							Hsd17b2	0.11
Tcim	0.2	Espn	0.09							Abhd2	0.11
Cyp2d34	0.2	Vill	0.09							Gadd45b	0.11
Myl7	0.2	S100a6	0.09							Epop	0.11
Ptprh	0.2	Trim25	0.09							Cyp2s1	0.11
Pllp	0.19	Ctsb	0.09							Cyp3a13	0.11
mt-Nd3	0.19	Mink1	0.09							Sptssb	0.1
Bcat2	0.19	Ier3	0.09							Fabp2	0.1
Uqcrc1	0.19	Flnb	0.09							Hsd17b6	0.1
Oasl1	0.19	Gprc5a	0.09							Mxd1	0.1
mt-Nd5	0.19	Jund	0.09							Areg	0.1
Txnip	0.19	Ocln	0.09							Mlph	0.1
Prkcd	0.19	Epb41l4b	0.09							mt-Nd4l	0.1
Dnm2	0.19	Rnf186	0.09							Pmaip1	0.1
Dstn	0.19	Ptgs1	0.09							Tnfrsf23	0.1
Flnb	0.19	Lmo7	0.08							Tacc2	0.1
Elf3	0.19	Dusp1	0.08							Mink1	0.1
Tnk2	0.19	Syt8	0.08							Gsdma2	0.09
Ptprs	0.19	Epn3	0.08							Mllt3	0.09
Inppl1	0.19	Nfkbiz	0.08							Gldc	0.09
Junb	0.19	Spire2	0.08							Gm26894	0.09
Tmem259	0.19	Baiap2l1	0.08							Sytl1	0.09
Gsto1	0.18	Sema4g	0.08							Sfn	0.09
Aadac	0.18	Hexim1	0.08							Slco2a1	0.09
Esd	0.18	Ifi27l2b	0.08							Unc5b	0.09
Bpnt1	0.18	Hist1h4d	0.08							Aldoa	0.09
Unc5b	0.18	Mgst2	0.07							Capg	0.09
Hist1h1c	0.18	Gldc	0.07							Plk3	0.09
Atp4b	0.18	Entpd5	0.07							Gprc5a	0.09
Pcyt2	0.18	Stk25	0.07							Tnk2	0.09
Ech1	0.17	Ier5	0.07							Teddm3	0.08
Ces2c	0.17	Plk3	0.07							Aadac	0.08
Sqor	0.17	Myo15b	0.07							Ces2c	0.08
Acadl	0.17	Ncoa4	0.07							Mprip	0.08
Comtd1	0.17	Muc13	0.07							Ndrg1	0.08
Ly6d	0.17	Camsap3	0.07							Lgals4	0.08
Cybrd1	0.17	Rnf128	0.07							Bnip3	0.08
Sfn	0.17	Fam102a	0.07							Krt18	0.08
Lasp1	0.17	Suox	0.07							Gch1	0.08
Cited2	0.17	Adam15	0.07							Ces2a	0.08
Aff4	0.17	Jun	0.07							C2cd4a	0.07
Dlgap1	0.17	Aldh1a1	0.06							Pim1	0.07
Ccdc71l	0.17	Khnyn	0.06							Lamc2	0.07
Ccnl2	0.17	Ifrd1	0.06							Clic3	0.07
Kctd14	0.17	Etv3	0.06							Pgk1	0.07
Muc5ac	0.16	Myo1a	0.06							Clcn2	0.07
Teddm3	0.16	Gadd45g	0.06							Vstm5	0.07
Krt8	0.16	Spink4	0.05							Dlgap1	0.07
Vsig1	0.16	Hsd17b11	0.05							Efna1	0.07
Gsta4	0.16	Mllt3	0.05							Hebp1	0.06
Smim6	0.16	Foxa3	0.05							Phgr1	0.06
Misp	0.16	S100a13	0.05							Oasl1	0.06
Tnfrsf23	0.16	Abhd2	0.05							Cybrd1	0.06
Smg1	0.16	Btg1	0.05							Atg2a	0.06
mt-Co1	0.16	Tacc2	0.05							Higd1a	0.06
Jund	0.16	Ddit4	0.05							Ddit4	0.06
Mucl3	0.15	Epop	0.05							Ptprr	0.06
Sult1c2	0.15	S100a1	0.05							Spire2	0.06
Dusp1	0.15	Fmn1	0.05							Ehbp1l1	0.06
Epn3	0.15	Tnk2	0.05							Gsta1	0.05
Dusp5	0.15	Rbp1	0.05							Sctr	0.05
Capn8	0.15	Kazald1	0.05							Vstm2b	0.05
Chp1	0.15	Dst	0.05							S100a13	0.05
H2-T23	0.15	Myo18a	0.05							mt-Atp8	0.05
Pla2g10	0.14	Itpk1	0.05							Psapl1	0.05
Sctr	0.14	Plxna2	0.05							Khnyn	0.05
Mllt3	0.14	Sptssb	0.04							Uba52	0.05
Sytl1	0.14	Ces1f	0.04							Mcc	0.05
Bnip3	0.14	Gjb1	0.04							Abhd5	0.05
Stk25	0.14	Igfbp5	0.04							Lgals3	0.04
Cgn	0.14	Lgals4	0.04							Ccng2	0.04
Hist1h2bc	0.14	Oasl1	0.04							Arhgap27	0.04
Smim22	0.14	Pim1	0.04							Muc5ac	0.03
Serpinb6a	0.14	Plaur	0.04							Gsta2	0.03
S100a1	0.14	Smim22	0.04							Fhl1	0.03
Baiap2l1	0.14	Atg9b	0.04							Tmsb4x	0.03
Tnni2	0.14	Slc45a3	0.04							Npw	0.03
Gkn2	0.13	Parm1	0.04							Usp50	0.03
Gkn1	0.13	Efna1	0.04							Capn8	0.03
Tff1	0.13	Tcim	0.04							Sema3e	0.03
Krt19	0.13	Apob	0.04							Spink4	0.02
Bace2	0.13	Inppl1	0.04							Rep15	0.02
Cox5a	0.13	Gkn2	0.03							Anxa10	0.02
Gldc	0.13	Gkn1	0.03							Capn13	0.02
Acaa2	0.13	Gstp2	0.03							Sprr2a1	0.02
Fam3c	0.13	Acer1	0.03							Gstp2	0.01
AA467197	0.13	S100g	0.03							Ly6d	0.01
Trim25	0.13	S100a14	0.03							Hmox1	0.01
Arl14	0.13	Areg	0.03							Gapdh	0.01
Ier5	0.13	Ndrg1	0.03							Pnliprp2	0.01
Clcn2	0.13	Pmaip1	0.03							AA467197	0
Mink1	0.13	Ccnb1ip1	0.03							AL732506.1	0
Slc45a3	0.13	Misp	0.03
Pdlim1	0.13	Tnfrsf23	0.03
Arhgap27	0.12	Capg	0.03
Zfand5	0.12	Tinagl1	0.03
S100a10	0.12	Muc4	0.03
Insig1	0.12	Insig1	0.03
Aldh3a1	0.11	Rasgef1b	0.03
Rep15	0.11	Ehbp1l1	0.03
Pycard	0.11	Fcgbp	0.03
Tspo	0.11	Cyp2d26	0.03
Atp5j2	0.11	Hist1h4c	0.03
Taldo1	0.11	Clstn1	0.03
Rab11fip1	0.11	Myh14	0.03
Atg2a	0.11	Arc	0.03
Higd1a	0.11	Ptprh	0.03
Ier3	0.11	Mal	0.02
Vegfa	0.11	Gm3336	0.02
Plk3	0.11	Gal3st1	0.02
Lrrfip1	0.11	Smpdl3a	0.02
Vps37b	0.11	Gm3776	0.02
Mmp15	0.11	Mxd1	0.02
Arc	0.11	Cybrd1	0.02
Gsta2	0.1	Errfi1	0.02
C2cd4a	0.1	Vegfa	0.02
Eci1	0.1	Mcc	0.02
Fgfbp1	0.1	Abhd5	0.02
Plac8	0.1	Egln3	0.02
Gstt1	0.1	Capn5	0.02
Khnyn	0.1	Zg16	0.02
Aldoa	0.1	Fer1l6	0.02
Ypel3	0.1	Ermp1	0.02
Arrdc1	0.1	Cyp2d10	0.02
Emp1	0.1	Cldn4	0.02
Micu1	0.1	Por	0.02
Vstm5	0.1	Clmn	0.02
Ier5l	0.1	Stmn2	0.01
Il18	0.09	Sytl1	0.01
Cmtm7	0.09	Lgals3	0.01
P3h4	0.09	Ddit3	0.01
Vstm2b	0.09	Lamc2	0.01
Mprip	0.09	Clcn2	0.01
Pim1	0.09	Slc5a5	0
Capg	0.09	Gsta2	0
Rhoc	0.09	Slurp1	0
Gch1	0.09	Hmox1	0
Efna1	0.09	Uts2	0
Hist1h4d	0.09	Clic3	0
Psca	0.08	Capn13	0
Fhl1	0.08	Dusp5	0
Tmsb10	0.08	Pdlim1	0
Hebp1	0.08	Mmp15	0
S100a13	0.08	Atp4a	0
Errfi1	0.08	Cyp2b10	0
Clic3	0.08	AC149090.1	0
Arf6	0.08	Cyp2d34	0
Etv3	0.08	Hist4h4	0
Ehbp1l1	0.08	Ptprs	0
Atp4a	0.08	Dmkn	0
Hist4h4	0.08
Ppa1	0.07
Gmds	0.07
Atp5g1	0.07
Sdcbp2	0.07
Ndrg1	0.07
Tcea3	0.07
Abhd5	0.07
Hist1h4c	0.07
Gm3776	0.06
Spag9	0.06
Pgk1	0.06
Ddit4	0.06
Cyp3a13	0.06
Spire2	0.06
Sprr2a1	0.06
AL732506.1	0.06
Mien1	0.05
Tacc2	0.05
Apoa1	0.05
Gstp1	0.04
Uqcrb	0.04
Fxyd3	0.04
Prap1	0.04
Cdc42ep5	0.04
Ptprr	0.04
Sh3bgrl3	0.04
Rbp2	0.03
Npw	0.03
Lmo7	0.03
Cavin3	0.03
Gapdh	0.03
Muc4	0.03
Usp50	0.02
Malat1	0.02
Lamc2	0.02
Capn13	0.02
Gstp2	0.01
Areg	0.01
Ifrd1	0.01
Uba52	0.01
Ccnb1ip1	0.01
Ocln	0.01
Krt7	0
Grpel2	0
Anxa2	0
Sema3e	0
Cldn4	0
