# Supplementary material for: The critical role of BMP signaling in gastric epithelial cell differentiation revealed by organoids
Source: Cell Regen. 2025 May 16;14:18. doi: 10.1186/s13619-025-00237-x (PMC12084451; doi:10.1186/s13619-025-00237-x)
Supplement: Supplementary file 2 — Supplementary Material 2: Supplementary tables 1-11 [file 13619_2025_237_MOESM2_ESM.zip › Supplementary Table 9 Lineage specific transcriptional factors.xls]

## Sheet: TF_diff-new
	Genes
1	Sox9	Proliferative
2	Egr1
3	Creb3l1
4	Klf5
5	Pbrm1
6	Cdc5l
7	Arid5b
8	Creb3l4
9	Fos
10	Hmga1
11	Hmgb3
12	Maz
13	Zfhx3
14	Hmgb1
15	Nsd2
16	Tox
17	Tfdp1
18	Usf2
19	Nfia
20	Ssrp1
21	Meis2
22	Nfyb
23	Zfp91
24	Nkx6-3
25	Creb3l2
26	E2f8
27	Mybl2
28	Mitf
29	Ascl2
30	Litaf
31	Nfic
32	Dnajc2
33	Mbd3
34	Smarcc1
35	Fosb
36	Trp53
37	Nfix
38	Jarid2
39	Nkx6-2
40	Hmgb2
41	Tshz2
42	Etv5
43	Pbx1
44	Terf1
45	Ctcf
46	Zbtb20
47	Cers6
48	Foxo3
49	Mxd3
50	Ehf
1	Xbp1	Chief/Neck
2	Bhlha15
3	Dbp
4	Runx1
5	Klf2
6	Id2
7	Nr0b2
8	E2f4
9	Thrb
10	Spdef
11	Jun
12	Rere
13	Nfib
14	Foxn3
15	Foxp1
16	Foxa1
17	Myc
18	Nr4a2
19	Ybx3
20	Tfdp2
21	Prdm16
22	Mecom
23	Sub1
24	Nr2f2
25	Gatad1
26	Smarce1
27	Mbd2
1	Gata4	Pit/Parietal
2	Hes1
3	Foxq1
4	Nfe2l2
5	Mxd1
6	Irf7
7	Nr3c2
8	Zbtb7b
9	Lcorl
10	Foxa3
11	Pparg
12	Klf6
13	Id1
14	Carhsp1
15	Prdm2
16	Id3
17	Glmp
18	Rara
19	Mlx
20	Tfcp2l1
21	Klf3
22	Elf3
23	Klf4
24	Zbtb7c
25	Zmiz1
26	Junb
27	Esrrg
28	Tcf4
29	Jund
