# Supplementary material for: The critical role of BMP signaling in gastric epithelial cell differentiation revealed by organoids
Source: Cell Regen. 2025 May 16;14:18. doi: 10.1186/s13619-025-00237-x (PMC12084451; doi:10.1186/s13619-025-00237-x)
Supplement: Supplementary file 2 — Supplementary Material 2: Supplementary tables 1-11 [file 13619_2025_237_MOESM2_ESM.zip › Supplementary Table 10 Signaling pathway response genes in human scRNA-seq.xlsx]

## Sheet: genes response to signaling pat
High correlation genes with BMP signaling in organoids		High correlation genes with BMP signaling in tissue			High correlation genes with WNT signaling in organoids		High correlation genes with WNT signaling in tissue			High correlation genes with EGF signaling in organoids		High correlation genes with EGF signaling in tissue			Negative correlation genes with TGF-β signaling in organoids		Negative correlation genes with TGF-β signaling in tissue
Genes	Pearson score	Genes	Pearson score		Genes	Pearson score	Genes	Pearson score		Genes	Pearson score	Genes	Pearson score		Genes	Pearson score	Genes	Pearson score
CRIP1	0.61	CRIP1	0.47		MKI67	0.63	TOP2A	0.7		MGLL	0.39	ZFP36	0.42		PRSS1	-0.18	CHIA	-0.36
PSCA	0.56	S100A6	0.39		BIRC5	0.63	MKI67	0.69		IER3	0.35	IER3	0.39		FTL	-0.17	PGA5	-0.34
S100P	0.52	ADH1C	0.34		HMGB1	0.6	TPX2	0.64		LDLR	0.35	PDK4	0.33		SRM	-0.15	IGHA1	-0.26
CA2	0.45	KRT8	0.34		PCLAF	0.6	NUSAP1	0.64		CYP3A5	0.35	ZFP36L2	0.28		REG1A	-0.11	IGKC	-0.25
ADH1C	0.44	GPX2	0.33		CENPF	0.59	BIRC5	0.64		LINC00342	0.35	RPS3	0.28		CCDC85B	-0.1	TMED6	-0.23
ALDH1A1	0.4	NFE2L2	0.33		CEP55	0.59	CDC20	0.63		COL17A1	0.35	NDRG1	0.27		FKBP11	-0.09	IGLC2	-0.23
AL158206.1	0.39	KRT19	0.32		NCL	0.59	CENPF	0.62		KRT8	0.34	PPDPF	0.27		AMACR	-0.09	PLTP	-0.22
VSIG2	0.38	LGALS4	0.31		HSPD1	0.58	ASPM	0.62		LAMA3	0.34	XIST	0.26		NUPR1	-0.08	PGC	-0.21
MGLL	0.37	S100P	0.3		H2AFZ	0.57	CEP55	0.62		DSG2	0.33	SNHG29	0.26		SLC3A2	-0.07	CXCL17	-0.21
S100A6	0.36	C19orf33	0.29		HMGN2	0.57	PTTG1	0.61		CLTB	0.33	KRT19	0.25		RAMP1	-0.07	PDILT	-0.21
PHGR1	0.36	CA2	0.29		CCNB1	0.56	UBE2C	0.6		SDCBP2	0.32	S100A6	0.24		SEC11C	-0.06	DERL3	-0.21
LMO4	0.35	AHNAK	0.28		CDC20	0.56	HMMR	0.6		JPT1	0.32	TSPAN8	0.23		DDIT3	-0.06	AZGP1	-0.2
KRT19	0.35	RPS29	0.27		CENPW	0.56	PTMA	0.59		KLF2	0.31	PCBP2	0.23		TMED6	-0.05	CELA3B	-0.2
KLF2	0.35	ATP5F1E	0.27		TOP2A	0.55	PRC1	0.59		HMGCS1	0.31	ADAM28	0.22		SSR4	-0.05	MT1G	-0.19
HPGD	0.35	AKR1B10	0.26		PTTG1	0.54	CDKN3	0.59		TM4SF1	0.31	KLF2	0.22		CERS4	-0.05	CBLIF	-0.19
AKR1B10	0.34	COX6C	0.26		TPX2	0.54	HMGB2	0.58		LMO4	0.29	IL33	0.21		PRDX4	-0.04	IGLC1	-0.19
METTL7A	0.33	RPL39	0.25		TYMS	0.54	DLGAP5	0.58		GSN	0.29	ADH1C	0.21		KCNE2	-0.04	MT1X	-0.18
TFF2	0.32	MUC5AC	0.25		NPM1	0.54	CCNB2	0.58		SYTL2	0.29	ADD3	0.21		COA3	-0.04	PDIA2	-0.18
GSN	0.32	LMO4	0.25		NUCKS1	0.53	CENPE	0.57		LINC01133	0.29	CXADR	0.21		C5orf38	-0.04	PRDX4	-0.18
NFE2L2	0.32	TFF1	0.25		CDKN3	0.53	LMNB1	0.57		PLEC	0.29	RPL39	0.2		SPCS1	-0.03	MT2A	-0.17
SYTL2	0.31	CYP3A5	0.25		DLGAP5	0.53	TK1	0.56		ZFP36	0.28	PAPSS1	0.2		PGC	-0.03	C6orf58	-0.17
LINC00342	0.31	JPT1	0.25		PTMA	0.52	GTSE1	0.56		AHNAK	0.28	CMBL	0.2		IGFBP2	-0.03	SSR4	-0.17
MUC5AC	0.3	RPS21	0.24		HSP90AA1	0.52	HMGB1	0.55		VSIG2	0.27	LMO4	0.2		GNMT	-0.03	C9orf147	-0.17
LYPD6B	0.3	RPL36	0.24		RANBP1	0.52	CCNB1	0.54		AL158206.1	0.27	SSBP3	0.2		PDIA2	-0.02	REG1A	-0.15
NDRG1	0.29	TFF2	0.24		NAP1L1	0.52	CENPW	0.54		EFHD2	0.27	CA2	0.2		C16orf89	-0.02	MT1H	-0.14
KRT7	0.29	GSN	0.24		LMNB1	0.51	CDK1	0.54		MSMO1	0.27	KRT8	0.2		ACSM3	-0.02	PTGER3	-0.14
CYP3A5	0.29	S100A11	0.24		PRC1	0.5	ANLN	0.53		ADAM28	0.26	RPL36	0.19		ZBTB16	-0.01	MT1M	-0.13
VSIG1	0.29	ALDH1A1	0.24		RRM2	0.5	TUBA1B	0.52		KRT7	0.26	RPS27	0.19		MT1G	-0.01	AKR7A3	-0.13
LINC01133	0.29	RPS27	0.23		MAD2L1	0.5	STMN1	0.52		F3	0.26	RPL30	0.19		MT1F	-0.01	SERPINI1	-0.13
AHNAK	0.27	ADD3	0.23		STMN1	0.49	PCLAF	0.52		SH3BGRL3	0.26	MUCL3	0.19		LIPF	-0.01	MT1E	-0.11
CLTB	0.27	RPL36A	0.23		TK1	0.49	H2AFZ	0.51		VSIG1	0.26	PHLDA2	0.19		DERL3	-0.01	KCNE2	-0.11
PAPSS1	0.26	VSIG1	0.22		DTYMK	0.49	TYMS	0.51		EPN1	0.25	LDLR	0.19		DCXR	-0.01	AQP4	-0.11
S100A4	0.26	ATP5ME	0.22		DEK	0.48	MAD2L1	0.51		KRT19	0.25	C19orf33	0.18		CELA3B	-0.01	PGA4	-0.1
SDCBP2	0.25	UQCR10	0.22		GTSE1	0.48	RRM2	0.5		CAPN8	0.25	LYPD6B	0.18		C9orf147	-0.01	NUCB2	-0.1
TFF1	0.24	EZR	0.22		PPIA	0.48	TACC3	0.5		C19orf33	0.24	NOP53	0.18		ALG5	-0.01	FKBP11	-0.1
CAPN8	0.24	NDUFA1	0.22		RAN	0.47	HMGN2	0.49		GPX2	0.24	RPL34	0.17		PGA4	0	PRSS1	-0.1
KRT8	0.24	TPI1	0.22		MIF	0.47	CKS2	0.49		HPGD	0.24	MUC5AC	0.17		PGA3	0	CERS4	-0.1
GSTA1	0.24	ZFP36L2	0.21		NME1	0.47	ZWINT	0.49		TSPAN8	0.23	AHNAK	0.17		PDILT	0	PTP4A3	-0.1
JPT1	0.23	CMBL	0.21		TUBB	0.46	PRR11	0.49		ADD3	0.23	METTL7A	0.16		MT1H	0	GNMT	-0.1
C19orf33	0.22	SNHG29	0.21		CENPE	0.46	KIF20B	0.48		SCD	0.23	VSIG1	0.16		CNTD1	0	DCXR	-0.09
MSMO1	0.22	HPGD	0.21		HMMR	0.46	PPIA	0.45		CRIP1	0.22	TM4SF1	0.16		CHIA	0	TSHZ2	-0.09
COL17A1	0.22	VDAC1	0.21		CCNB2	0.46	TUBB4B	0.43		CXADR	0.21	CRIP1	0.15		ADA	0	SEC11C	-0.09
IER3	0.21	UQCRB	0.21		HMGB3	0.46	ARL6IP1	0.43		S100P	0.21	RPS21	0.15				CRELD2	-0.09
ZFP36	0.21	COX5B	0.21		NUSAP1	0.45	NUCKS1	0.42		PHLDA2	0.21	SELENBP1	0.15				LEPR	-0.08
PLLP	0.21	NDRG1	0.2		NASP	0.45	RAN	0.42		ZFP36L2	0.2	PLLP	0.15				PXMP2	-0.08
LGALS4	0.21	CAPN8	0.2		GAPDH	0.45	PFN1	0.42		S100A4	0.2	RPL36A	0.15				MRPS23	-0.08
LDLR	0.21	SYTL2	0.2		ASPM	0.44	GAPDH	0.42		LGALS4	0.2	RPL35A	0.15				SRM	-0.08
LAMA3	0.21	KLF2	0.2		CKS2	0.44	TUBB	0.41		PLLP	0.19	VSIG2	0.15				COA3	-0.08
DSG2	0.21	REP15	0.2		UBE2S	0.44	SMC4	0.41		MUCL3	0.19	AKR1B10	0.15				HOPX	-0.08
CKB	0.21	COX7B	0.2		SMC2	0.44	TUBA1C	0.41		PAPSS1	0.18	S100P	0.15				PGA3	-0.07
COX17	0.21	COX6B1	0.2		HNRNPA3	0.44	HIST1H1B	0.41		SELENBP1	0.18	SIDT2	0.14				LIPF	-0.07
SSBP3	0.2	RPS3	0.19		HSPE1	0.44	KPNA2	0.4		S100A11	0.18	RPL37	0.14				PAIP2B	-0.07
HMGCS1	0.19	PLCG2	0.19		RPS2	0.44	DTYMK	0.4		AKR1B10	0.17	PDCD4	0.14				IGFBP5	-0.07
SELENBP1	0.18	ATP5F1B	0.19		RPL23	0.44	ACTB	0.4		S100A6	0.17	TFF2	0.14				LRPAP1	-0.07
HMGCS2	0.17	COX7A2	0.19		HIST1H1B	0.43	ECT2	0.39		MUC5AC	0.16	HPGD	0.14				B3GAT1	-0.07
MUCL3	0.17	UQCRH	0.19		PTGES3	0.43	MIF	0.38		SSBP3	0.16	HMGCS2	0.13				METRN	-0.07
EZR	0.17	COX4I1	0.19		AQP5	0.43	SMC2	0.38		PPDPF	0.16	RPS29	0.13				RARRES2	-0.07
CA9	0.16	RPL34	0.18		KIF20B	0.42	CALM2	0.38		REP15	0.16	GATM	0.13				ACAT2	-0.07
S100A11	0.16	ADAM28	0.18		ZWINT	0.42	JPT1	0.37		CA2	0.15	CYP3A5	0.13				GSTA4	-0.07
NDUFA1	0.16	PAPSS1	0.18		MCM4	0.42	DEK	0.36		NDRG1	0.14	S100A11	0.13				ERO1B	-0.06
SGK1	0.16	RPS28	0.18		ANLN	0.42	HNRNPA2B1	0.36		PSCA	0.14	GLUL	0.12				SPCS1	-0.06
GABARAPL1	0.16	MUCL3	0.18		SLC25A6	0.42	H2AFV	0.35		GLUL	0.13	GSN	0.12				AMACR	-0.06
ADAM28	0.15	MSMB	0.17		SMC4	0.41	RAD21	0.35		TFF1	0.13	LGALS4	0.12				IGFBP2	-0.06
ADD3	0.15	LINC01133	0.17		ANP32E	0.41	CKS1B	0.35		PHGR1	0.13	DSG2	0.12				LRRC17	-0.05
PLEC	0.15	CLTB	0.17		PRR11	0.41	HNRNPA3	0.35		RPS29	0.12	RPS28	0.11				MT1F	-0.04
REP15	0.15	ATP5MPL	0.17		UQCRH	0.41	NCL	0.35		METTL7A	0.11	SYTL2	0.11				UGT2B15	-0.04
ESRRG	0.15	NDUFB2	0.17		PPIB	0.41	SNRPD1	0.35		LYPD6B	0.11	MTRNR2L8	0.1				ZBTB16	-0.04
CALM1	0.15	RPL37	0.16		UBE2C	0.4	HNRNPAB	0.34		SIDT2	0.1	CAPN8	0.1				ARHGDIG	-0.04
GATM	0.14	PPDPF	0.16		ENO1	0.4	TMPO	0.34		ANKRD22	0.1	JPT1	0.1				HMOX2	-0.04
F3	0.14	AL158206.1	0.16		SNRPB	0.4	ENO1	0.34		PCBP2	0.1	HMGCS1	0.1				APLP1	-0.04
SH3BGRL3	0.14	MGLL	0.16		TKT	0.4	ANP32E	0.33		GKN2	0.09	REP15	0.1				ALG5	-0.04
TM4SF1	0.13	CYCS	0.16		RPS16	0.4	SNRPG	0.33		RPS21	0.08	CA9	0.09				LRRC26	-0.03
SIDT2	0.12	UQCRQ	0.16		TMPO	0.39	HMGB3	0.33		PDK4	0.08	RGMB	0.09				ACSM3	-0.03
GKN2	0.12	CHCHD10	0.16		LSM5	0.39	CALM3	0.33		GATM	0.08	SDCBP2	0.09				C5orf38	-0.03
EPN1	0.11	TSPAN8	0.15		SNRPD1	0.39	PLP2	0.32		GKN1	0.08	MSMB	0.09				SURF1	-0.03
GKN1	0.11	PLLP	0.15		RPS4Y1	0.39	HSPD1	0.32		ADH1C	0.07	EFHD2	0.09				REEP5	-0.03
GPX2	0.11	PCBP2	0.15		HIST1H4C	0.38	MAZ	0.32		IL33	0.06	LINC01133	0.09				SELENOK	-0.03
EFHD2	0.11	CXADR	0.15		HMGB2	0.37	RPS2	0.32		TFF2	0.06	EPN1	0.08				ECI2	-0.03
ATP5ME	0.1	LDLR	0.15		H2AFV	0.37	RPS16	0.32		CA9	0.04	TFF1	0.08				CCDC85B	-0.03
NDUFV2	0.1	LINC00342	0.15		HELLS	0.37	HIST1H4C	0.31		HMGCS2	0.04	SH3BGRL3	0.08				RAMP1	-0.02
PHLDA2	0.09	DSG2	0.15		SRM	0.37	H2AFX	0.31		PDCD4	0.04	PLEC	0.08				FTL	-0.02
VDAC1	0.09	GSTA1	0.15		MUC6	0.37	PTGES3	0.31		MTRNR2L8	0.03	AL158206.1	0.07				TMEM59	-0.02
ATP5F1E	0.09	ANKRD22	0.14		TMEM97	0.37	UBE2S	0.3		PLCG2	0.03	LAMA3	0.07				GPT2	-0.01
IL33	0.08	MTRNR2L8	0.14		CLDN2	0.37	HSP90AA1	0.3		RPL39	0.02	CLTB	0.07				GPER1	-0.01
PDK4	0.08	ATP5F1A	0.14		LSM3	0.36	SNRPB	0.3		RPL36A	0.02	ANKRD22	0.06				ADA	-0.01
PDCD4	0.08	ATP5MG	0.14		SNHG5	0.36	LSM5	0.3		MSMB	0.02	F3	0.06				LIPJ	0
CXADR	0.08	NDUFA10	0.14		TESC	0.36	LSM4	0.3		RPL34	0.01	S100A4	0.05				NMRK1	0
CYCS	0.08	TBCA	0.14		HIST1H1D	0.35	HSPE1	0.3		CMBL	0.01	GPX2	0.05				INSIG1	0
COX6C	0.08	SELENBP1	0.13		PHGDH	0.35	NPM1	0.3		RGMB	0	LINC00342	0.05
TSPAN8	0.07	VSIG2	0.13		RPL12	0.35	FABP5	0.29		NOP53	0	KRT7	0.04
PRDX5	0.07	PHLDA2	0.13		KPNA2	0.34	RANBP1	0.29				MSMO1	0.03
MSMB	0.06	ATP5MC3	0.13		CENPX	0.34	PCNA	0.29				MGLL	0.03
PPDPF	0.05	ATP5MC1	0.13		PCNA	0.34	MCM4	0.29				GKN2	0.02
PLCG2	0.05	CYC1	0.13		HNRNPA2B1	0.34	UQCRH	0.29				SCD	0.02
CBLIF	0.05	UQCRC1	0.13		PSME2	0.34	HIST1H1D	0.28				PLCG2	0.02
CMBL	0.04	RPL35A	0.12		TUBA1B	0.33	HELLS	0.28				PHGR1	0.01
AKR7A3	0.04	SSBP3	0.12		CKS1B	0.33	LSM3	0.28				GKN1	0
NDUFA5	0.04	PDCD4	0.12		NIBAN1	0.33	LCN2	0.28				PSCA	0
UQCR10	0.04	SDCBP2	0.12		RPS10	0.33	RPL23	0.28				COL17A1	0
TPD52L1	0.04	LAMA3	0.12		PHLDA1	0.33	LYZ	0.27
TPI1	0.04	NDUFS2	0.12		FUCA2	0.33	CRIP1	0.26
COX5B	0.04	GLOD4	0.12		HNRNPAB	0.32	NASP	0.26
ATP4B	0.03	SDHD	0.12		ECT2	0.32	PSME2	0.26
UQCRQ	0.03	METTL7A	0.11		CDK1	0.32	LMNA	0.26
SULT2A1	0.03	IER3	0.11		SNRPG	0.32	NAP1L1	0.26
SDHD	0.03	NOP53	0.11		MAZ	0.32	PPIB	0.26
SCD	0.02	GKN2	0.11		DCXR	0.32	RPL12	0.26
NDUFS2	0.02	PLEC	0.11		SPCS1	0.32	PTMS	0.25
ANKRD22	0.01	HADHB	0.11		JUN	0.32	CENPX	0.24
COX7B	0.01	ATP5MD	0.11		GAS5	0.32	NME1	0.24
ATP5MD	0.01	NDUFA5	0.11		ODAM	0.32	SLC25A6	0.22
DLD	0.01	ATP5PD	0.11		HIF1A	0.32	ZFAS1	0.21
PSME2	0.01	NDUFS7	0.11		LSM4	0.31	TKT	0.2
ZFP36L2	0	CALM1	0.11		RAD21	0.3	BPIFB1	0.19
MTRNR2L8	0	LYPD6B	0.1		RAMP1	0.3	AC020656.1	0.18
MDH1	0	EPN1	0.1		TACC3	0.29	HSPH1	0.17
HADHB	0	GATM	0.1		ARL6IP1	0.28	RPS10	0.17
SDHC	0	SH3BGRL3	0.1		H2AFX	0.28	HIF1A	0.17
MRPL41	0	EFHD2	0.1		MRPS23	0.28	RPS4Y1	0.15
		MDH1	0.1		SERPINA3	0.28	CXCL5	0.15
		PDHA1	0.1		ZFAS1	0.28	GAS5	0.14
		COX5A	0.1		NPC2	0.28	TESC	0.14
		SDHC	0.1		TUBB4B	0.27	TNFRSF12A	0.13
		PSME2	0.1		COA3	0.27	IGFBP2	0.13
		ATP5F1D	0.1		HSPH1	0.27	TMEM97	0.13
		HMGCS2	0.09		GDF15	0.27	REG3A	0.12
		RPL30	0.09		EIF1	0.27	TFF2	0.11
		KRT7	0.09		MACC1	0.27	NPC2	0.11
		ATP5PF	0.09		IGFBP2	0.26	FUCA2	0.11
		NDUFA4	0.09		SQSTM1	0.26	SERPINA3	0.1
		UQCRC2	0.09		PLP2	0.25	OLFM4	0.1
		PRDX5	0.09		PRDX4	0.25	SQSTM1	0.1
		NDUFV1	0.09		CXCL5	0.25	MT1E	0.09
		NDUFB8	0.09		LMNA	0.23	SPCS1	0.09
		NDUFA6	0.09		NUCB2	0.23	PHGDH	0.09
		NDUFA9	0.09		LRPAP1	0.23	SNHG5	0.09
		SUCLG1	0.09		VIM	0.23	SRM	0.08
		ZFP36	0.08		OLFM4	0.23	EIF1	0.08
		PHGR1	0.08		SEC11C	0.22	SLC3A2	0.07
		UQCRFS1	0.08		REG1A	0.22	REG1A	0.07
		SLC25A3	0.08		XBP1	0.22	IER2	0.07
		FAM162A	0.08		ECI2	0.22	MACC1	0.07
		CLIC6	0.08		CXCL17	0.21	DDIT3	0.06
		NDUFS3	0.08		FKBP11	0.21	FOS	0.06
		COX17	0.08		CCDC85B	0.21	ID4	0.06
		MDH2	0.08		SPDEF	0.21	NEAT1	0.06
		SCD	0.07		SERPINA1	0.21	CCDC85B	0.05
		PRDX2	0.07		GPT2	0.2	ALG5	0.05
		NDUFAB1	0.07		C5orf38	0.2	FOSB	0.05
		SIDT2	0.06		FTL	0.2	EGR1	0.05
		RGMB	0.06		CIRBP	0.2	INTS6	0.05
		F3	0.06		TUBA1C	0.19	COA3	0.04
		PSCA	0.06		PFN1	0.19	CRELD2	0.04
		GHITM	0.06		PXMP2	0.19	FTL	0.04
		GOT1	0.06		ACAT2	0.19	DNAJB1	0.04
		CA9	0.05		PRSS2	0.19	GDF15	0.04
		SLC25A5	0.05		FABP5	0.18	ACAT2	0.03
		ATP5F1C	0.05		SSR4	0.18	SELENOK	0.03
		NDUFB5	0.05		DERL3	0.18	ATF3	0.03
		MRPL41	0.05		ALG5	0.18	AKR7A3	0.02
		NIPSNAP2	0.05		SURF1	0.17	PXMP2	0.02
		DLD	0.05		REEP5	0.17	MRPS23	0.02
		NDUFA8	0.05		LINC00261	0.17	ECI2	0.02
		XIST	0.04		LCN2	0.17	KLK11	0.02
		GKN1	0.04		CALM2	0.16	INSIG1	0.02
		S100A4	0.04		MT1X	0.16	TMEM238L	0.02
		HMGCS1	0.04		MT1E	0.16	CREB3L4	0.02
		TM4SF1	0.04		CST3	0.16	SPDEF	0.02
		ISCU	0.04		PTMS	0.15	SERPINA1	0.02
		NDUFV2	0.04		MT1F	0.15	CXCL17	0.01
		BOLA3	0.04		INTS6	0.15	XBP1	0.01
		REXO2	0.04		PRSS1	0.14	REEP5	0.01
		PDK4	0.03		TNFRSF12A	0.14	TMEM59	0.01
		COL17A1	0.03		CREB3L4	0.14	TOB1	0.01
		ESRRG	0.03		KCNE2	0.13	AQP5	0.01
		IL33	0.02		SLC3A2	0.13	RGMB	0.01
		ATP4B	0.02		AMACR	0.13	MT2A	0
		MSMO1	0		METRN	0.13	LRPAP1	0
		ATP4A	0		HMOX2	0.13	SURF1	0
		MPC1	0		CRELD2	0.13	PRSS2	0
		GABARAPL1	0		DNAJB1	0.13	ODAM	0
					PRR4	0.13
					MT2A	0.12
					CDKN1C	0.12
					MT1G	0.11
					NUPR1	0.11
					SELENOK	0.11
					KCNQ1OT1	0.11
					LYZ	0.11
					PGC	0.1
					DDIT3	0.1
					GSTA4	0.1
					RGMB	0.1
					BPIFB1	0.1
					FMOD	0.09
					IER2	0.09
					PAIP2B	0.08
					TMEM59	0.07
					C16orf89	0.06
					TMEM238L	0.06
					CALM3	0.05
					LIPF	0.05
					C6orf58	0.05
					TMED6	0.05
					SELENOP	0.05
					ACSM3	0.05
					GNMT	0.05
					INSIG1	0.05
					C2CD4B	0.05
					JPT1	0.04
					AZGP1	0.04
					MT1H	0.04
					TSHZ2	0.04
					CERS4	0.04
					CNTD1	0.04
					FOSB	0.04
					EGR1	0.04
					MT1M	0.03
					PLTP	0.03
					ERO1B	0.03
					PDIA2	0.02
					IGFBP5	0.02
					PTP4A3	0.02
					SERPINI1	0.02
					CELA3B	0.02
					TOB1	0.02
					CBLIF	0.01
					AKR7A3	0.01
					LEPR	0.01
					C9orf147	0.01
					PDILT	0.01
					ZBTB16	0.01
					GPER1	0.01
					LRRC17	0.01
					AQP4	0.01
					NMRK1	0.01
					HSPA6	0.01
					ITIH5	0.01
					REG3A	0.01
					AC020656.1	0.01
					PGA4	0
					CHIA	0
					PGA3	0
					PTGER3	0
					LRRC26	0
					ADA	0
					HOPX	0
					HSPA1B	0
					NR4A1	0
					GADD45B	0
