# Supplementary material for: The critical role of BMP signaling in gastric epithelial cell differentiation revealed by organoids
Source: Cell Regen. 2025 May 16;14:18. doi: 10.1186/s13619-025-00237-x (PMC12084451; doi:10.1186/s13619-025-00237-x)
Supplement: Supplementary file 2 — Supplementary Material 2: Supplementary tables 1-11 [file 13619_2025_237_MOESM2_ESM.zip › Supplementary Table 11 Signaling-related genes in human and mouse gastric tissues.xlsx]

## Sheet: BMP
Commen expressed (36)	Human specific (145)	Mouse specific (365)
Genes	Genes	Genes
CRIP1	ADH1C	Id3
S100A6	GPX2	Id1
KRT8	S100P	Ucp2
NFE2L2	C19orf33	Fau
KRT19	CA2	Car2
LGALS4	RPS29	Tmsb4x
AHNAK	ATP5F1E	Uba52
MUC5AC	AKR1B10	Tspan15
LMO4	COX6C	Dstn
TFF1	RPL39	Rflnb
JPT1	CYP3A5	Atp5j2
TFF2	RPS21	Fxyd3
S100A11	RPL36	Gm10076
ALDH1A1	GSN	Cotl1
ADD3	RPS27	Atp5g1
VSIG1	RPL36A	Klf4
HPGD	ATP5ME	Tagln2
UQCRB	UQCR10	Gapdh
NDRG1	EZR	Car9
SYTL2	NDUFA1	Tkt
MUCL3	TPI1	Eif1
PLLP	ZFP36L2	Krt18
GSTA1	CMBL	Pon2
VSIG2	SNHG29	Lgals2
UQCRC1	VDAC1	Pgk1
PDCD4	COX5B	Sult1c2
SDCBP2	CAPN8	Gsta4
IER3	KLF2	Smim6
GKN2	REP15	Cmtm7
PLEC	COX7B	Blvrb
CALM1	COX6B1	Cdc42ep5
SH3BGRL3	RPS3	Oit1
COX5A	PLCG2	Plac8
SLC25A5	ATP5F1B	Tmbim6
GKN1	COX7A2	Cd2ap
ATP4A	UQCRH	Mgst3
	COX4I1	Tesc
	RPL34	Foxq1
	ADAM28	Pttg1ip
	PAPSS1	Tmsb10
	RPS28	Bace2
	MSMB	Gmds
	LINC01133	mt-Co1
	CLTB	Ckmt1
	ATP5MPL	Pycard
	NDUFB2	Akr1c14
	RPL37	Kmt5a
	PPDPF	Elf3
	AL158206.1	Cbr3
	MGLL	Cxcl17
	CYCS	Tmem151a
	UQCRQ	Taldo1
	CHCHD10	Slc9a1
	TSPAN8	C2cd4a
	PCBP2	Gipc2
	CXADR	Esd
	LDLR	P3h4
	LINC00342	Fgfbp1
	DSG2	Acadl
	ANKRD22	Perp
	MTRNR2L8	Slk
	ATP5F1A	Sult1b1
	ATP5MG	Rab27b
	NDUFA10	Gsto1
	TBCA	Eci1
	SELENBP1	Ugt2b34
	PHLDA2	Ctsd
	ATP5MC3	Plxnb2
	ATP5MC1	Tst
	CYC1	Pla2g10
	RPL35A	Ppa1
	SSBP3	Tspo
	LAMA3	Sptlc2
	NDUFS2	Ak3
	GLOD4	Klf3
	SDHD	Pla2g12a
	METTL7A	Bpnt1
	NOP53	Higd1a
	HADHB	mt-Nd5
	ATP5MD	Prr13
	NDUFA5	Txnip
	ATP5PD	Aldoa
	NDUFS7	Cebpb
	LYPD6B	Cbr1
	EPN1	Smad7
	GATM	Gstp1
	EFHD2	mt-Nd3
	MDH1	Ech1
	PDHA1	Tpm1
	SDHC	Ctse
	PSME2	Abcd3
	ATP5F1D	Itm2b
	HMGCS2	Anxa10
	RPL30	Sdhb
	KRT7	Acaa2
	ATP5PF	Acadm
	NDUFA4	Sprr2a3
	UQCRC2	Abcc3
	PRDX5	Sult1d1
	NDUFV1	Bcat2
	NDUFB8	Npw
	NDUFA6	R3hdm4
	NDUFA9	Lasp1
	SUCLG1	Gsta3
	ZFP36	Elovl7
	PHGR1	Usp50
	UQCRFS1	Lrrfip1
	SLC25A3	Sh3glb2
	FAM162A	Lrp1
	CLIC6	Casp6
	NDUFS3	Teddm3
	COX17	Itpripl2
	MDH2	Gstt1
	SCD	Gpd2
	PRDX2	Sfn
	NDUFAB1	Prkcd
	SIDT2	Mapk13
	RGMB	Il18
	F3	Mid1ip1
	PSCA	Akr1b3
	GHITM	Cyp2c65
	GOT1	Htatip2
	CA9	Rsrp1
	ATP5F1C	Adh7
	NDUFB5	Me1
	MRPL41	Arhgdig
	NIPSNAP2	Fam3c
	DLD	Neat1
	NDUFA8	Arf6
	XIST	Ccdc71l
	S100A4	Stk38
	HMGCS1	Snrnp70
	TM4SF1	Far1
	ISCU	Plgrkt
	NDUFV2	Gcnt3
	BOLA3	Tmem51
	REXO2	Hebp1
	PDK4	Agpat2
	COL17A1	Kcnk10
	ESRRG	Zfand5
	IL33	Abhd17c
	ATP4B	B4galnt1
	MSMO1	Pcyt2
	MPC1	Tmem259
	GABARAPL1	Mogat1
		Hs3st3b1
		Ces2g
		Vstm2b
		Sqor
		Comtd1
		Gm26917
		Fosl2
		Hist1h1c
		S100a10
		Slc38a2
		Ablim1
		Fer1l4
		Ptgr1
		Ethe1
		Fam3b
		Ugdh
		Cgn
		Grpel2
		Anxa2
		Emp1
		Ccnl2
		Dcaf17
		Itpr3
		Slc44a2
		Raph1
		Golga4
		Acaa1a
		Nqo1
		Cavin3
		Mlph
		Arl14
		Atp2a3
		Sod1
		Myl7
		Pfkp
		Ogdh
		Ier5l
		Zbtb7b
		Rbp2
		Chpt1
		Rfk
		Fads3
		Mprip
		Atg2a
		Smg1
		Arrdc1
		Cyp3a13
		Micu1
		Chp1
		Sprr2a1
		Acox1
		Hnf4a
		Junb
		Cep350
		Gsdma2
		Paqr5
		Kcnj15
		Igsf9
		Rab11fip1
		Spag9
		Mien1
		Gadd45b
		Hist1h2bc
		Dnm2
		Cyp2s1
		Serpinb6a
		Aff4
		Eps8l2
		Vps37b
		Ano7
		Hip1r
		Egr1
		Tnni2
		Kctd14
		Vps13d
		Itprid2
		Basp1
		Papss2
		Aadac
		Espn
		Vill
		Trim25
		Ctsb
		Mink1
		Flnb
		Gprc5a
		Jund
		Ocln
		Epb41l4b
		Rnf186
		Ptgs1
		Lmo7
		Dusp1
		Syt8
		Epn3
		Nfkbiz
		Spire2
		Baiap2l1
		Sema4g
		Hexim1
		Ifi27l2b
		Hist1h4d
		Mgst2
		Gldc
		Entpd5
		Stk25
		Ier5
		Plk3
		Myo15b
		Ncoa4
		Muc13
		Camsap3
		Rnf128
		Fam102a
		Suox
		Adam15
		Jun
		Khnyn
		Ifrd1
		Etv3
		Myo1a
		Gadd45g
		Spink4
		Hsd17b11
		Mllt3
		Foxa3
		S100a13
		Abhd2
		Btg1
		Tacc2
		Ddit4
		Epop
		S100a1
		Fmn1
		Tnk2
		Rbp1
		Kazald1
		Dst
		Myo18a
		Itpk1
		Plxna2
		Sptssb
		Ces1f
		Gjb1
		Igfbp5
		Oasl1
		Pim1
		Plaur
		Smim22
		Atg9b
		Slc45a3
		Parm1
		Efna1
		Tcim
		Apob
		Inppl1
		Gstp2
		Acer1
		S100g
		S100a14
		Areg
		Pmaip1
		Ccnb1ip1
		Misp
		Tnfrsf23
		Capg
		Tinagl1
		Muc4
		Insig1
		Rasgef1b
		Ehbp1l1
		Fcgbp
		Cyp2d26
		Hist1h4c
		Clstn1
		Myh14
		Arc
		Ptprh
		Mal
		Gm3336
		Gal3st1
		Smpdl3a
		Gm3776
		Mxd1
		Cybrd1
		Errfi1
		Vegfa
		Mcc
		Abhd5
		Egln3
		Capn5
		Zg16
		Fer1l6
		Ermp1
		Cyp2d10
		Cldn4
		Por
		Clmn
		Stmn2
		Sytl1
		Lgals3
		Ddit3
		Lamc2
		Clcn2
		Slc5a5
		Gsta2
		Slurp1
		Hmox1
		Uts2
		Clic3
		Capn13
		Dusp5
		Pdlim1
		Mmp15
		Cyp2b10
		AC149090.1
		Cyp2d34
		Hist4h4
		Ptprs
		Dmkn

## Sheet: WNT
Commen expressed (71)	Human specific (110)	Mouse specific (128)
Genes	Genes	Genes
TOP2A	PTTG1	Tubb5
MKI67	GTSE1	Selenoh
TPX2	CENPW	Hmgn1
NUSAP1	ZWINT	Dut
BIRC5	PRR11	Cdk4
CDC20	PPIA	Spc24
CENPF	PFN1	Impdh2
ASPM	GAPDH	Nhp2
CEP55	TUBB	Rrm1
UBE2C	KPNA2	Alyref
HMMR	ACTB	Hist1h2ap
PTMA	JPT1	Ccdc34
PRC1	HNRNPA2B1	Dctpp1
CDKN3	HNRNPA3	Mcm5
HMGB2	HNRNPAB	Cdca8
DLGAP5	ENO1	Lsm2
CCNB2	SNRPG	Mcm3
CENPE	CALM3	Lyar
LMNB1	PLP2	Mcm7
TK1	MAZ	Ccna2
HMGB1	RPS2	Racgap1
CCNB1	RPS16	Lig1
CDK1	HIST1H4C	Mcm6
ANLN	PTGES3	Nop56
TUBA1B	SNRPB	Asf1b
STMN1	LSM4	Cdca3
PCLAF	HSPE1	Pbk
H2AFZ	FABP5	Rangap1
TYMS	MCM4	Siva1
MAD2L1	UQCRH	Nop58
RRM2	LCN2	Rfc4
TACC3	RPL23	Lbr
HMGN2	LYZ	Esco2
CKS2	CRIP1	Melk
KIF20B	PSME2	Hsp90b1
TUBB4B	LMNA	Hirip3
ARL6IP1	PPIB	Prim1
NUCKS1	RPL12	Cenpm
RAN	PTMS	Rfc5
SMC4	CENPX	Atad2
TUBA1C	NME1	Cenpa
HIST1H1B	SLC25A6	Usp1
DTYMK	ZFAS1	Hat1
ECT2	TKT	Clspn
MIF	BPIFB1	Ezh2
SMC2	AC020656.1	Bex3
CALM2	HSPH1	Mt2
DEK	RPS10	Kif23
H2AFV	HIF1A	Aurkb
RAD21	RPS4Y1	Spc25
CKS1B	CXCL5	Dnajc9
NCL	GAS5	Timm8a1
SNRPD1	TESC	Exosc8
TMPO	TNFRSF12A	Rad51ap1
ANP32E	IGFBP2	Hist1h2ae
HMGB3	REG3A	Incenp
HSPD1	TFF2	Bub1b
H2AFX	NPC2	Dnmt1
UBE2S	FUCA2	Rfc2
HSP90AA1	SERPINA3	Cit
LSM5	OLFM4	Nolc1
NPM1	SQSTM1	Kif11
RANBP1	MT1E	Gmnn
PCNA	SPCS1	Fen1
HIST1H1D	SNHG5	Kif22
HELLS	SRM	Shcbp1
LSM3	EIF1	Dhfr
NASP	SLC3A2	Tipin
NAP1L1	REG1A	Rad51
TMEM97	IER2	Knl1
PHGDH	MACC1	Gpx2
	DDIT3	Fbxo5
	FOS	Cmc2
	ID4	Sgo1
	NEAT1	Pmf1
	CCDC85B	Knstrn
	ALG5	Ckap2
	FOSB	Cbx5
	EGR1	Ncaph
	INTS6	Sapcd2
	COA3	Plk1
	CRELD2	Ckap2l
	FTL	Orc6
	DNAJB1	Slfn9
	GDF15	Kif4
	ACAT2	Aurka
	SELENOK	Dbf4
	ATF3	Ncapg
	AKR7A3	Mis18bp1
	PXMP2	Kif20a
	MRPS23	Pold2
	ECI2	Kif15
	KLK11	Cdca2
	INSIG1	Nuf2
	TMEM238L	Ncapg2
	CREB3L4	Sgo2a
	SPDEF	Diaph3
	SERPINA1	Mis18a
	CXCL17	Hist1h1e
	XBP1	Psat1
	REEP5	Ndc80
	TMEM59	Iqgap3
	TOB1	Ccnf
	AQP5	Bub3
	RGMB	H1f0
	MT2A	Kif2c
	LRPAP1	Spdl1
	SURF1	Reep4
	PRSS2	Ckap5
	ODAM	E2f8
		Bora
		Wfdc2
		Hjurp
		Cdkn2d
		G2e3
		Hist1h1a
		Hist1h2ab
		Agr2
		Mthfd2
		Hist1h3c
		Gm42047
		Hist1h4d
		Spp1
		Ccnd2
		Ly6e
		Hist2h2ac
		Kcne3
		Scd2

## Sheet: EGF
Commen expressed (7)	Human specific (92)	Mouse specific (143)
Genes	Genes	Genes
IER3	ZFP36	Jund
VSIG1	PDK4	Nfkbiz
PLLP	ZFP36L2	Eif1
PDCD4	RPS3	Errfi1
TFF2	NDRG1	Emp1
S100A11	PPDPF	Dusp5
KRT7	XIST	Slc38a2
	SNHG29	Fam3c
	KRT19	Ifrd1
	S100A6	Gadd45b
	TSPAN8	Btg1
	PCBP2	Gm10076
	ADAM28	Hist1h1c
	KLF2	mt-Co1
	IL33	Gprc5a
	ADH1C	Malat1
	ADD3	Fau
	CXADR	Krt18
	RPL39	Pmaip1
	PAPSS1	mt-Nd5
	CMBL	Fxyd3
	LMO4	Ddit3
	SSBP3	Dstn
	CA2	Uba52
	KRT8	Zfand5
	RPL36	Oit1
	RPS27	Pttg1ip
	RPL30	Rflnb
	MUCL3	Vegfa
	PHLDA2	Neat1
	LDLR	mt-Nd4l
	C19orf33	Pgk1
	LYPD6B	Plk3
	NOP53	Cited2
	RPL34	Slc9a1
	MUC5AC	Foxq1
	AHNAK	Txnip
	METTL7A	Car9
	TM4SF1	Nfe2l2
	CRIP1	Slk
	RPS21	Tspan15
	SELENBP1	mt-Nd3
	RPL36A	Cmtm7
	RPL35A	Tmem151a
	VSIG2	Chp1
	AKR1B10	P3h4
	S100P	Sfn
	SIDT2	Smg1
	RPL37	mt-Atp8
	HPGD	Ier5
	HMGCS2	Ocln
	RPS29	Cxcl17
	GATM	Id3
	CYP3A5	Tnfrsf23
	GLUL	Etv3
	GSN	Arhgdig
	LGALS4	Perp
	DSG2	AC102496.1
	RPS28	Ccng2
	SYTL2	Hist1h2bc
	MTRNR2L8	Aff4
	CAPN8	Npw
	JPT1	Fosl2
	HMGCS1	Grpel2
	REP15	Tacc2
	CA9	Epop
	RGMB	Arf6
	SDCBP2	Cd2ap
	MSMB	Insig1
	EFHD2	Epb41l4b
	LINC01133	Ghrl
	EPN1	Lmo7
	TFF1	Ddit4
	SH3BGRL3	Baiap2l1
	PLEC	Vps37b
	AL158206.1	Ucp2
	LAMA3	Car2
	CLTB	Slc25a5
	ANKRD22	Eci1
	F3	Uqcrc1
	S100A4	Trim25
	GPX2	Micu1
	LINC00342	Elf3
	MSMO1	Ctsd
	MGLL	Bcat2
	GKN2	Tkt
	SCD	Spag9
	PLCG2	Hmox1
	PHGR1	Cgn
	GKN1	Dnm2
	PSCA	Id1
	COL17A1	Tmem51
		Kmt5a
		Stk25
		Ypel3
		Rassf4
		Lrrfip1
		Acox1
		Pon2
		Ppa1
		Itm2b
		Calm1
		Atp5j2
		Tmbim6
		Rab11fip1
		Atg2a
		Mien1
		Bpnt1
		Gstt1
		Usp50
		Sprr1a
		Gm26917
		Slc26a9
		Cavin3
		Ccnb1ip1
		Plaur
		Cdc42ep5
		Atg9b
		Efna1
		Igfbp5
		Ugt2b34
		Hebp1
		Mink1
		Klf4
		C2cd4a
		Uqcrb
		Ctsb
		Gapdh
		Muc4
		Klf3
		Abhd17c
		Ccdc71l
		Sdhb
		Gpd2
		Gm26870
		Bnip3
		Khnyn
		Prap1
		Pim1
		Pnliprp2
		Mcc
		Sema3e
		Ehbp1l1
